# Supplementary material for: Comparative Analysis of Secretomes from Ectomycorrhizal Fungi with an Emphasis on Small-Secreted Proteins
Source: Front Microbiol. 2015 Nov 18;6:1278. doi: 10.3389/fmicb.2015.01278 (PMC4649063; doi:10.3389/fmicb.2015.01278)
Supplement: Supplementary Data sheet 1 — Prevalence of secreted Plant Cell Wall Degradative CAZymes. [file DataSheet1.XLSX]

## Sheet: PCW_CAZymes_list
CAZymes	Known activities
AA1	Laccase / p-diphenol:oxygen oxidoreductase / ferroxidase (EC 1.10.3.2); ; ferroxidase (EC 1.10.3.-); Laccase-like multicopper oxidase (EC 1.10.3.-)
AA2	manganese peroxidase (EC 1.11.1.13); versatile peroxidase (EC 1.11.1.16); lignin peroxidase (EC 1.11.1.14); peroxidase (EC 1.11.1.-)
AA3	cellobiose dehydrogenase (EC 1.1.99.18); glucose 1-oxidase (EC 1.1.3.4); aryl alcohol oxidase (EC 1.1.3.7); alcohol oxidase (EC 1.1.3.13); pyranose oxidase (EC 1.1.3.10)
AA5	Oxidase with oxygen as acceptor (EC 1.1.3.-); galactose oxidase (EC 1.1.3.9); glyoxal oxidase (EC 1.1.3.-)
CE1	acetyl xylan esterase (EC 3.1.1.72); cinnamoyl esterase (EC 3.1.1.-); feruloyl esterase (EC 3.1.1.73); carboxylesterase (EC 3.1.1.1); S-formylglutathione hydrolase (EC 3.1.2.12); diacylglycerol O-acyltransferase (EC 2.3.1.20); trehalose 6-O-mycolyltransferase (EC 2.3.1.122)
CE12	pectin acetylesterase (EC 3.1.1.-); rhamnogalacturonan acetylesterase (EC 3.1.1.-); acetyl xylan esterase (EC 3.1.1.72)
CE15	4-O-methyl-glucuronoyl methylesterase (EC 3.1.1.-)
CE16	acetylesterase (EC 3.1.1.6) active on various carbohydrate acetyl esters
CE5	acetyl xylan esterase (EC 3.1.1.72); cutinase (EC 3.1.1.74)
CE8	pectin methylesterase (EC 3.1.1.11).
GH10	endo-1,4-β-xylanase (EC 3.2.1.8); endo-1,3-β-xylanase (EC 3.2.1.32); tomatinase (EC 3.2.1.-); xylan endotransglycosylase (EC 2.4.2.-)
GH11	endo-β-1,4-xylanase (EC 3.2.1.8); endo-β-1,3-xylanase (EC 3.2.1.32)
GH12	endoglucanase (EC 3.2.1.4); xyloglucan hydrolase (EC 3.2.1.151); β-1,3-1,4-glucanase (EC 3.2.1.73); xyloglucan endotransglycosylase (EC 2.4.1.207)
GH28	polygalacturonase (EC 3.2.1.15); exo-polygalacturonase (EC 3.2.1.67); exo-polygalacturonosidase (EC 3.2.1.82); rhamnogalacturonase (EC 3.2.1.171); rhamnogalacturonan α-1,2-galacturonohydrolase (EC 3.2.1.173); rhamnogalacturonan α-L-rhamnopyranohydrolase (EC 3.2.1.174); endo-xylogalacturonan hydrolase (EC 3.2.1.-)
GH3	β-glucosidase (EC 3.2.1.21); xylan 1,4-β-xylosidase (EC 3.2.1.37); β-glucosylceramidase (EC 3.2.1.45); β-N-acetylhexosaminidase (EC 3.2.1.52); α-L-arabinofuranosidase (EC 3.2.1.55); glucan 1,3-β-glucosidase (EC 3.2.1.58); glucan 1,4-β-glucosidase (EC 3.2.1.74); isoprimeverose-producing oligoxyloglucan hydrolase (EC 3.2.1.120); coniferin β-glucosidase (EC 3.2.1.126); exo-1,3-1,4-glucanase (EC 3.2.…
GH43	β-xylosidase (EC 3.2.1.37); α-L-arabinofuranosidase (EC 3.2.1.55); arabinanase (EC 3.2.1.99); xylanase (EC 3.2.1.8); galactan 1,3-β-galactosidase (EC 3.2.1.145); α-1,2-L-arabinofuranosidase (EC 3.2.1.-); exo-α-1,5-L-arabinofuranosidase (EC 3.2.1.-); [inverting] exo-α-1,5-L-arabinanase (EC 3.2.1.-); β-1,3-xylosidase (EC 3.2.1.-)
GH5	endo-β-1,4-glucanase / cellulase (EC 3.2.1.4); endo-β-1,4-xylanase (EC 3.2.1.8); β-glucosidase (EC 3.2.1.21); β-mannosidase (EC 3.2.1.25); β-glucosylceramidase (EC 3.2.1.45); glucan β-1,3-glucosidase (EC 3.2.1.58); licheninase (EC 3.2.1.73); exo-β-1,4-glucanase / cellodextrinase (EC 3.2.1.74); glucan endo-1,6-β-glucosidase (EC 3.2.1.75); mannan endo-β-1,4-mannosidase (EC 3.2.1.78); cellulose β-1,…
GH6	endoglucanase (EC 3.2.1.4); cellobiohydrolase (EC 3.2.1.91)
GH61	Copper-dependent lytic polysaccharide monooxygenases now reclassified in family AA9
GH7	endo-β-1,4-glucanase (EC 3.2.1.4); reducing end-acting cellobiohydrolase (EC 3.2.1.176); chitosanase (EC 3.2.1.132); endo-β-1,3-1,4-glucanase (EC 3.2.1.73)
GH74	endoglucanase (EC 3.2.1.4); oligoxyloglucan reducing end-specific cellobiohydrolase (EC 3.2.1.150); xyloglucanase (EC 3.2.1.151)
This set of CAZymes has been chosed based on their involvement in Plant Cell Wall Degradation (PCWD) processes.
You can find the number of occurrences for each families of CAZymes considered as well as the proportion of CAZymes in each secretomes analyzed in this study in the next sheets.

## Sheet: PCW_CAZymes_count
Species	Lifestyle	AA1	AA2	AA3	AA5	AA9	CE1	CE12	CE15	CE16	CE5	CE8	GH10	GH11	GH12	GH28	GH3	GH43	GH5	GH6	GH7	GH74	Total
Botbo	Brown rot	4	0	6	1	31	2	0	2	3	0	1	3	0	0	2	3	1	14	1	7	0	81
Conpu	Brown rot	3	0	1	2	10	0	0	0	4	1	2	1	0	4	10	6	5	12	1	2	0	64
Dacsp	Brown rot	0	0	1	1	0	0	0	1	3	0	1	3	0	1	3	3	0	6	0	0	0	23
Glotr	Brown rot	4	0	9	1	4	1	0	1	5	0	2	1	0	2	7	4	5	9	0	0	1	56
Hydpi	Brown rot	7	0	1	2	13	1	0	0	6	0	2	2	0	3	9	4	3	10	0	3	1	67
Jaaar	Brown rot	1	1	4	1	14	2	0	0	5	0	2	2	0	8	7	3	3	13	0	4	1	71
Plicr	Brown rot	5	7	5	2	8	4	0	0	6	0	3	1	0	2	9	5	3	8	1	1	1	71
Serla	Brown rot	4	0	2	2	5	0	0	0	4	0	2	1	0	2	7	6	2	8	0	0	1	46
Amamu	Ectomycorrhizal	12	1	2	2	2	0	0	0	4	0	0	0	0	0	0	1	2	6	0	0	0	32
Hebcy	Ectomycorrhizal	2	3	10	3	1	0	1	0	1	3	1	0	0	0	3	1	2	7	0	1	0	39
Lacbi	Ectomycorrhizal	11	1	6	3	4	0	0	0	0	1	4	0	0	1	2	0	0	6	0	0	0	39
Paxin	Ectomycorrhizal	13	0	0	2	3	0	0	0	3	0	0	1	0	0	2	0	0	9	0	0	0	33
Paxru	Ectomycorrhizal	12	0	1	2	2	0	0	0	6	0	0	1	0	0	2	1	0	8	0	0	0	35
Pilcr	Ectomycorrhizal	16	0	4	3	1	2	0	0	2	0	2	0	0	1	5	6	1	3	0	1	0	47
Pismi	Ectomycorrhizal	8	0	0	2	3	0	0	0	0	0	0	0	0	0	1	1	1	4	0	0	0	20
Sclci	Ectomycorrhizal	8	0	0	3	2	0	0	0	3	0	0	0	0	1	3	1	0	5	0	0	0	26
Suilu	Ectomycorrhizal	11	0	1	4	2	0	0	0	2	0	2	0	0	0	3	3	1	10	0	0	0	39
Tubme	Ectomycorrhizal	3	0	2	1	1	0	1	0	1	0	0	0	0	1	2	1	1	2	0	0	0	16
Sebve	Orchid symbiont	5	0	12	4	24	1	1	0	3	5	4	5	6	1	6	3	3	9	4	4	1	101
Tulca	Orchid symbiont	1	0	7	2	28	2	0	0	6	0	1	3	10	1	7	3	4	10	3	17	4	109
Agabi	Other saprotrophs	9	2	16	3	11	1	2	0	5	6	2	1	1	2	5	4	4	6	0	1	1	82
Amath	Other saprotrophs	10	0	3	4	12	1	3	1	3	2	2	3	0	3	4	5	6	10	1	1	1	75
Aspni	Other saprotrophs	6	0	10	0	8	2	2	0	3	3	1	3	2	1	8	11	12	13	0	2	2	89
Copci	Other saprotrophs	17	1	20	1	27	2	0	11	2	6	0	4	5	0	2	0	2	7	4	6	0	117
Gymlu	Other saprotrophs	17	4	23	7	10	5	2	1	9	2	5	1	4	3	18	7	9	10	0	7	1	145
Picst	Other saprotrophs	0	0	0	0	0	0	0	0	0	0	0	0	0	0	0	0	0	1	0	0	0	1
Sphst	Other saprotrophs	16	41	32	4	34	5	0	4	16	17	5	11	3	4	14	7	7	16	4	8	1	249
Trire	Other saprotrophs	3	0	1	1	2	2	0	0	2	2	0	1	2	2	4	5	1	5	0	1	1	35
Batde	Pathogen	0	0	0	0	0	0	0	0	0	0	0	0	0	0	0	0	0	0	0	0	0	0
Crypa	Pathogen	10	0	5	0	11	2	1	2	2	10	5	2	3	4	11	11	9	6	1	4	2	101
Mellp	Pathogen	1	0	1	1	2	0	0	0	0	3	3	1	0	4	0	1	5	10	0	7	0	39
Stano	Pathogen	2	2	15	0	27	10	2	1	1	6	5	5	7	3	4	3	6	14	3	0	0	116
Ustma	Pathogen	2	0	6	2	0	1	0	0	0	2	1	1	1	0	1	2	2	6	0	0	0	27
Aurde	White rot	4	13	20	3	17	3	2	1	10	3	1	2	3	0	10	5	20	15	0	6	1	139
Fomme	White rot	8	17	13	1	9	0	2	1	5	0	2	1	0	2	12	1	7	9	1	2	3	96
Fompi	White rot	2	0	1	1	1	0	0	0	3	0	1	1	0	2	6	5	6	10	0	0	0	39
Galma	White rot	6	18	23	7	17	1	1	0	8	6	2	3	6	4	14	4	3	10	1	8	2	144
Hetan	White rot	12	7	18	3	9	1	1	1	3	0	2	1	0	4	3	5	4	4	0	1	1	80
Hypsu	White rot	9	14	25	5	12	2	2	1	4	2	3	3	2	1	6	3	2	9	0	4	1	110
Phchr	White rot	1	7	2	1	5	0	0	1	0	0	1	1	0	2	2	0	1	3	0	1	0	28
Phybl	White rot	1	0	0	0	0	0	0	0	0	0	3	0	0	0	7	1	0	0	0	0	0	12
Pleos	White rot	12	9	27	8	25	2	1	1	3	0	2	2	2	2	4	5	4	4	0	16	2	131
Punst	White rot	12	11	8	3	11	1	0	1	7	1	5	1	1	1	11	6	5	3	0	4	2	94
Schco	White rot	0	0	11	1	6	6	1	1	5	1	2	3	1	0	3	7	12	5	1	2	1	69
Trave	White rot	7	24	7	6	17	0	0	0	4	0	2	3	0	5	9	4	3	6	0	4	0	101

## Sheet: PCW_CAZymes_prop_in_secretome
Species	Lifestyle	Secreted	Cazymes	Proportion.cazymes.secretomes
Batrachochytrium dendrobatidis	Pathogen	564	0	0
Piloderma croceum	Ectomycorrhizal	761	1	0.00131406
Melampsora laricis-populina	Pathogen	1249	39	0.031225
Phycomyces blakesleeanus	Other saprotrophs	378	12	0.031746
Pisolithus tinctorius	Ectomycorrhizal	519	20	0.0385356
Dacryopinax sp	Brown rot	514	23	0.0447471
Laccaria bicolor	Ectomycorrhizal	854	39	0.0456674
Phanerochaete chrysosporium	White rot	590	28	0.0474576
Amanita muscaria	Ectomycorrhizal	652	32	0.0490798
Scleroderma citrinum	Ectomycorrhizal	524	26	0.0496183
Fomitopsis pinicola	White rot	676	39	0.0576923
Paxillus rubicondulus	Ectomycorrhizal	590	35	0.059322
Hebeloma cylindrosporum	Ectomycorrhizal	642	39	0.0607477
Tuber melanosporum	Ectomycorrhizal	262	16	0.0610687
Ustilago maydis	Pathogen	442	27	0.061086
Trichoderma reesei	Other saprotrophs	545	35	0.0642202
Paxillus involutus	Ectomycorrhizal	489	33	0.0674847
Suillus luteus	Ectomycorrhizal	513	39	0.0760234
Coniophora puteana	Brown rot	788	64	0.0812183
Auricularia subglabra	White rot	1682	139	0.0826397
Schyzophyllum commune	White rot	790	69	0.0873418
Serpula lacrymans	Brown rot	512	46	0.0898438
Gloeophyllum trabeum	Brown rot	599	56	0.0934891
Botryobasidium botryosum	Brown rot	848	81	0.0955189
Jaapia argillacea	Brown rot	712	71	0.0997191
Plicaturopsis crispa	Brown rot	712	71	0.0997191
Gymnopus luxurians	Other saprotrophs	1429	145	0.10147
Hydnomerulius pinastri	Brown rot	651	67	0.102919
Galerina marginata	White rot	1361	144	0.105805
Pisolithus microcarpus	Ectomycorrhizal	420	47	0.111905
Hypholoma sublateritium	White rot	977	110	0.11259
Amanita thiersii	Other saprotrophs	650	75	0.115385
Trametes versicolor	White rot	867	101	0.116494
Aspergillus nidulans	Other saprotrophs	718	89	0.123955
Punctularia strigosozonata	White rot	740	94	0.127027
Coprinopsis cinerea	Other saprotrophs	919	117	0.127312
Stagonospora nodorum	Pathogen	879	116	0.131968
Heterobasidion annosum	White rot	591	80	0.135364
Cryphonectria parasitica	Pathogen	737	101	0.137042
Sebacina vermifera	Orchid symbiont	730	101	0.138356
Tulasnella calospora	Orchid symbiont	769	109	0.141743
Sphaerobolus stellatus	White rot	1715	249	0.14519
Agaricus bisporus	Other saprotrophs	556	82	0.147482
Pleurotus ostreatus	White rot	886	131	0.147856
Fomitiporia mediterranea	White rot	582	96	0.164948
