# Supplementary material for: Comparative Analysis of Secretomes from Ectomycorrhizal Fungi with an Emphasis on Small-Secreted Proteins
Source: Front Microbiol. 2015 Nov 18;6:1278. doi: 10.3389/fmicb.2015.01278 (PMC4649063; doi:10.3389/fmicb.2015.01278)
Supplement: Supplementary Data sheet 2 — Raw output from CD-HIT clustering software. [file DataSheet2.FASTA]

>Cluster 0_L/E/B/W_PF00025_ADP_PF00071_Ras family
0	182aa, >Agabi-207273... at 75.27%
1	182aa, >Amamu-121987... at 70.33%
2	182aa, >Amath-136136... at 74.73%
3	182aa, >Copci-2993... at 74.73%
4	182aa, >Glotr-61817... at 72.53%
5	182aa, >Hebcy-403487... at 74.73%
6	182aa, >Hetan-317876... at 78.57%
7	182aa, >Hypsu-200869... at 74.18%
8	179aa, >Paxin-31402... at 79.89%
9	181aa, >Paxru-257796... at 78.45%
10	186aa, >Pilcr-813196... *
11	181aa, >Pismi-416278... at 74.03%
12	181aa, >Pisti-887942... at 75.69%
13	182aa, >Pleos-32355... at 74.18%
14	179aa, >Plicr-665570... at 77.65%
15	182aa, >Punst-82157... at 74.18%
16	182aa, >Schco-1293032... at 74.73%
17	181aa, >Sclci-1221972... at 75.14%
18	182aa, >Serla-1062449... at 80.77%
19	181aa, >Suilu-810729... at 78.45%
20	182aa, >Trave-166523... at 71.98%
>Cluster 1_L/E/W/B_PF00160_Cyclophilin
0	219aa, >Agabi-135889... at 71.69%
1	220aa, >Amamu-186290... at 71.36%
2	221aa, >Amath-137034... at 74.66%
3	223aa, >Fompi-1013814... at 75.34%
4	222aa, >Glotr-38545... at 72.97%
5	222aa, >Gymlu-156753... at 73.42%
6	219aa, >Hetan-410105... at 73.06%
7	221aa, >Hypsu-141819... at 75.57%
8	218aa, >Lacbi-678827... at 75.23%
9	219aa, >Paxru-136926... at 75.34%
10	240aa, >Phchr-133701... *
11	219aa, >Pismi-148056... at 74.89%
12	219aa, >Pisti-130113... at 76.26%
13	219aa, >Plicr-102637... at 76.71%
14	217aa, >Punst-62611... at 74.19%
15	219aa, >Sclci-812958... at 71.23%
16	219aa, >Serla-1059109... at 74.43%
17	221aa, >Trave-114967... at 82.35%
>Cluster 2
0	102aa, >Jaaar-30683... at 72.55%
1	110aa, >Jaaar-122449... *
2	110aa, >Jaaar-122609... at 80.91%
3	110aa, >Jaaar-141872... at 87.27%
4	102aa, >Jaaar-190030... at 72.55%
5	102aa, >Jaaar-190053... at 72.55%
6	110aa, >Jaaar-190056... at 86.36%
7	103aa, >Jaaar-190058... at 78.64%
8	110aa, >Jaaar-199882... at 84.55%
9	102aa, >Jaaar-203806... at 73.53%
10	110aa, >Jaaar-203825... at 83.64%
11	110aa, >Jaaar-203826... at 85.45%
12	110aa, >Jaaar-340264... at 94.55%
13	110aa, >Jaaar-469093... at 78.18%
14	110aa, >Jaaar-470827... at 84.55%
>Cluster 3
0	52aa, >Sphst-28186... at 73.08%
1	49aa, >Sphst-241865... at 81.63%
2	49aa, >Sphst-241866... at 79.59%
3	50aa, >Sphst-245982... at 80.00%
4	50aa, >Sphst-245984... at 78.00%
5	49aa, >Sphst-246000... at 77.55%
6	49aa, >Sphst-246002... at 77.55%
7	49aa, >Sphst-246032... at 77.55%
8	50aa, >Sphst-246053... at 82.00%
9	49aa, >Sphst-247926... at 77.55%
10	49aa, >Sphst-247938... at 77.55%
11	50aa, >Sphst-247944... at 80.00%
12	50aa, >Sphst-265445... at 78.00%
13	53aa, >Sphst-270636... *
14	49aa, >Sphst-276816... at 77.55%
>Cluster 4_L/B/E/W_PF01145_Band_7
0	273aa, >Agabi-189769... at 85.35%
1	273aa, >Botbo-152313... at 82.05%
2	273aa, >Fomme-133372... at 80.95%
3	272aa, >Fompi-1021898... at 88.97%
4	272aa, >Hebcy-63090... at 85.66%
5	274aa, >Hypsu-64349... at 83.21%
6	273aa, >Jaaar-65843... at 86.45%
7	274aa, >Lacbi-700341... at 86.13%
8	273aa, >Paxin-165027... at 84.25%
9	274aa, >Phchr-134652... at 85.40%
10	273aa, >Pilcr-818170... at 86.08%
11	271aa, >Pleos-1092199... at 85.98%
12	278aa, >Trave-140063... *
13	272aa, >Treme-43415... at 72.43%
>Cluster 5_B/W/E_PF00314_Thaumatin family
0	259aa, >Botbo-169585... at 70.27%
1	259aa, >Botbo-169598... at 70.27%
2	265aa, >Glotr-48405... at 72.08%
3	258aa, >Hetan-181167... at 71.32%
4	258aa, >Hypsu-37724... at 77.13%
5	256aa, >Phchr-3280... at 78.91%
6	269aa, >Phchr-5297... *
7	250aa, >Pismi-676596... at 70.40%
8	253aa, >Schco-1096809... at 71.94%
9	257aa, >Serla-1141832... at 70.82%
10	254aa, >Serla-1161050... at 71.65%
11	255aa, >Sphst-150973... at 71.37%
12	254aa, >Sphst-230119... at 74.02%
13	250aa, >Suilu-800710... at 72.40%
>Cluster 6
0	97aa, >Hetan-246004... at 89.69%
1	97aa, >Hetan-246005... at 87.63%
2	97aa, >Hetan-246015... at 89.69%
3	71aa, >Hetan-309831... at 91.55%
4	71aa, >Hetan-313074... at 91.55%
5	71aa, >Hetan-316656... at 90.14%
6	71aa, >Hetan-317812... at 88.73%
7	120aa, >Hetan-318224... at 90.00%
8	71aa, >Hetan-322932... at 88.73%
9	75aa, >Hetan-323407... at 84.00%
10	124aa, >Hetan-328506... *
11	120aa, >Hetan-328916... at 89.17%
12	71aa, >Hetan-329360... at 88.73%
>Cluster 7
0	113aa, >Sphst-28451... *
1	109aa, >Sphst-162673... at 80.73%
2	109aa, >Sphst-192950... at 85.32%
3	112aa, >Sphst-192968... at 70.54%
4	107aa, >Sphst-247837... at 77.57%
5	113aa, >Sphst-247861... at 89.38%
6	113aa, >Sphst-247865... at 86.73%
7	107aa, >Sphst-259196... at 79.44%
8	109aa, >Sphst-273180... at 88.07%
9	109aa, >Sphst-273964... at 83.49%
10	109aa, >Sphst-273965... at 83.49%
11	110aa, >Sphst-273969... at 71.82%
12	107aa, >Sphst-273970... at 76.64%
>Cluster 8_W/E_PF00314_Thaumatin family
0	255aa, >Fomme-147100... at 75.29%
1	255aa, >Galma-155902... at 72.16%
2	256aa, >Galma-438732... at 70.70%
3	259aa, >Hetan-326935... at 76.83%
4	255aa, >Hypsu-418893... at 75.69%
5	256aa, >Lacbi-192587... at 76.17%
6	254aa, >Lacbi-399641... at 70.87%
7	255aa, >Pleos-21503... at 75.69%
8	256aa, >Pleos-1095211... at 71.48%
9	256aa, >Sphst-57689... at 75.00%
10	213aa, >Sphst-253254... at 70.42%
11	264aa, >Trave-133316... *
>Cluster 9
0	235aa, >Batde-23761... at 97.87%
1	147aa, >Batde-23763... at 71.43%
2	235aa, >Batde-24298... at 97.02%
3	237aa, >Batde-26745... *
4	235aa, >Batde-27288... at 97.02%
5	235aa, >Batde-27780... at 97.45%
6	237aa, >Batde-28346... at 97.47%
7	235aa, >Batde-28517... at 96.17%
8	237aa, >Batde-86554... at 96.20%
9	227aa, >Batde-88857... at 97.80%
10	235aa, >Batde-90241... at 97.02%
11	235aa, >Batde-92443... at 95.32%
>Cluster 10
0	130aa, >Sphst-35705... at 77.69%
1	130aa, >Sphst-38076... at 75.38%
2	133aa, >Sphst-247233... at 72.18%
3	132aa, >Sphst-248168... at 74.24%
4	132aa, >Sphst-248174... at 73.48%
5	132aa, >Sphst-248183... at 75.76%
6	132aa, >Sphst-248192... at 75.76%
7	132aa, >Sphst-248194... at 77.27%
8	132aa, >Sphst-249789... at 73.48%
9	121aa, >Sphst-276970... at 82.64%
10	289aa, >Sphst-257345... *
>Cluster 11
0	113aa, >Galma-54476... at 70.80%
1	119aa, >Galma-60808... *
2	107aa, >Galma-65951... at 71.96%
3	114aa, >Galma-93133... at 78.07%
4	114aa, >Galma-99260... at 78.95%
5	114aa, >Galma-136530... at 83.33%
6	114aa, >Galma-136533... at 81.58%
7	114aa, >Galma-157512... at 80.70%
8	114aa, >Galma-236905... at 83.33%
9	114aa, >Galma-237367... at 78.07%
10	114aa, >Galma-419471... at 80.70%
>Cluster 12_L/W/B/E_PF01183_GH25
0	230aa, >Agabi-120008... at 70.87%
1	238aa, >Aurde-58383... at 71.43%
2	247aa, >Glotr-133992... *
3	232aa, >Paxru-835680... at 70.69%
4	229aa, >Phchr-136630... at 78.60%
5	237aa, >Pleos-1081432... at 74.26%
6	233aa, >Punst-126549... at 79.83%
7	224aa, >Schco-237073... at 76.79%
8	232aa, >Serla-363041... at 75.43%
9	233aa, >Trave-51381... at 71.24%
>Cluster 13
0	64aa, >Serla-1055857... *
1	64aa, >Serla-1056967... at 96.88%
2	64aa, >Serla-1062817... at 98.44%
3	64aa, >Serla-1063292... at 98.44%
4	64aa, >Serla-1063463... at 98.44%
5	64aa, >Serla-1067356... at 100.00%
6	64aa, >Serla-1068155... at 100.00%
7	64aa, >Serla-1069069... at 100.00%
8	64aa, >Serla-1069152... at 96.88%
9	64aa, >Serla-1069181... at 96.88%
>Cluster 14_L/W/E_PF00457_GH11
0	230aa, >Copci-10467... at 70.87%
1	295aa, >Pleos-1098194... *
2	243aa, >Pleos-1079521... at 88.89%
3	228aa, >Schco-45736... at 70.61%
4	230aa, >Sebve-25958... at 76.52%
5	230aa, >Sebve-31329... at 76.52%
6	230aa, >Sebve-72169... at 76.52%
7	230aa, >Sebve-304368... at 78.26%
8	228aa, >Sphst-162817... at 76.32%
>Cluster 15
0	65aa, >Tulca-23382... at 72.31%
1	287aa, >Tulca-20806... at 79.09%
2	291aa, >Tulca-73334... *
3	264aa, >Tulca-218178... at 77.65%
4	161aa, >Tulca-55053... at 84.47%
5	132aa, >Tulca-56151... at 93.18%
6	142aa, >Tulca-61921... at 80.28%
7	223aa, >Tulca-80323... at 83.41%
8	135aa, >Tulca-232406... at 92.59%
>Cluster 16_L/W/B_PF03443_GH61
0	256aa, >Gymlu-234901... at 73.83%
1	248aa, >Hetan-58346... at 77.42%
2	238aa, >Jaaar-61592... at 83.19%
3	257aa, >Jaaar-183704... *
4	246aa, >Pleos-1032886... at 70.33%
5	243aa, >Pleos-1102722... at 79.01%
6	241aa, >Plicr-174224... at 75.52%
7	244aa, >Punst-116524... at 72.95%
8	243aa, >Trave-45192... at 80.25%
>Cluster 17_L/W/B_PF03443_GH61
0	231aa, >Amath-64840... at 71.00%
1	232aa, >Hetan-105463... at 82.76%
2	233aa, >Hetan-181229... at 71.24%
3	234aa, >Plicr-126893... *
4	231aa, >Sphst-213331... at 74.03%
5	231aa, >Sphst-233614... at 74.03%
6	233aa, >Sphst-242880... at 74.25%
7	233aa, >Sphst-264054... at 74.25%
8	228aa, >Trave-162729... at 83.77%
>Cluster 18
0	154aa, >Paxin-91070... at 79.87%
1	125aa, >Paxin-103340... at 80.80%
2	191aa, >Paxru-52037... at 83.77%
3	191aa, >Paxru-106686... at 83.25%
4	75aa, >Paxru-111075... at 77.33%
5	66aa, >Paxru-115448... at 96.97%
6	218aa, >Paxin-91967... at 82.57%
7	288aa, >Paxru-112910... *
>Cluster 19_E/B_PF00314_Thaumatin
0	233aa, >Paxin-12704... at 75.54%
1	233aa, >Paxru-146731... at 76.82%
2	250aa, >Pilcr-10716... *
3	236aa, >Serla-1090736... at 79.66%
4	235aa, >Serla-1198337... at 79.57%
5	234aa, >Serla-1206136... at 81.62%
6	235aa, >Serla-1210017... at 82.13%
7	233aa, >Suilu-389888... at 77.25%
>Cluster 20
0	211aa, >Lacbi-298928... *
1	148aa, >Lacbi-534602... at 97.30%
2	112aa, >Lacbi-538913... at 97.32%
3	148aa, >Lacbi-559117... at 97.30%
4	205aa, >Lacbi-584043... at 94.63%
5	142aa, >Lacbi-592289... at 92.25%
6	142aa, >Lacbi-594526... at 92.25%
7	148aa, >Lacbi-615885... at 95.95%
>Cluster 21
0	108aa, >Sphst-34475... at 79.63%
1	107aa, >Sphst-37367... at 77.57%
2	111aa, >Sphst-37892... at 72.97%
3	108aa, >Sphst-38352... at 75.00%
4	108aa, >Sphst-39607... at 80.56%
5	108aa, >Sphst-261711... at 77.78%
6	147aa, >Sphst-261727... *
7	147aa, >Sphst-261728... at 94.56%
>Cluster 22
0	140aa, >Botbo-25640... *
1	140aa, >Botbo-28729... at 97.14%
2	140aa, >Botbo-29581... at 94.29%
3	140aa, >Botbo-29588... at 95.71%
4	140aa, >Botbo-29592... at 87.14%
5	140aa, >Botbo-31621... at 72.14%
6	140aa, >Botbo-185591... at 85.71%
7	140aa, >Botbo-185597... at 85.00%
>Cluster 23_L/E/B_
0	128aa, >Copci-10272... *
1	128aa, >Gymlu-260511... at 76.56%
2	128aa, >Jaaar-41771... at 70.31%
3	128aa, >Paxin-106174... at 72.66%
4	128aa, >Paxru-136457... at 70.31%
5	128aa, >Pisti-1001382... at 70.31%
6	128aa, >Plicr-55269... at 70.31%
7	128aa, >Serla-1175420... at 71.09%
>Cluster 24
0	57aa, >Gymlu-47043... at 75.44%
1	64aa, >Gymlu-49595... at 70.31%
2	86aa, >Gymlu-250724... *
3	66aa, >Gymlu-250725... at 98.48%
4	69aa, >Gymlu-250731... at 73.91%
5	66aa, >Gymlu-250734... at 89.39%
6	69aa, >Gymlu-250735... at 71.01%
7	69aa, >Gymlu-944329... at 72.46%
>Cluster 25
0	67aa, >Amath-1948... at 77.61%
1	73aa, >Fompi-1159192... *
2	72aa, >Hetan-473148... at 73.61%
3	72aa, >Jaaar-28663... at 70.83%
4	72aa, >Lacbi-472095... at 81.94%
5	73aa, >Pilcr-6767... at 75.34%
6	72aa, >Suilu-82528... at 79.17%
7	72aa, >Trave-116086... at 88.89%
>Cluster 26
0	297aa, >Paxin-21952... *
1	296aa, >Paxin-65686... at 76.69%
2	296aa, >Paxin-65816... at 84.80%
3	216aa, >Paxin-66454... at 86.11%
4	296aa, >Paxin-165902... at 90.54%
5	296aa, >Paxru-639687... at 76.69%
6	296aa, >Paxru-834128... at 73.65%
>Cluster 27
0	287aa, >Pirin-76693... at 74.91%
1	292aa, >Pirin-76696... at 79.11%
2	295aa, >Pirin-80932... *
3	290aa, >Pirin-81348... at 89.31%
4	233aa, >Pirin-76670... at 72.96%
5	230aa, >Pirin-77660... at 70.87%
6	234aa, >Pirin-81729... at 71.37%
>Cluster 28
0	83aa, >Sphst-253173... at 73.49%
1	49aa, >Sphst-249440... at 79.59%
2	49aa, >Sphst-249442... at 79.59%
3	279aa, >Sphst-182714... *
4	107aa, >Sphst-247254... at 72.90%
5	134aa, >Sphst-254390... at 70.15%
6	122aa, >Sphst-260307... at 71.31%
>Cluster 29
0	265aa, >Tulca-24545... at 78.87%
1	264aa, >Tulca-24547... at 75.76%
2	264aa, >Tulca-24549... at 75.00%
3	267aa, >Tulca-34620... *
4	265aa, >Tulca-74910... at 82.64%
5	265aa, >Tulca-235614... at 85.66%
6	265aa, >Tulca-235632... at 85.66%
>Cluster 30
0	255aa, >Glotr-81967... at 73.33%
1	257aa, >Glotr-141652... at 71.60%
2	252aa, >Paxin-99313... at 72.62%
3	256aa, >Plicr-105393... at 77.34%
4	261aa, >Plicr-173496... *
5	256aa, >Plicr-520915... at 85.94%
6	257aa, >Plicr-659899... at 83.66%
>Cluster 31
0	255aa, >Agabi-198453... *
1	252aa, >Amath-5468... at 78.97%
2	250aa, >Galma-229076... at 73.60%
3	251aa, >Pleos-156073... at 70.52%
4	252aa, >Pleos-166612... at 73.81%
5	249aa, >Pleos-1105247... at 73.49%
6	253aa, >Sphst-234560... at 74.31%
>Cluster 32
0	241aa, >Sphst-51017... *
1	232aa, >Sphst-51019... at 74.57%
2	232aa, >Sphst-51176... at 74.57%
3	236aa, >Sphst-51178... at 95.76%
4	241aa, >Sphst-54104... at 97.93%
5	233aa, >Sphst-261426... at 83.69%
6	233aa, >Sphst-782201... at 84.55%
>Cluster 33
0	211aa, >Amamu-69699... at 72.51%
1	215aa, >Fompi-1030349... at 75.35%
2	221aa, >Glotr-115647... *
3	211aa, >Hypsu-48265... at 71.09%
4	218aa, >Schco-1120956... at 70.18%
5	212aa, >Sclci-1222460... at 71.23%
6	219aa, >Trave-72170... at 74.89%
>Cluster 34
0	207aa, >Amath-74628... at 71.50%
1	213aa, >Galma-61566... *
2	202aa, >Hypsu-62517... at 77.72%
3	206aa, >Punst-120039... at 73.30%
4	206aa, >Sphst-276186... at 71.36%
5	204aa, >Trave-168018... at 71.08%
6	204aa, >Fomme-149906... at 73.04%
>Cluster 35
0	193aa, >Agabi-200902... at 76.68%
1	197aa, >Galma-244124... *
2	197aa, >Hebcy-197178... at 81.22%
3	197aa, >Hebcy-447266... at 73.60%
4	194aa, >Lacbi-628998... at 73.20%
5	196aa, >Phchr-138397... at 70.92%
6	191aa, >Pleos-1090510... at 73.30%
>Cluster 36
0	193aa, >Sphst-243273... at 74.09%
1	194aa, >Sphst-264172... at 91.75%
2	196aa, >Sphst-264211... *
3	150aa, >Sphst-266227... at 76.67%
4	195aa, >Sphst-266243... at 85.64%
5	195aa, >Sphst-276839... at 91.28%
6	195aa, >Sphst-276878... at 91.28%
>Cluster 37
0	143aa, >Amamu-11939... at 72.73%
1	183aa, >Amamu-11943... at 89.62%
2	89aa, >Amamu-16093... at 71.91%
3	182aa, >Amamu-164085... at 78.02%
4	174aa, >Amamu-170100... at 88.51%
5	185aa, >Amamu-376040... *
6	183aa, >Amamu-652352... at 72.13%
>Cluster 38
0	163aa, >Glotr-101715... at 87.12%
1	164aa, >Glotr-130687... *
2	163aa, >Glotr-132851... at 76.07%
3	164aa, >Punst-128085... at 90.85%
4	164aa, >Punst-136659... at 84.76%
5	164aa, >Punst-136662... at 81.10%
6	164aa, >Punst-138054... at 86.59%
>Cluster 39
0	107aa, >Aurde-112341... at 93.46%
1	106aa, >Aurde-112342... at 95.28%
2	109aa, >Aurde-113472... *
3	107aa, >Aurde-113473... at 98.13%
4	107aa, >Aurde-114334... at 99.07%
5	107aa, >Aurde-114335... at 99.07%
6	105aa, >Aurde-176296... at 70.48%
>Cluster 40
0	108aa, >Sphst-188764... *
1	107aa, >Sphst-190150... at 71.96%
2	107aa, >Sphst-235347... at 74.77%
3	107aa, >Sphst-235749... at 78.50%
4	108aa, >Sphst-269395... at 71.30%
5	108aa, >Sphst-270612... at 73.15%
6	108aa, >Sphst-270614... at 88.89%
>Cluster 41
0	71aa, >Schco-111944... at 94.37%
1	71aa, >Schco-111945... at 95.77%
2	97aa, >Schco-111960... *
3	71aa, >Schco-111961... at 98.59%
4	71aa, >Schco-111962... at 98.59%
5	71aa, >Schco-113715... at 94.37%
6	71aa, >Schco-113716... at 94.37%
>Cluster 42
0	90aa, >Schco-1089996... *
1	89aa, >Schco-1107704... at 86.52%
2	90aa, >Schco-1107881... at 72.22%
3	89aa, >Schco-1163159... at 86.52%
4	90aa, >Schco-1176203... at 72.22%
5	89aa, >Schco-1197768... at 78.65%
6	90aa, >Schco-1253432... at 82.22%
>Cluster 43
0	85aa, >Fomme-126669... at 70.59%
1	85aa, >Fompi-1125755... at 76.47%
2	85aa, >Glotr-136018... at 75.29%
3	85aa, >Jaaar-27853... at 74.12%
4	88aa, >Pisti-1003514... *
5	84aa, >Serla-1055899... at 79.76%
6	85aa, >Trave-35070... at 74.12%
>Cluster 44_B/L/E
0	72aa, >Botbo-32507... *
1	71aa, >Glotr-55567... at 74.65%
2	72aa, >Gymlu-39173... at 73.61%
3	72aa, >Hebcy-23730... at 76.39%
4	71aa, >Pismi-682154... at 70.42%
5	71aa, >Pisti-1007266... at 73.24%
6	72aa, >Sclci-1209877... at 72.22%
>Cluster 45_B/E/W
0	298aa, >Fompi-1023433... *
1	298aa, >Glotr-115978... at 71.14%
2	293aa, >Pismi-509134... at 73.04%
3	293aa, >Pisti-997766... at 73.04%
4	296aa, >Serla-1211201... at 71.96%
5	296aa, >Suilu-813323... at 70.27%
>Cluster 46
0	280aa, >Lacbi-237860... at 89.29%
1	280aa, >Lacbi-237880... at 89.64%
2	280aa, >Lacbi-437952... at 90.71%
3	280aa, >Lacbi-438072... at 85.36%
4	280aa, >Lacbi-455107... at 91.43%
5	293aa, >Lacbi-577322... *
>Cluster 47
0	275aa, >Pisti-28285... *
1	241aa, >Pisti-28774... at 82.16%
2	263aa, >Pisti-32479... at 79.09%
3	229aa, >Pisti-34390... at 81.22%
4	275aa, >Pisti-35437... at 94.55%
5	275aa, >Pisti-36563... at 96.36%
>Cluster 48
0	271aa, >Batde-23200... *
1	249aa, >Batde-27294... at 72.29%
2	271aa, >Batde-27773... at 96.68%
3	271aa, >Batde-28170... at 96.31%
4	271aa, >Batde-28177... at 94.83%
5	271aa, >Batde-92933... at 95.94%
>Cluster 49_L/E/W
0	256aa, >Agabi-194914... at 71.09%
1	252aa, >Agabi-226703... at 71.43%
2	244aa, >Amamu-23310... at 70.90%
3	255aa, >Fomme-157081... at 70.20%
4	258aa, >Gymlu-42967... at 92.64%
5	260aa, >Gymlu-581762... *
>Cluster 50_L/E/B/W
0	257aa, >Copci-5999... *
1	257aa, >Copci-6011... at 80.16%
2	254aa, >Fomme-87920... at 72.44%
3	254aa, >Hebcy-149877... at 70.87%
4	257aa, >Hypsu-418814... at 70.04%
5	257aa, >Jaaar-36197... at 70.04%
>Cluster 51
0	257aa, >Galma-240389... *
1	257aa, >Hebcy-60165... at 79.77%
2	252aa, >Hebcy-438804... at 78.57%
3	255aa, >Hypsu-757152... at 75.69%
4	245aa, >Hypsu-1089638... at 76.33%
5	248aa, >Lacbi-293318... at 76.21%
>Cluster 52
0	230aa, >Paxin-6421... at 83.48%
1	250aa, >Paxin-83199... at 87.20%
2	110aa, >Paxin-89102... at 91.82%
3	257aa, >Paxin-92664... *
4	230aa, >Paxru-831965... at 83.04%
5	224aa, >Suilu-7804... at 73.21%
>Cluster 53
0	255aa, >Glotr-108242... at 70.59%
1	253aa, >Trave-23498... at 71.94%
2	255aa, >Trave-31361... at 75.29%
3	257aa, >Trave-59071... *
4	246aa, >Tulca-13891... at 70.33%
5	253aa, >Tulca-183087... at 70.36%
>Cluster 54
0	229aa, >Jaaar-39972... at 71.18%
1	231aa, >Jaaar-39974... at 88.31%
2	236aa, >Jaaar-198048... at 91.95%
3	231aa, >Jaaar-474236... at 83.98%
4	231aa, >Jaaar-474382... at 90.48%
5	256aa, >Jaaar-702072... *
>Cluster 55
0	245aa, >Galma-143622... at 70.20%
1	245aa, >Galma-143623... at 73.47%
2	253aa, >Galma-229358... *
3	245aa, >Galma-782411... at 72.65%
4	247aa, >Galma-782462... at 72.47%
5	245aa, >Galma-1344783... at 79.18%
>Cluster 56
0	248aa, >Agabi-136180... at 70.97%
1	243aa, >Amath-74874... at 74.90%
2	249aa, >Plicr-37309... *
3	248aa, >Serla-465649... at 74.19%
4	242aa, >Trave-43058... at 71.07%
5	244aa, >Trave-69029... at 71.31%
>Cluster 57
0	236aa, >Agabi-122757... at 73.73%
1	239aa, >Botbo-292502... *
2	236aa, >Galma-236924... at 74.58%
3	234aa, >Pleos-1083326... at 73.08%
4	236aa, >Plicr-86186... at 73.73%
5	238aa, >Trave-162601... at 76.05%
>Cluster 58
0	230aa, >Amath-49859... at 70.43%
1	118aa, >Gymlu-57529... at 92.37%
2	234aa, >Gymlu-196913... *
3	233aa, >Gymlu-463392... at 87.98%
4	233aa, >Gymlu-463513... at 90.56%
5	220aa, >Hebcy-16583... at 72.27%
>Cluster 59
0	224aa, >Galma-160568... at 83.93%
1	227aa, >Hypsu-203101... *
2	226aa, >Pilcr-826255... at 72.12%
3	224aa, >Sphst-155765... at 83.04%
4	178aa, >Sphst-234600... at 78.65%
5	225aa, >Sphst-780046... at 82.22%
>Cluster 60
0	200aa, >Sphst-247215... at 86.50%
1	200aa, >Sphst-247216... at 79.50%
2	192aa, >Sphst-247220... at 79.69%
3	164aa, >Sphst-270258... at 83.54%
4	200aa, >Sphst-272608... at 85.50%
5	203aa, >Sphst-272610... *
>Cluster 61
0	180aa, >Mellp-60663... at 76.67%
1	187aa, >Mellp-64885... *
2	186aa, >Mellp-104326... at 82.80%
3	183aa, >Mellp-105069... at 75.41%
4	181aa, >Mellp-124575... at 72.93%
5	180aa, >Mellp-124576... at 76.11%
>Cluster 62
0	110aa, >Sphst-245631... at 75.45%
1	88aa, >Sphst-276764... at 70.45%
2	185aa, >Sphst-91822... *
3	172aa, >Sphst-137912... at 77.91%
4	160aa, >Sphst-165363... at 99.38%
5	133aa, >Sphst-197128... at 75.94%
>Cluster 63
0	155aa, >Fomme-31594... at 72.90%
1	155aa, >Fomme-31595... at 73.55%
2	158aa, >Galma-912690... at 77.22%
3	159aa, >Hypsu-128656... at 83.65%
4	159aa, >Hypsu-154879... at 86.79%
5	160aa, >Hypsu-619789... *
>Cluster 64
0	149aa, >Pismi-121740... *
1	140aa, >Pisti-996981... at 75.00%
2	140aa, >Pisti-996983... at 76.43%
3	140aa, >Pisti-1003188... at 77.14%
4	140aa, >Pisti-1007591... at 78.57%
5	140aa, >Pisti-1008153... at 78.57%
>Cluster 65
0	140aa, >Hydpi-77261... at 75.00%
1	141aa, >Hydpi-77599... *
2	141aa, >Paxin-13875... at 72.34%
3	140aa, >Paxin-103280... at 70.71%
4	139aa, >Paxin-170587... at 70.50%
5	140aa, >Sclci-1224079... at 70.71%
>Cluster 66
0	134aa, >Sclci-114367... *
1	123aa, >Sclci-114413... at 71.54%
2	123aa, >Sclci-114528... at 73.17%
3	123aa, >Sclci-962568... at 76.42%
4	134aa, >Sclci-1212835... at 86.57%
5	122aa, >Sclci-1218927... at 82.79%
>Cluster 67
0	109aa, >Pisti-29731... at 89.91%
1	87aa, >Pisti-29732... at 91.95%
2	106aa, >Pisti-31834... at 92.45%
3	87aa, >Pisti-31838... at 89.66%
4	125aa, >Pisti-867018... *
5	109aa, >Pisti-1005744... at 90.83%
>Cluster 68
0	119aa, >Sphst-33114... at 78.15%
1	122aa, >Sphst-172379... at 77.87%
2	78aa, >Sphst-176143... at 88.46%
3	120aa, >Sphst-176174... at 79.17%
4	116aa, >Sphst-176246... at 70.69%
5	124aa, >Sphst-270437... *
>Cluster 69
0	108aa, >Galma-133382... at 70.37%
1	117aa, >Hypsu-31724... at 83.76%
2	119aa, >Hypsu-31725... *
3	119aa, >Hypsu-31726... at 88.24%
4	108aa, >Hypsu-31766... at 75.00%
5	118aa, >Hypsu-196081... at 72.88%
>Cluster 70
0	115aa, >Copci-7160... at 74.78%
1	115aa, >Copci-8676... at 75.65%
2	115aa, >Copci-8684... at 73.91%
3	115aa, >Copci-8686... at 75.65%
4	117aa, >Copci-8687... *
5	115aa, >Copci-8702... at 74.78%
>Cluster 71
0	99aa, >Paxin-59282... at 80.81%
1	115aa, >Paxin-66938... at 85.22%
2	116aa, >Paxin-165901... *
3	68aa, >Paxru-178625... at 79.41%
4	115aa, >Paxru-639658... at 83.48%
5	112aa, >Paxru-830985... at 89.29%
>Cluster 72
0	112aa, >Amamu-65132... at 71.43%
1	112aa, >Amamu-93899... at 71.43%
2	112aa, >Copci-7235... at 72.32%
3	110aa, >Gymlu-56939... at 72.73%
4	110aa, >Hebcy-16615... at 87.27%
5	113aa, >Hebcy-64049... *
>Cluster 73
0	106aa, >Gymlu-49203... at 75.47%
1	110aa, >Gymlu-178516... *
2	110aa, >Gymlu-232645... at 81.82%
3	109aa, >Gymlu-237980... at 74.31%
4	109aa, >Gymlu-250087... at 76.15%
5	110aa, >Gymlu-925512... at 76.36%
>Cluster 74
0	108aa, >Paxin-11884... *
1	108aa, >Paxin-77548... at 100.00%
2	108aa, >Paxin-169141... at 86.11%
3	104aa, >Paxin-169151... at 81.73%
4	108aa, >Paxin-172694... at 91.67%
5	108aa, >Paxru-834774... at 86.11%
>Cluster 75
0	99aa, >Hebcy-32500... at 83.84%
1	107aa, >Hebcy-32502... *
2	107aa, >Hebcy-32808... at 100.00%
3	99aa, >Hebcy-32810... at 85.86%
4	98aa, >Hebcy-33145... at 90.82%
5	107aa, >Hebcy-33164... at 100.00%
>Cluster 76
0	75aa, >Tulca-20094... *
1	75aa, >Tulca-31990... at 98.67%
2	73aa, >Tulca-242033... at 82.19%
3	68aa, >Tulca-32002... at 72.06%
4	68aa, >Tulca-242034... at 75.00%
5	68aa, >Tulca-246504... at 72.06%
>Cluster 77
0	53aa, >Paxru-40049... *
1	53aa, >Paxru-52696... at 86.79%
2	53aa, >Paxru-50157... at 86.79%
3	52aa, >Paxru-100817... at 86.54%
4	53aa, >Paxru-113794... at 88.68%
5	53aa, >Paxru-119570... at 88.68%
>Cluster 78
0	50aa, >Sphst-245986... at 72.00%
1	50aa, >Sphst-246025... at 72.00%
2	52aa, >Sphst-246088... at 75.00%
3	53aa, >Sphst-257773... *
4	52aa, >Sphst-266821... at 73.08%
5	49aa, >Sphst-274380... at 75.51%
>Cluster 79
0	299aa, >Hypsu-65526... *
1	284aa, >Oidma-41539... at 71.83%
2	286aa, >Sphst-239641... at 80.42%
3	295aa, >Sphst-255634... at 77.97%
4	141aa, >Sphst-239167... at 75.18%
>Cluster 80
0	297aa, >Galma-52202... *
1	285aa, >Hypsu-85611... at 70.53%
2	220aa, >Hypsu-111013... at 80.45%
3	295aa, >Sphst-51642... at 71.53%
4	224aa, >Sphst-111352... at 83.04%
>Cluster 81
0	294aa, >Galma-237736... *
1	281aa, >Gymlu-67227... at 70.82%
2	291aa, >Hypsu-57380... at 70.79%
3	286aa, >Sphst-74957... at 71.33%
4	130aa, >Sphst-194663... at 71.54%
>Cluster 82
0	274aa, >Oidma-146705... at 72.26%
1	281aa, >Sphst-61792... *
2	134aa, >Sphst-67198... at 70.90%
3	281aa, >Sphst-245873... at 98.93%
4	258aa, >Sphst-784481... at 75.58%
>Cluster 83
0	281aa, >Paxin-93641... *
1	281aa, >Paxin-112690... at 96.44%
2	281aa, >Paxru-149713... at 91.46%
3	224aa, >Paxru-457390... at 83.93%
4	226aa, >Paxru-457401... at 83.63%
>Cluster 84
0	254aa, >Fompi-161168... at 70.87%
1	254aa, >Fompi-1023010... at 80.71%
2	280aa, >Fompi-1113599... *
3	252aa, >Paxru-823711... at 73.81%
4	262aa, >Sclci-1206564... at 72.14%
>Cluster 85
0	179aa, >Paxru-51422... at 71.51%
1	204aa, >Paxru-117038... at 73.04%
2	204aa, >Paxru-179217... at 73.53%
3	276aa, >Paxin-85705... *
4	276aa, >Paxru-174855... at 76.09%
>Cluster 86
0	273aa, >Sphst-243687... *
1	110aa, >Sphst-243708... at 90.91%
2	99aa, >Sphst-243717... at 83.84%
3	99aa, >Sphst-243790... at 86.87%
4	183aa, >Sphst-267754... at 74.86%
>Cluster 87
0	273aa, >Tulca-32014... *
1	271aa, >Tulca-32016... at 78.97%
2	271aa, >Tulca-32018... at 73.80%
3	271aa, >Tulca-33089... at 78.97%
4	273aa, >Tulca-174258... at 100.00%
>Cluster 88
0	271aa, >Gymlu-71040... at 94.46%
1	268aa, >Gymlu-75531... at 71.64%
2	272aa, >Gymlu-77556... *
3	269aa, >Gymlu-85807... at 71.38%
4	269aa, >Gymlu-207262... at 71.38%
>Cluster 89
0	233aa, >Sphst-56105... at 78.11%
1	234aa, >Sphst-67199... at 82.48%
2	231aa, >Sphst-169603... at 82.25%
3	241aa, >Sphst-179292... at 76.76%
4	269aa, >Sphst-179838... *
>Cluster 90
0	233aa, >Aurde-112525... at 93.13%
1	263aa, >Aurde-161265... *
2	263aa, >Aurde-161267... at 99.62%
3	263aa, >Aurde-161292... at 94.68%
4	261aa, >Aurde-161324... at 91.57%
>Cluster 91
0	243aa, >Sphst-240629... *
1	129aa, >Sphst-259875... at 78.29%
2	243aa, >Sphst-268626... at 80.25%
3	243aa, >Sphst-268763... at 80.25%
4	243aa, >Sphst-273347... at 77.78%
>Cluster 92
0	235aa, >Paxin-179634... at 74.89%
1	235aa, >Paxru-822540... at 74.47%
2	234aa, >Pismi-674859... at 78.21%
3	234aa, >Pisti-495532... at 76.50%
4	236aa, >Sclci-1211911... *
>Cluster 93
0	219aa, >Copci-10915... at 73.52%
1	229aa, >Copci-11043... *
2	217aa, >Galma-64256... at 73.27%
3	221aa, >Galma-133925... at 73.76%
4	218aa, >Hebcy-446852... at 75.23%
>Cluster 94
0	219aa, >Agabi-194696... at 70.32%
1	217aa, >Amath-77762... at 70.05%
2	222aa, >Copci-4643... *
3	221aa, >Copci-4644... at 76.47%
4	220aa, >Copci-10944... at 71.82%
>Cluster 95
0	220aa, >Pismi-6508... *
1	220aa, >Pismi-671675... at 88.18%
2	220aa, >Pisti-735275... at 78.18%
3	220aa, >Pisti-1003159... at 79.55%
4	220aa, >Pisti-1003173... at 76.36%
>Cluster 96
0	210aa, >Sphst-25933... *
1	189aa, >Sphst-32104... at 90.48%
2	210aa, >Sphst-33213... at 85.71%
3	204aa, >Sphst-249410... at 83.82%
4	210aa, >Sphst-251135... at 85.24%
>Cluster 97
0	206aa, >Paxin-171047... *
1	206aa, >Paxru-825762... at 89.81%
2	190aa, >Pismi-676359... at 71.05%
3	195aa, >Pisti-13194... at 71.79%
4	194aa, >Sclci-346383... at 70.62%
>Cluster 98
0	192aa, >Sphst-27465... at 71.88%
1	194aa, >Sphst-37331... at 70.62%
2	205aa, >Sphst-243608... *
3	202aa, >Sphst-243609... at 85.64%
4	205aa, >Sphst-243613... at 95.12%
>Cluster 99
0	175aa, >Jaaar-48162... at 78.29%
1	188aa, >Jaaar-59137... *
2	188aa, >Jaaar-305591... at 85.11%
3	188aa, >Jaaar-305662... at 90.43%
4	188aa, >Serla-1052353... at 78.19%
>Cluster 100
0	180aa, >Batde-23176... *
1	178aa, >Batde-25055... at 75.28%
2	180aa, >Batde-25254... at 90.00%
3	180aa, >Batde-26407... at 95.56%
4	180aa, >Batde-27787... at 96.11%
>Cluster 101
0	74aa, >Tulca-22594... at 86.49%
1	174aa, >Tulca-22595... at 82.76%
2	174aa, >Tulca-27617... at 77.59%
3	176aa, >Tulca-29959... *
4	174aa, >Tulca-227467... at 77.01%
>Cluster 102
0	132aa, >Sphst-30357... at 80.30%
1	132aa, >Sphst-36900... at 75.76%
2	125aa, >Sphst-39952... at 84.00%
3	160aa, >Sphst-184000... *
4	160aa, >Sphst-191687... at 96.88%
>Cluster 103
0	146aa, >Mellp-62243... *
1	146aa, >Mellp-84328... at 75.34%
2	146aa, >Mellp-93408... at 76.03%
3	146aa, >Mellp-94829... at 77.40%
4	146aa, >Mellp-123994... at 80.14%
>Cluster 104
0	143aa, >Tulca-27047... at 88.81%
1	145aa, >Tulca-27048... *
2	145aa, >Tulca-28892... at 88.28%
3	145aa, >Tulca-28893... at 93.79%
4	65aa, >Tulca-32755... at 76.92%
>Cluster 105
0	144aa, >Hydpi-27471... *
1	144aa, >Hydpi-107303... at 90.97%
2	144aa, >Paxin-167253... at 70.83%
3	142aa, >Paxin-167254... at 72.54%
4	129aa, >Paxru-526999... at 72.09%
>Cluster 106
0	143aa, >Jaaar-38192... *
1	143aa, >Jaaar-161849... at 70.63%
2	143aa, >Jaaar-161875... at 71.33%
3	143aa, >Jaaar-163825... at 83.92%
4	143aa, >Jaaar-433518... at 70.63%
>Cluster 107
0	139aa, >Serla-1066417... *
1	139aa, >Serla-1066419... at 73.38%
2	139aa, >Serla-1066481... at 74.10%
3	139aa, >Serla-1154997... at 76.26%
4	139aa, >Serla-1193911... at 74.82%
>Cluster 108
0	134aa, >Sclci-22390... *
1	134aa, >Sclci-22393... at 91.04%
2	130aa, >Sclci-562467... at 75.38%
3	134aa, >Sclci-1212304... at 78.36%
4	80aa, >Sclci-1213475... at 88.75%
>Cluster 109
0	128aa, >Galma-160467... *
1	128aa, >Galma-216491... at 71.09%
2	112aa, >Hypsu-46895... at 71.43%
3	112aa, >Hypsu-46896... at 71.43%
4	111aa, >Hypsu-206691... at 76.58%
>Cluster 110
0	110aa, >Jaaar-38816... at 70.91%
1	112aa, >Jaaar-131186... at 83.04%
2	123aa, >Jaaar-133555... *
3	123aa, >Jaaar-195498... at 96.75%
4	112aa, >Jaaar-704037... at 72.32%
>Cluster 111
0	121aa, >Aurde-126125... *
1	106aa, >Aurde-129161... at 76.42%
2	108aa, >Aurde-129163... at 76.85%
3	109aa, >Aurde-129166... at 72.48%
4	107aa, >Aurde-167992... at 77.57%
>Cluster 112
0	121aa, >Galma-147170... *
1	121aa, >Galma-148222... at 81.82%
2	121aa, >Galma-160694... at 85.12%
3	121aa, >Galma-162286... at 89.26%
4	121aa, >Galma-206212... at 81.82%
>Cluster 113
0	118aa, >Trave-31823... *
1	118aa, >Trave-41393... at 73.73%
2	118aa, >Trave-51486... at 84.75%
3	116aa, >Trave-53143... at 75.00%
4	118aa, >Trave-53150... at 85.59%
>Cluster 114
0	107aa, >Jaaar-115331... at 76.64%
1	114aa, >Jaaar-191841... at 75.44%
2	114aa, >Jaaar-191842... at 77.19%
3	116aa, >Jaaar-191843... *
4	116aa, >Jaaar-191844... at 87.93%
>Cluster 115
0	113aa, >Trave-46269... *
1	109aa, >Trave-46283... at 74.31%
2	113aa, >Trave-71225... at 78.76%
3	108aa, >Trave-119368... at 74.07%
4	110aa, >Trave-120305... at 74.55%
>Cluster 116
0	109aa, >Gymlu-49618... at 72.48%
1	109aa, >Gymlu-232637... at 74.31%
2	109aa, >Gymlu-232639... at 77.06%
3	112aa, >Gymlu-250097... *
4	109aa, >Gymlu-250099... at 76.15%
>Cluster 117
0	111aa, >Paxin-20376... *
1	111aa, >Paxin-77545... at 96.40%
2	111aa, >Paxin-77563... at 91.89%
3	111aa, >Paxin-169257... at 90.09%
4	111aa, >Paxru-12711... at 76.58%
>Cluster 118
0	110aa, >Jaaar-122077... *
1	110aa, >Jaaar-136367... at 73.64%
2	110aa, >Jaaar-141921... at 78.18%
3	110aa, >Jaaar-189999... at 76.36%
4	110aa, >Jaaar-692493... at 79.09%
>Cluster 119
0	108aa, >Galma-212110... *
1	108aa, >Galma-1349721... at 71.30%
2	108aa, >Hebcy-23495... at 75.00%
3	108aa, >Hebcy-440702... at 75.93%
4	108aa, >Hebcy-440720... at 74.07%
>Cluster 120
0	107aa, >Jaaar-36061... *
1	107aa, >Jaaar-194581... at 95.33%
2	107aa, >Jaaar-207697... at 97.20%
3	107aa, >Jaaar-295597... at 97.20%
4	107aa, >Jaaar-295604... at 91.59%
>Cluster 121
0	79aa, >Amamu-13894... at 75.95%
1	107aa, >Amamu-13887... *
2	107aa, >Amamu-13888... at 81.31%
3	107aa, >Amamu-13892... at 80.37%
4	107aa, >Amamu-26353... at 81.31%
>Cluster 122
0	81aa, >Copci-11004... *
1	73aa, >Hebcy-74324... at 75.34%
2	74aa, >Lacbi-590087... at 72.97%
3	73aa, >Sphst-26184... at 71.23%
4	73aa, >Tulca-246608... at 72.60%
>Cluster 123
0	53aa, >Paxru-86316... at 88.68%
1	52aa, >Paxru-123044... at 86.54%
2	53aa, >Paxin-94430... at 71.70%
3	67aa, >Paxru-95859... *
4	55aa, >Paxru-150546... at 90.91%
>Cluster 124
0	299aa, >Agabi-136707... *
1	230aa, >Agabi-194321... at 86.52%
2	297aa, >Aurde-152466... at 70.71%
3	228aa, >Aurde-137026... at 72.81%
>Cluster 125
0	293aa, >Amamu-118906... at 70.65%
1	297aa, >Amamu-184433... *
2	293aa, >Amamu-762878... at 71.33%
3	294aa, >Amath-193502... at 71.77%
>Cluster 126
0	294aa, >Pismi-680500... *
1	294aa, >Pismi-690629... at 98.64%
2	294aa, >Pisti-389582... at 83.67%
3	293aa, >Sclci-1217080... at 75.09%
>Cluster 127
0	292aa, >Botbo-134223... *
1	287aa, >Botbo-165628... at 70.03%
2	287aa, >Botbo-179718... at 73.17%
3	285aa, >Botbo-180784... at 74.74%
>Cluster 128
0	142aa, >Galma-282011... at 79.58%
1	286aa, >Galma-144264... *
2	286aa, >Galma-254409... at 74.13%
3	286aa, >Galma-272265... at 97.90%
>Cluster 129
0	282aa, >Sphst-72347... *
1	282aa, >Sphst-256452... at 98.23%
2	282aa, >Sphst-776805... at 98.58%
3	282aa, >Sphst-782724... at 92.91%
>Cluster 130
0	268aa, >Gymlu-43276... at 76.49%
1	267aa, >Gymlu-59139... at 78.28%
2	281aa, >Gymlu-199983... *
3	275aa, >Gymlu-199986... at 76.36%
>Cluster 131
0	272aa, >Fomme-170904... at 70.59%
1	276aa, >Jaaar-176455... *
2	263aa, >Serla-335267... at 74.52%
3	275aa, >Trave-51004... at 75.27%
>Cluster 132
0	267aa, >Dacsp-22376... at 73.41%
1	267aa, >Pilcr-814807... at 76.40%
2	268aa, >Serla-1210070... at 83.21%
3	274aa, >Suilu-72819... *
>Cluster 133
0	155aa, >Hydpi-165904... at 72.90%
1	261aa, >Paxin-98423... at 86.97%
2	143aa, >Paxru-113780... at 72.03%
3	266aa, >Paxru-130563... *
>Cluster 134
0	256aa, >Gymlu-45181... at 84.77%
1	266aa, >Gymlu-214396... *
2	252aa, >Schco-17653... at 71.03%
3	253aa, >Schco-1216907... at 70.36%
>Cluster 135
0	265aa, >Galma-266943... *
1	262aa, >Hebcy-129859... at 78.24%
2	263aa, >Hebcy-448618... at 71.86%
3	265aa, >Lacbi-239749... at 75.85%
>Cluster 136
0	260aa, >Pirin-76477... *
1	249aa, >Pirin-77942... at 75.50%
2	243aa, >Sebve-328023... at 73.25%
3	246aa, >Tulca-21701... at 71.14%
>Cluster 137
0	249aa, >Mellp-107296... at 79.52%
1	259aa, >Mellp-123445... *
2	241aa, >Mellp-123446... at 73.44%
3	248aa, >Mellp-124546... at 73.79%
>Cluster 138
0	255aa, >Botbo-145644... *
1	253aa, >Hydpi-185411... at 70.75%
2	253aa, >Phchr-135606... at 75.49%
3	255aa, >Trave-62247... at 74.12%
>Cluster 139
0	255aa, >Fomme-97085... *
1	252aa, >Hetan-104096... at 75.00%
2	253aa, >Plicr-46533... at 70.36%
3	245aa, >Schco-51619... at 71.43%
>Cluster 140
0	252aa, >Agabi-176382... *
1	195aa, >Agabi-183005... at 71.28%
2	195aa, >Agabi-190200... at 75.90%
3	195aa, >Agabi-190202... at 75.90%
>Cluster 141
0	190aa, >Sphst-249366... at 91.58%
1	238aa, >Sphst-254135... at 82.77%
2	252aa, >Sphst-779972... *
3	252aa, >Sphst-786331... at 92.46%
>Cluster 142
0	194aa, >Sphst-247386... at 96.39%
1	122aa, >Sphst-254755... at 90.16%
2	117aa, >Sphst-268417... at 70.94%
3	250aa, >Sphst-276711... *
>Cluster 143
0	147aa, >Paxin-180915... at 72.79%
1	246aa, >Paxin-168574... *
2	240aa, >Paxru-832465... at 85.00%
3	98aa, >Suilu-215046... at 73.47%
>Cluster 144
0	233aa, >Botbo-142577... at 71.67%
1	226aa, >Pirin-79007... at 74.78%
2	243aa, >Sebve-125438... *
3	225aa, >Sebve-125454... at 84.00%
>Cluster 145
0	84aa, >Sphst-268677... at 97.62%
1	228aa, >Sphst-269934... at 74.56%
2	229aa, >Sphst-784171... at 86.46%
3	241aa, >Sphst-784890... *
>Cluster 146
0	227aa, >Batde-28171... at 80.18%
1	227aa, >Batde-86732... at 79.74%
2	239aa, >Batde-89844... *
3	239aa, >Batde-91876... at 80.33%
>Cluster 147
0	234aa, >Pismi-683561... at 86.32%
1	238aa, >Pisti-995576... *
2	156aa, >Sclci-1211353... at 76.92%
3	160aa, >Sclci-1224561... at 75.62%
>Cluster 148
0	231aa, >Galma-275674... at 74.03%
1	130aa, >Sphst-56753... at 93.08%
2	231aa, >Sphst-269354... at 80.95%
3	232aa, >Sphst-269355... *
>Cluster 149
0	221aa, >Conpu-88997... at 71.04%
1	231aa, >Glotr-99486... *
2	224aa, >Glotr-115484... at 75.45%
3	226aa, >Hydpi-107146... at 70.35%
>Cluster 150
0	66aa, >Serla-1056119... at 93.94%
1	148aa, >Serla-1057384... at 87.84%
2	148aa, >Serla-1069222... at 87.84%
3	229aa, >Serla-1143133... *
>Cluster 151
0	210aa, >Fompi-1160311... at 70.95%
1	218aa, >Glotr-138931... at 70.18%
2	215aa, >Hypsu-33103... at 71.63%
3	228aa, >Pilcr-464546... *
>Cluster 152
0	223aa, >Aurde-137469... *
1	223aa, >Aurde-165660... at 82.06%
2	216aa, >Hypsu-213128... at 70.83%
3	218aa, >Punst-98263... at 71.10%
>Cluster 153
0	218aa, >Sphst-36950... at 93.58%
1	221aa, >Sphst-37091... *
2	213aa, >Sphst-273230... at 77.93%
3	213aa, >Sphst-275656... at 79.34%
>Cluster 154
0	220aa, >Paxin-120612... *
1	220aa, >Paxru-130963... at 92.27%
2	220aa, >Sclci-1215586... at 70.91%
3	220aa, >Suilu-798796... at 77.27%
>Cluster 155
0	177aa, >Hydpi-58701... at 71.19%
1	219aa, >Pismi-94645... *
2	209aa, >Pisti-1002451... at 86.12%
3	209aa, >Pisti-1002454... at 76.56%
>Cluster 156
0	217aa, >Agabi-122979... *
1	205aa, >Glotr-111872... at 71.22%
2	199aa, >Hebcy-275443... at 76.88%
3	204aa, >Lacbi-256021... at 72.06%
>Cluster 157
0	203aa, >Paxin-166636... at 76.85%
1	123aa, >Paxin-182837... at 80.49%
2	123aa, >Paxin-182840... at 78.05%
3	208aa, >Paxru-827080... *
>Cluster 158
0	205aa, >Sphst-24929... at 85.85%
1	207aa, >Sphst-27501... *
2	207aa, >Sphst-28460... at 100.00%
3	205aa, >Sphst-31483... at 80.49%
>Cluster 159
0	206aa, >Fompi-160854... *
1	204aa, >Glotr-59933... at 72.06%
2	193aa, >Gymlu-42670... at 70.47%
3	204aa, >Jaaar-203886... at 71.57%
>Cluster 160
0	190aa, >Paxru-128615... at 81.05%
1	204aa, >Paxru-148483... *
2	204aa, >Paxru-171187... at 87.25%
3	154aa, >Paxru-781364... at 87.66%
>Cluster 161
0	203aa, >Batde-24812... *
1	195aa, >Batde-28462... at 71.28%
2	195aa, >Batde-90220... at 81.03%
3	195aa, >Batde-92381... at 82.56%
>Cluster 162
0	203aa, >Sphst-249257... *
1	183aa, >Sphst-249334... at 78.14%
2	183aa, >Sphst-256294... at 80.33%
3	183aa, >Sphst-273523... at 80.33%
>Cluster 163
0	198aa, >Tulca-85526... *
1	198aa, >Tulca-181348... at 91.41%
2	198aa, >Tulca-230475... at 91.92%
3	198aa, >Tulca-241762... at 94.44%
>Cluster 164
0	194aa, >Aurde-130670... at 74.23%
1	194aa, >Aurde-130672... at 81.44%
2	195aa, >Aurde-175563... *
3	184aa, >Aurde-175568... at 74.46%
>Cluster 165
0	191aa, >Galma-214902... *
1	191aa, >Galma-218107... at 90.05%
2	189aa, >Hetan-99716... at 76.19%
3	190aa, >Trave-129957... at 71.58%
>Cluster 166
0	187aa, >Agabi-196225... at 71.12%
1	188aa, >Galma-209295... at 75.00%
2	188aa, >Hebcy-28384... at 73.94%
3	190aa, >Hypsu-88659... *
>Cluster 167
0	189aa, >Tulca-138063... *
1	189aa, >Tulca-146893... at 99.47%
2	188aa, >Tulca-245845... at 81.91%
3	189aa, >Tulca-246134... at 81.48%
>Cluster 168
0	140aa, >Gymlu-772267... at 79.29%
1	189aa, >Gymlu-772636... *
2	140aa, >Gymlu-772895... at 80.71%
3	138aa, >Gymlu-773005... at 74.64%
>Cluster 169
0	134aa, >Paxin-68529... at 73.88%
1	133aa, >Paxru-130729... at 72.18%
2	189aa, >Pismi-672747... *
3	132aa, >Pisti-124812... at 92.42%
>Cluster 170
0	136aa, >Lacbi-321396... at 91.18%
1	159aa, >Lacbi-322484... at 71.07%
2	166aa, >Lacbi-567749... at 91.57%
3	188aa, >Lacbi-597438... *
>Cluster 171
0	187aa, >Schco-1039790... *
1	187aa, >Schco-1092439... at 80.21%
2	187aa, >Schco-1125704... at 72.73%
3	186aa, >Schco-1213065... at 90.86%
>Cluster 172
0	139aa, >Paxin-102792... at 72.66%
1	139aa, >Paxin-103632... at 72.66%
2	185aa, >Paxin-157809... *
3	139aa, >Paxru-17890... at 74.82%
>Cluster 173
0	184aa, >Galma-126612... *
1	184aa, >Galma-147149... at 80.43%
2	184aa, >Galma-258313... at 90.76%
3	184aa, >Galma-284152... at 91.30%
>Cluster 174
0	183aa, >Pismi-19759... *
1	183aa, >Pismi-278092... at 99.45%
2	183aa, >Pismi-620571... at 100.00%
3	179aa, >Pisti-991952... at 84.92%
>Cluster 175
0	182aa, >Pismi-685028... *
1	182aa, >Pisti-999501... at 77.47%
2	182aa, >Pisti-1007106... at 83.52%
3	182aa, >Pisti-1007719... at 77.47%
>Cluster 176
0	165aa, >Hydpi-28401... at 73.33%
1	180aa, >Paxin-14347... at 82.78%
2	138aa, >Paxin-82278... at 90.58%
3	181aa, >Paxru-823894... *
>Cluster 177
0	168aa, >Botbo-147825... at 74.40%
1	167aa, >Botbo-178336... at 71.26%
2	180aa, >Botbo-178339... *
3	168aa, >Botbo-498122... at 75.00%
>Cluster 178
0	100aa, >Hetan-242868... at 98.00%
1	177aa, >Hetan-408784... *
2	177aa, >Hetan-412620... at 100.00%
3	177aa, >Hetan-440637... at 97.18%
>Cluster 179
0	173aa, >Sphst-37017... at 86.13%
1	171aa, >Sphst-54252... at 98.83%
2	175aa, >Sphst-271503... *
3	173aa, >Sphst-784959... at 85.55%
>Cluster 180
0	174aa, >Pismi-6885... *
1	88aa, >Pismi-16554... at 78.41%
2	172aa, >Pismi-16862... at 77.91%
3	172aa, >Pismi-20356... at 75.00%
>Cluster 181
0	173aa, >Aurde-111961... *
1	171aa, >Aurde-111972... at 88.89%
2	171aa, >Aurde-112316... at 81.29%
3	171aa, >Aurde-116665... at 87.72%
>Cluster 182
0	171aa, >Mellp-51690... at 71.35%
1	172aa, >Mellp-53845... at 80.81%
2	173aa, >Mellp-72810... *
3	172aa, >Mellp-124380... at 70.35%
>Cluster 183
0	168aa, >Fompi-28679... *
1	165aa, >Fompi-37763... at 96.97%
2	165aa, >Fompi-1080639... at 85.45%
3	165aa, >Fompi-1087174... at 96.36%
>Cluster 184
0	155aa, >Pleos-1033314... at 80.00%
1	155aa, >Pleos-1054597... at 77.42%
2	157aa, >Pleos-1082562... *
3	155aa, >Pleos-1102507... at 81.29%
>Cluster 185
0	152aa, >Fompi-84905... at 75.00%
1	156aa, >Fompi-1027255... *
2	154aa, >Fompi-1048972... at 72.73%
3	154aa, >Fompi-1161879... at 78.57%
>Cluster 186
0	123aa, >Pisti-48006... at 73.17%
1	130aa, >Pisti-52324... at 73.85%
2	123aa, >Pisti-53418... at 78.05%
3	155aa, >Pisti-69917... *
>Cluster 187
0	145aa, >Trave-47960... at 71.72%
1	150aa, >Trave-47963... at 90.00%
2	151aa, >Trave-47971... *
3	148aa, >Trave-124401... at 79.73%
>Cluster 188
0	145aa, >Lacbi-489582... at 97.24%
1	145aa, >Lacbi-694659... at 82.76%
2	149aa, >Lacbi-698230... *
3	144aa, >Trire-103393... at 77.78%
>Cluster 189
0	148aa, >Jaaar-40204... *
1	148aa, >Jaaar-40205... at 72.97%
2	148aa, >Jaaar-82108... at 72.97%
3	148aa, >Jaaar-198222... at 93.92%
>Cluster 190
0	139aa, >Punst-47779... at 74.10%
1	135aa, >Punst-42275... at 77.78%
2	143aa, >Punst-117225... at 97.20%
3	147aa, >Punst-140000... *
>Cluster 191
0	124aa, >Gymlu-242937... at 78.23%
1	146aa, >Gymlu-242941... *
2	139aa, >Gymlu-242942... at 81.29%
3	146aa, >Gymlu-242944... at 79.45%
>Cluster 192
0	133aa, >Aurde-113503... at 75.19%
1	133aa, >Aurde-113504... at 75.19%
2	143aa, >Aurde-163841... *
3	143aa, >Aurde-163844... at 100.00%
>Cluster 193
0	136aa, >Aurde-69810... at 91.91%
1	136aa, >Aurde-69811... at 91.18%
2	140aa, >Aurde-69857... *
3	138aa, >Aurde-175674... at 81.16%
>Cluster 194
0	138aa, >Hydpi-140319... at 78.99%
1	138aa, >Paxin-168134... at 71.74%
2	138aa, >Paxru-162890... at 72.46%
3	139aa, >Suilu-813227... *
>Cluster 195
0	135aa, >Sphst-33171... at 88.15%
1	135aa, >Sphst-35584... at 77.04%
2	138aa, >Sphst-35585... *
3	135aa, >Sphst-69020... at 97.04%
>Cluster 196
0	136aa, >Mellp-103039... at 86.76%
1	137aa, >Mellp-107659... *
2	135aa, >Mellp-123565... at 77.04%
3	135aa, >Mellp-123566... at 76.30%
>Cluster 197
0	136aa, >Trave-27946... *
1	129aa, >Trave-52018... at 75.19%
2	120aa, >Trave-88818... at 80.00%
3	130aa, >Trave-173513... at 72.31%
>Cluster 198
0	135aa, >Sphst-49118... *
1	135aa, >Sphst-49531... at 80.00%
2	135aa, >Sphst-51462... at 100.00%
3	135aa, >Sphst-269903... at 76.30%
>Cluster 199
0	134aa, >Mellp-124561... *
1	134aa, >Mellp-124562... at 100.00%
2	134aa, >Mellp-124564... at 91.79%
3	134aa, >Mellp-124565... at 70.15%
>Cluster 200
0	134aa, >Phybl-66348... *
1	134aa, >Phybl-66385... at 99.25%
2	134aa, >Phybl-147889... at 100.00%
3	134aa, >Phybl-170763... at 100.00%
>Cluster 201
0	119aa, >Paxin-9735... at 91.60%
1	130aa, >Paxin-20560... at 76.92%
2	131aa, >Paxru-145298... *
3	131aa, >Paxru-830366... at 74.81%
>Cluster 202
0	130aa, >Hetan-108266... *
1	130aa, >Hetan-414121... at 99.23%
2	130aa, >Hetan-419139... at 98.46%
3	130aa, >Hetan-423268... at 99.23%
>Cluster 203
0	108aa, >Trave-24504... at 75.93%
1	107aa, >Trave-53618... at 75.70%
2	107aa, >Trave-53627... at 71.03%
3	126aa, >Trave-53647... *
>Cluster 204
0	122aa, >Agabi-189073... at 74.59%
1	121aa, >Agabi-196147... at 76.86%
2	123aa, >Hetan-418080... at 86.18%
3	125aa, >Hetan-423383... *
>Cluster 205
0	109aa, >Trave-49186... at 94.50%
1	124aa, >Trave-49191... *
2	109aa, >Trave-49196... at 93.58%
3	109aa, >Trave-49206... at 91.74%
>Cluster 206
0	120aa, >Sphst-67841... *
1	120aa, >Sphst-68170... at 99.17%
2	120aa, >Sphst-68171... at 99.17%
3	73aa, >Sphst-276372... at 76.71%
>Cluster 207
0	64aa, >Sphst-249726... at 87.50%
1	78aa, >Sphst-249727... at 85.90%
2	119aa, >Sphst-249786... *
3	69aa, >Sphst-276969... at 76.81%
>Cluster 208
0	118aa, >Agabi-71560... at 91.53%
1	118aa, >Agabi-193030... at 70.34%
2	119aa, >Agabi-193052... *
3	119aa, >Agabi-193057... at 89.08%
>Cluster 209
0	117aa, >Pismi-6823... at 74.36%
1	118aa, >Pismi-21285... at 82.20%
2	119aa, >Pismi-485821... *
3	119aa, >Pisti-27796... at 71.43%
>Cluster 210
0	118aa, >Botbo-175284... *
1	118aa, >Botbo-175285... at 94.92%
2	118aa, >Botbo-175286... at 93.22%
3	118aa, >Botbo-362746... at 94.92%
>Cluster 211
0	116aa, >Sclci-129401... at 75.00%
1	118aa, >Sclci-139587... *
2	117aa, >Sclci-874652... at 73.50%
3	117aa, >Sclci-1215978... at 72.65%
>Cluster 212
0	115aa, >Pirin-71323... at 78.26%
1	115aa, >Pirin-75904... at 82.61%
2	117aa, >Pirin-76672... *
3	117aa, >Pirin-78910... at 89.74%
>Cluster 213
0	116aa, >Gymlu-242933... *
1	116aa, >Gymlu-242934... at 95.69%
2	116aa, >Gymlu-242938... at 90.52%
3	116aa, >Gymlu-242940... at 92.24%
>Cluster 214
0	113aa, >Sclci-24373... at 76.99%
1	116aa, >Sclci-1214360... *
2	116aa, >Sclci-1225181... at 87.07%
3	116aa, >Sclci-1225430... at 87.07%
>Cluster 215
0	116aa, >Sphst-268560... *
1	116aa, >Sphst-270866... at 81.03%
2	116aa, >Sphst-784711... at 81.90%
3	116aa, >Sphst-784712... at 81.90%
>Cluster 216
0	110aa, >Pismi-89318... at 77.27%
1	111aa, >Pisti-148654... at 84.68%
2	115aa, >Pisti-148780... *
3	111aa, >Pisti-171326... at 84.68%
>Cluster 217
0	105aa, >Fomme-111922... at 71.43%
1	110aa, >Fomme-169860... *
2	110aa, >Gymlu-207199... at 71.82%
3	110aa, >Jaaar-701757... at 71.82%
>Cluster 218
0	110aa, >Hebcy-13420... *
1	104aa, >Hebcy-30966... at 80.77%
2	110aa, >Hebcy-77183... at 73.64%
3	110aa, >Hebcy-448558... at 98.18%
>Cluster 219
0	110aa, >Paxru-12712... *
1	110aa, >Paxru-15728... at 96.36%
2	110aa, >Paxru-829065... at 73.64%
3	107aa, >Paxru-833459... at 79.44%
>Cluster 220
0	88aa, >Batde-92732... at 75.00%
1	97aa, >Batde-92780... at 74.23%
2	109aa, >Batde-92781... *
3	89aa, >Batde-93105... at 75.28%
>Cluster 221
0	105aa, >Aurde-164656... *
1	105aa, >Aurde-164662... at 98.10%
2	105aa, >Aurde-164672... at 98.10%
3	105aa, >Aurde-170750... at 97.14%
>Cluster 222
0	105aa, >Pilcr-810160... *
1	105aa, >Pilcr-810161... at 99.05%
2	90aa, >Pilcr-823174... at 72.22%
3	90aa, >Pilcr-825257... at 83.33%
>Cluster 223
0	101aa, >Sphst-243039... at 92.08%
1	101aa, >Sphst-248057... at 88.12%
2	98aa, >Sphst-253491... at 75.51%
3	102aa, >Sphst-261545... *
>Cluster 224
0	93aa, >Schco-1087046... at 74.19%
1	94aa, >Schco-1107728... at 76.60%
2	91aa, >Schco-1198725... at 75.82%
3	95aa, >Schco-1253451... *
>Cluster 225
0	92aa, >Pisti-97075... *
1	78aa, >Pisti-146776... at 88.46%
2	58aa, >Pisti-146792... at 91.38%
3	76aa, >Pisti-164581... at 85.53%
>Cluster 226
0	86aa, >Mellp-86947... at 72.09%
1	77aa, >Mellp-95971... at 71.43%
2	70aa, >Mellp-124533... at 72.86%
3	87aa, >Mellp-124540... *
>Cluster 227
0	68aa, >Hypsu-128512... *
1	68aa, >Hypsu-128530... at 92.65%
2	66aa, >Hypsu-128783... at 83.33%
3	66aa, >Hypsu-619625... at 86.36%
>Cluster 228
0	67aa, >Gymlu-89749... *
1	57aa, >Gymlu-250169... at 77.19%
2	57aa, >Gymlu-252743... at 75.44%
3	57aa, >Gymlu-253378... at 77.19%
>Cluster 229
0	52aa, >Tulca-244606... at 73.08%
1	54aa, >Tulca-244607... *
2	52aa, >Tulca-247231... at 75.00%
3	52aa, >Tulca-247096... at 75.00%
>Cluster 230
0	38aa, >Lacbi-399576... at 89.47%
1	38aa, >Lacbi-399587... at 92.11%
2	38aa, >Lacbi-399590... at 92.11%
3	50aa, >Lacbi-600888... *
>Cluster 231
0	299aa, >Paxin-165880... *
1	299aa, >Paxin-165892... at 95.65%
2	297aa, >Paxru-36246... at 88.89%
>Cluster 232
0	298aa, >Batde-26733... *
1	283aa, >Batde-28892... at 98.94%
2	253aa, >Batde-93135... at 98.02%
>Cluster 233
0	296aa, >Plicr-103741... at 75.00%
1	297aa, >Plicr-174101... at 83.50%
2	298aa, >Plicr-542772... *
>Cluster 234
0	292aa, >Copci-5200... at 79.11%
1	290aa, >Copci-5214... at 83.10%
2	294aa, >Copci-9448... *
>Cluster 235
0	213aa, >Pismi-60878... at 71.36%
1	190aa, >Pisti-79372... at 88.95%
2	291aa, >Pisti-171089... *
>Cluster 236
0	289aa, >Jaaar-28333... *
1	124aa, >Pilcr-46601... at 87.10%
2	106aa, >Punst-20820... at 85.85%
>Cluster 237
0	282aa, >Aurde-156159... at 74.47%
1	288aa, >Aurde-165578... *
2	288aa, >Aurde-189138... at 94.79%
>Cluster 238
0	288aa, >Glotr-11410... *
1	222aa, >Pleos-1088737... at 72.52%
2	283aa, >Punst-97244... at 72.44%
>Cluster 239
0	287aa, >Glotr-105243... at 77.00%
1	287aa, >Glotr-128252... at 74.91%
2	288aa, >Glotr-138072... *
>Cluster 240
0	287aa, >Sphst-52687... at 93.38%
1	288aa, >Sphst-55345... *
2	287aa, >Sphst-233920... at 86.41%
>Cluster 241
0	284aa, >Hebcy-434858... *
1	284aa, >Hebcy-446962... at 81.69%
2	262aa, >Pilcr-821283... at 78.63%
>Cluster 242
0	207aa, >Fomme-93383... at 75.36%
1	271aa, >Pleos-1031192... *
2	182aa, >Pleos-1043472... at 80.22%
>Cluster 243
0	264aa, >Tulca-26855... at 70.83%
1	271aa, >Tulca-32019... *
2	268aa, >Tulca-107589... at 70.90%
>Cluster 244
0	268aa, >Hydpi-105949... at 77.24%
1	268aa, >Paxin-98424... at 87.69%
2	270aa, >Paxru-822013... *
>Cluster 245
0	248aa, >Galma-143564... at 73.79%
1	270aa, >Galma-253502... *
2	242aa, >Galma-143550... at 88.43%
>Cluster 246
0	268aa, >Gymlu-49311... at 89.18%
1	262aa, >Gymlu-179966... at 84.73%
2	269aa, >Gymlu-250215... *
>Cluster 247
0	265aa, >Punst-47226... at 78.87%
1	267aa, >Punst-136428... *
2	260aa, >Punst-146248... at 76.92%
>Cluster 248
0	265aa, >Fompi-88350... *
1	259aa, >Fompi-1119172... at 79.92%
2	264aa, >Fompi-1124041... at 76.14%
>Cluster 249
0	264aa, >Amamu-13792... *
1	255aa, >Amamu-82209... at 74.51%
2	256aa, >Amamu-82243... at 71.88%
>Cluster 250
0	264aa, >Fompi-1022551... *
1	256aa, >Phchr-131262... at 72.27%
2	263aa, >Punst-114298... at 72.62%
>Cluster 251
0	154aa, >Pismi-104717... at 74.68%
1	152aa, >Pisti-160502... at 77.63%
2	263aa, >Sclci-1223971... *
>Cluster 252
0	263aa, >Amamu-13356... *
1	261aa, >Amamu-13366... at 77.78%
2	254aa, >Amamu-82298... at 77.95%
>Cluster 253
0	263aa, >Galma-62305... *
1	245aa, >Galma-224998... at 77.55%
2	245aa, >Galma-270815... at 78.78%
>Cluster 254
0	259aa, >Amath-70114... at 71.04%
1	262aa, >Gymlu-34681... *
2	255aa, >Agabi-194618... at 70.20%
>Cluster 255
0	249aa, >Hypsu-139983... at 74.30%
1	259aa, >Phchr-7048... *
2	258aa, >Trave-50178... at 77.52%
>Cluster 256
0	258aa, >Batde-27931... *
1	224aa, >Batde-91973... at 97.32%
2	224aa, >Batde-92086... at 95.09%
>Cluster 257
0	255aa, >Gymlu-204557... *
1	254aa, >Gymlu-229999... at 94.88%
2	255aa, >Gymlu-247628... at 72.16%
>Cluster 258
0	249aa, >Galma-1035028... at 76.71%
1	252aa, >Hebcy-72777... at 74.60%
2	255aa, >Hypsu-56414... *
>Cluster 259
0	254aa, >Oidma-111131... *
1	245aa, >Oidma-137846... at 77.96%
2	245aa, >Oidma-139517... at 82.45%
>Cluster 260
0	254aa, >Sphst-151566... *
1	254aa, >Sphst-215572... at 81.89%
2	254aa, >Sphst-231346... at 81.89%
>Cluster 261
0	254aa, >Trave-40675... *
1	243aa, >Trave-53771... at 94.24%
2	244aa, >Trave-136117... at 77.46%
>Cluster 262
0	241aa, >Pirin-77949... at 89.21%
1	236aa, >Pirin-80981... at 87.71%
2	253aa, >Pirin-80982... *
>Cluster 263
0	167aa, >Dacsp-96381... at 71.26%
1	252aa, >Dacsp-110485... *
2	235aa, >Dacsp-110487... at 81.70%
>Cluster 264
0	251aa, >Pismi-673315... at 88.05%
1	252aa, >Pisti-17975... *
2	241aa, >Sclci-107692... at 71.78%
>Cluster 265
0	251aa, >Galma-66407... *
1	249aa, >Schco-16233... at 70.28%
2	247aa, >Sphst-57987... at 74.09%
>Cluster 266
0	245aa, >Oidma-47822... at 79.18%
1	251aa, >Oidma-55313... *
2	246aa, >Oidma-136905... at 92.28%
>Cluster 267
0	249aa, >Paxin-95977... *
1	208aa, >Paxru-35474... at 90.87%
2	228aa, >Pismi-100159... at 85.53%
>Cluster 268
0	248aa, >Conpu-82232... *
1	237aa, >Hydpi-132260... at 70.46%
2	237aa, >Serla-1061479... at 73.00%
>Cluster 269
0	248aa, >Aurde-110101... *
1	248aa, >Aurde-113213... at 82.66%
2	247aa, >Aurde-135325... at 72.47%
>Cluster 270
0	248aa, >Pleos-1067159... *
1	248aa, >Pleos-1078467... at 81.05%
2	248aa, >Pleos-1106007... at 90.73%
>Cluster 271
0	193aa, >Amamu-15816... at 76.17%
1	247aa, >Amamu-27732... *
2	247aa, >Amamu-27734... at 99.60%
>Cluster 272
0	242aa, >Lacbi-450058... at 79.75%
1	240aa, >Lacbi-573818... at 78.33%
2	247aa, >Lacbi-651611... *
>Cluster 273
0	230aa, >Tulca-17571... at 86.96%
1	225aa, >Tulca-25759... at 72.44%
2	247aa, >Tulca-65350... *
>Cluster 274
0	228aa, >Lacbi-579720... at 77.63%
1	228aa, >Lacbi-587347... at 77.63%
2	246aa, >Lacbi-599299... *
>Cluster 275
0	243aa, >Hypsu-205447... at 83.54%
1	243aa, >Hypsu-205453... at 83.95%
2	246aa, >Hypsu-218265... *
>Cluster 276
0	239aa, >Jaaar-56892... at 71.97%
1	238aa, >Jaaar-642896... at 71.85%
2	246aa, >Phchr-241... *
>Cluster 277
0	242aa, >Hydpi-164245... at 77.27%
1	245aa, >Paxin-166380... *
2	245aa, >Paxru-821492... at 84.90%
>Cluster 278
0	245aa, >Sphst-23167... *
1	240aa, >Sphst-29329... at 95.83%
2	240aa, >Sphst-236067... at 95.42%
>Cluster 279
0	242aa, >Batde-26977... at 71.49%
1	244aa, >Batde-27003... *
2	242aa, >Batde-86567... at 70.25%
>Cluster 280
0	239aa, >Pirin-72961... at 71.13%
1	244aa, >Pirin-77783... *
2	244aa, >Pirin-77784... at 82.38%
>Cluster 281
0	238aa, >Hypsu-201000... at 90.34%
1	243aa, >Hypsu-201201... *
2	243aa, >Hypsu-201202... at 90.53%
>Cluster 282
0	242aa, >Hypsu-186725... *
1	241aa, >Hypsu-1099677... at 76.35%
2	241aa, >Hypsu-1103046... at 75.10%
>Cluster 283
0	226aa, >Agabi-120070... at 77.88%
1	231aa, >Amamu-88338... at 76.62%
2	238aa, >Amath-1476... *
>Cluster 284
0	234aa, >Aurde-167539... at 86.32%
1	238aa, >Pirin-74777... *
2	236aa, >Sebve-20789... at 88.56%
>Cluster 285
0	238aa, >Sphst-23670... *
1	238aa, >Sphst-23693... at 96.64%
2	238aa, >Sphst-38454... at 95.38%
>Cluster 286
0	161aa, >Pirin-76927... at 86.96%
1	62aa, >Pirin-76940... at 72.58%
2	235aa, >Pirin-82117... *
>Cluster 287
0	233aa, >Gymlu-57610... at 87.98%
1	235aa, >Gymlu-68480... *
2	233aa, >Gymlu-220815... at 85.41%
>Cluster 288
0	235aa, >Punst-80948... *
1	235aa, >Punst-130140... at 77.45%
2	235aa, >Trave-39560... at 71.49%
>Cluster 289
0	231aa, >Galma-87819... *
1	231aa, >Galma-1177279... at 73.16%
2	231aa, >Lacbi-393939... at 72.29%
>Cluster 290
0	229aa, >Botbo-172353... *
1	210aa, >Botbo-172354... at 96.67%
2	125aa, >Botbo-172355... at 92.80%
>Cluster 291
0	228aa, >Hypsu-467049... at 71.05%
1	229aa, >Hypsu-48738... *
2	229aa, >Hypsu-49981... at 98.69%
>Cluster 292
0	225aa, >Pismi-670771... at 77.33%
1	227aa, >Pisti-703156... at 77.97%
2	229aa, >Sclci-138149... *
>Cluster 293
0	228aa, >Pismi-686519... *
1	228aa, >Pismi-686520... at 89.91%
2	226aa, >Pisti-1003164... at 76.99%
>Cluster 294
0	225aa, >Mellp-86334... at 98.67%
1	154aa, >Mellp-92969... at 76.62%
2	227aa, >Mellp-92971... *
>Cluster 295
0	225aa, >Fompi-1123611... *
1	222aa, >Fompi-1123624... at 72.07%
2	224aa, >Pilcr-581023... at 70.09%
>Cluster 296
0	225aa, >Botbo-40858... *
1	210aa, >Botbo-66826... at 76.19%
2	224aa, >Botbo-627069... at 81.25%
>Cluster 297
0	224aa, >Batde-24762... *
1	223aa, >Batde-26095... at 82.51%
2	201aa, >Batde-87325... at 81.09%
>Cluster 298
0	224aa, >Pismi-678191... *
1	221aa, >Pismi-681675... at 93.21%
2	220aa, >Pisti-1003147... at 70.91%
>Cluster 299
0	210aa, >Batde-24698... at 88.57%
1	210aa, >Batde-28528... at 88.57%
2	221aa, >Batde-91249... *
>Cluster 300
0	220aa, >Galma-68598... *
1	220aa, >Hebcy-448887... at 78.64%
2	216aa, >Jaaar-62909... at 71.30%
>Cluster 301
0	214aa, >Fomme-131574... at 71.96%
1	217aa, >Galma-64786... at 75.58%
2	220aa, >Pleos-1048891... *
>Cluster 302
0	201aa, >Batde-28464... at 96.52%
1	177aa, >Batde-28780... at 98.87%
2	219aa, >Batde-88498... *
>Cluster 303
0	218aa, >Hydpi-24101... *
1	218aa, >Paxin-168342... at 87.16%
2	218aa, >Paxru-15479... at 88.53%
>Cluster 304
0	216aa, >Tulca-34003... *
1	52aa, >Tulca-25743... at 94.23%
2	52aa, >Tulca-25744... at 92.31%
>Cluster 305
0	139aa, >Galma-143362... at 70.50%
1	203aa, >Galma-227613... at 85.22%
2	215aa, >Galma-253314... *
>Cluster 306
0	214aa, >Copci-10977... *
1	212aa, >Galma-260151... at 78.30%
2	212aa, >Hebcy-442957... at 77.36%
>Cluster 307
0	213aa, >Mellp-91801... *
1	209aa, >Mellp-123333... at 83.73%
2	151aa, >Mellp-123335... at 76.82%
>Cluster 308
0	90aa, >Paxin-88644... at 74.44%
1	90aa, >Paxin-91826... at 74.44%
2	212aa, >Paxru-799509... *
>Cluster 309
0	206aa, >Phchr-131776... at 70.87%
1	212aa, >Plicr-106789... *
2	210aa, >Punst-122963... at 75.24%
>Cluster 310
0	209aa, >Batde-28231... *
1	209aa, >Batde-28232... at 76.08%
2	209aa, >Batde-92420... at 76.56%
>Cluster 311
0	189aa, >Copci-13195... at 70.90%
1	209aa, >Copci-13196... *
2	189aa, >Copci-13390... at 70.90%
>Cluster 312
0	209aa, >Pleos-1073060... *
1	209aa, >Pleos-1080075... at 99.52%
2	209aa, >Pleos-1108031... at 80.86%
>Cluster 313
0	208aa, >Pirin-81003... *
1	208aa, >Sebve-24299... at 76.44%
2	208aa, >Sebve-28936... at 71.63%
>Cluster 314
0	208aa, >Sebve-29033... *
1	208aa, >Sebve-30803... at 93.27%
2	208aa, >Sebve-305203... at 93.27%
>Cluster 315
0	204aa, >Galma-465613... at 84.31%
1	207aa, >Hebcy-186043... *
2	207aa, >Hypsu-181118... at 73.43%
>Cluster 316
0	205aa, >Galma-88393... *
1	203aa, >Galma-206540... at 74.88%
2	203aa, >Hypsu-170912... at 73.40%
>Cluster 317
0	204aa, >Glotr-111142... *
1	203aa, >Jaaar-211438... at 72.91%
2	204aa, >Punst-53989... at 73.04%
>Cluster 318
0	187aa, >Gymlu-249916... at 82.89%
1	203aa, >Gymlu-250675... *
2	187aa, >Gymlu-264865... at 77.54%
>Cluster 319
0	203aa, >Mellp-87337... *
1	203aa, >Mellp-123962... at 84.24%
2	203aa, >Mellp-123963... at 96.06%
>Cluster 320
0	202aa, >Gymlu-44624... *
1	201aa, >Gymlu-832086... at 77.11%
2	201aa, >Gymlu-832116... at 77.61%
>Cluster 321
0	200aa, >Galma-213725... *
1	195aa, >Sebve-86226... at 72.31%
2	195aa, >Sebve-325423... at 73.85%
>Cluster 322
0	200aa, >Sphst-252893... *
1	94aa, >Sphst-268289... at 96.81%
2	188aa, >Sphst-260310... at 96.81%
>Cluster 323
0	200aa, >Hebcy-15000... *
1	200aa, >Hebcy-404828... at 91.00%
2	197aa, >Hebcy-437776... at 86.29%
>Cluster 324
0	199aa, >Copci-9754... *
1	199aa, >Copci-3423... at 76.38%
2	199aa, >Copci-8262... at 75.88%
>Cluster 325
0	191aa, >Aurde-57648... at 91.10%
1	198aa, >Aurde-63142... *
2	189aa, >Aurde-70927... at 70.90%
>Cluster 326
0	198aa, >Tulca-9236... *
1	95aa, >Tulca-26734... at 72.63%
2	182aa, >Tulca-26737... at 75.27%
>Cluster 327
0	196aa, >Batde-26141... *
1	196aa, >Batde-90968... at 93.88%
2	196aa, >Batde-92447... at 92.86%
>Cluster 328
0	196aa, >Sebve-28246... *
1	196aa, >Sebve-30894... at 83.16%
2	196aa, >Sebve-268024... at 82.65%
>Cluster 329
0	194aa, >Tubme-2329... *
1	191aa, >Tubme-6020... at 79.06%
2	191aa, >Tubme-6021... at 78.53%
>Cluster 330
0	191aa, >Tulca-10510... at 89.53%
1	192aa, >Tulca-216983... *
2	192aa, >Tulca-219071... at 98.44%
>Cluster 331
0	189aa, >Jaaar-41986... at 86.24%
1	191aa, >Jaaar-41987... *
2	190aa, >Jaaar-199924... at 72.63%
>Cluster 332
0	189aa, >Hydpi-180615... *
1	181aa, >Paxin-13782... at 72.93%
2	187aa, >Paxru-26262... at 72.19%
>Cluster 333
0	189aa, >Tulca-28895... *
1	108aa, >Tulca-109589... at 76.85%
2	108aa, >Tulca-125699... at 77.78%
>Cluster 334
0	184aa, >Aurde-160470... at 77.72%
1	188aa, >Aurde-160471... *
2	188aa, >Aurde-160472... at 71.28%
>Cluster 335
0	188aa, >Pleos-157639... *
1	182aa, >Pleos-1086301... at 92.31%
2	182aa, >Pleos-1108431... at 92.31%
>Cluster 336
0	186aa, >Hypsu-220610... *
1	186aa, >Hypsu-220611... at 80.11%
2	186aa, >Hypsu-220613... at 74.73%
>Cluster 337
0	185aa, >Schco-1139544... *
1	185aa, >Schco-1159461... at 86.49%
2	185aa, >Schco-1192312... at 85.95%
>Cluster 338
0	184aa, >Pilcr-7716... *
1	184aa, >Pilcr-9895... at 93.48%
2	184aa, >Pilcr-10347... at 97.28%
>Cluster 339
0	183aa, >Tulca-27624... *
1	178aa, >Tulca-215761... at 70.79%
2	178aa, >Tulca-244995... at 70.79%
>Cluster 340
0	182aa, >Galma-1253955... *
1	174aa, >Galma-1254161... at 94.83%
2	182aa, >Galma-1256151... at 96.15%
>Cluster 341
0	180aa, >Mellp-123892... *
1	175aa, >Mellp-124031... at 72.00%
2	174aa, >Mellp-105160... at 70.11%
>Cluster 342
0	178aa, >Tulca-26470... *
1	177aa, >Tulca-244565... at 81.36%
2	176aa, >Tulca-244568... at 78.41%
>Cluster 343
0	177aa, >Sphst-265982... *
1	177aa, >Sphst-780465... at 97.18%
2	175aa, >Sphst-781579... at 85.71%
>Cluster 344
0	177aa, >Lacbi-585278... *
1	159aa, >Pilcr-823957... at 71.07%
2	159aa, >Serla-1058057... at 77.99%
>Cluster 345
0	114aa, >Sphst-28304... at 71.93%
1	176aa, >Sphst-247403... *
2	113aa, >Sphst-247410... at 72.57%
>Cluster 346
0	172aa, >Paxin-173771... at 70.35%
1	174aa, >Paxru-828750... at 70.11%
2	176aa, >Serla-1059925... *
>Cluster 347
0	175aa, >Hypsu-48404... *
1	175aa, >Hypsu-54842... at 77.14%
2	173aa, >Hypsu-220034... at 73.99%
>Cluster 348
0	154aa, >Conpu-148066... at 85.71%
1	173aa, >Conpu-148067... *
2	154aa, >Conpu-160881... at 77.92%
>Cluster 349
0	173aa, >Trave-23145... *
1	169aa, >Trave-51618... at 82.25%
2	173aa, >Trave-23156... at 98.27%
>Cluster 350
0	172aa, >Gymlu-250775... *
1	165aa, >Gymlu-250778... at 73.94%
2	163aa, >Gymlu-945151... at 95.71%
>Cluster 351
0	172aa, >Tulca-244912... *
1	101aa, >Tulca-244913... at 93.07%
2	101aa, >Tulca-245373... at 100.00%
>Cluster 352
0	171aa, >Pleos-156192... *
1	170aa, >Pleos-1032581... at 77.65%
2	170aa, >Pleos-1080993... at 78.24%
>Cluster 353
0	170aa, >Schco-1098169... *
1	170aa, >Schco-1173167... at 91.76%
2	170aa, >Schco-1318793... at 91.76%
>Cluster 354
0	94aa, >Sebve-22080... at 87.23%
1	164aa, >Sebve-288137... at 75.00%
2	170aa, >Sebve-328147... *
>Cluster 355
0	124aa, >Aurde-123606... at 77.42%
1	124aa, >Aurde-163773... at 80.65%
2	169aa, >Aurde-184052... *
>Cluster 356
0	169aa, >Sclci-113712... *
1	169aa, >Sclci-115213... at 92.31%
2	165aa, >Sclci-1191268... at 83.03%
>Cluster 357
0	168aa, >Tulca-28077... at 70.24%
1	169aa, >Tulca-30280... *
2	168aa, >Tulca-31241... at 70.24%
>Cluster 358
0	168aa, >Mellp-108021... *
1	168aa, >Mellp-114463... at 98.81%
2	168aa, >Mellp-123914... at 91.07%
>Cluster 359
0	167aa, >Serla-1205766... at 94.61%
1	167aa, >Serla-1205815... at 95.81%
2	168aa, >Serla-1215274... *
>Cluster 360
0	165aa, >Fompi-1022902... at 77.58%
1	167aa, >Glotr-117262... *
2	167aa, >Punst-76362... at 82.63%
>Cluster 361
0	155aa, >Mellp-124018... at 81.94%
1	163aa, >Mellp-124019... at 87.12%
2	164aa, >Mellp-124020... *
>Cluster 362
0	164aa, >Schco-237040... *
1	162aa, >Schco-1090079... at 75.31%
2	162aa, >Schco-1169228... at 80.86%
>Cluster 363
0	161aa, >Lacbi-571043... *
1	158aa, >Lacbi-587670... at 91.14%
2	161aa, >Lacbi-610271... at 98.14%
>Cluster 364
0	161aa, >Mellp-70527... *
1	161aa, >Mellp-73017... at 96.27%
2	161aa, >Mellp-79049... at 96.27%
>Cluster 365
0	161aa, >Sphst-51460... *
1	161aa, >Sphst-164759... at 93.17%
2	161aa, >Sphst-268096... at 99.38%
>Cluster 366
0	160aa, >Jaaar-42009... *
1	157aa, >Jaaar-132200... at 92.99%
2	157aa, >Jaaar-141841... at 96.18%
>Cluster 367
0	160aa, >Sphst-248264... *
1	121aa, >Sphst-263508... at 88.43%
2	159aa, >Sphst-269084... at 91.19%
>Cluster 368
0	159aa, >Gymlu-262008... *
1	159aa, >Gymlu-262009... at 86.79%
2	151aa, >Gymlu-262010... at 78.81%
>Cluster 369
0	144aa, >Mellp-72460... at 81.25%
1	159aa, >Mellp-79235... *
2	159aa, >Mellp-123261... at 83.02%
>Cluster 370
0	157aa, >Sphst-33486... *
1	157aa, >Sphst-36710... at 96.82%
2	156aa, >Sphst-241949... at 71.79%
>Cluster 371
0	155aa, >Aurde-164652... *
1	155aa, >Aurde-164670... at 94.84%
2	155aa, >Aurde-164676... at 91.61%
>Cluster 372
0	153aa, >Aurde-124713... at 79.74%
1	154aa, >Aurde-165534... *
2	153aa, >Aurde-176659... at 74.51%
>Cluster 373
0	150aa, >Pismi-673543... at 86.00%
1	153aa, >Pisti-997177... *
2	148aa, >Sclci-354307... at 71.62%
>Cluster 374
0	147aa, >Gymlu-50858... at 92.52%
1	147aa, >Gymlu-50860... at 93.88%
2	149aa, >Gymlu-89174... *
>Cluster 375
0	148aa, >Paxru-834410... *
1	148aa, >Paxru-834582... at 100.00%
2	128aa, >Paxru-834708... at 95.31%
>Cluster 376
0	101aa, >Sphst-247322... at 78.22%
1	76aa, >Sphst-270398... at 72.37%
2	148aa, >Sphst-272844... *
>Cluster 377
0	139aa, >Aurde-51947... at 72.66%
1	143aa, >Aurde-118764... at 73.43%
2	147aa, >Aurde-125872... *
>Cluster 378
0	147aa, >Phchr-4059... *
1	133aa, >Phchr-4064... at 89.47%
2	132aa, >Phchr-4067... at 79.55%
>Cluster 379
0	76aa, >Sphst-256302... at 75.00%
1	147aa, >Sphst-160006... *
2	144aa, >Sphst-162964... at 97.92%
>Cluster 380
0	146aa, >Botbo-38854... *
1	146aa, >Botbo-165607... at 82.19%
2	146aa, >Botbo-188719... at 86.99%
>Cluster 381
0	145aa, >Pismi-683014... *
1	144aa, >Pisti-29741... at 82.64%
2	141aa, >Suilu-462934... at 70.21%
>Cluster 382
0	145aa, >Trave-22532... *
1	137aa, >Trave-50700... at 78.83%
2	145aa, >Trave-60093... at 77.24%
>Cluster 383
0	122aa, >Amamu-167036... at 97.54%
1	144aa, >Amamu-169902... *
2	144aa, >Amamu-1056815... at 93.75%
>Cluster 384
0	144aa, >Pisti-891285... *
1	144aa, >Pisti-998784... at 77.78%
2	127aa, >Pisti-1006001... at 84.25%
>Cluster 385
0	144aa, >Pismi-675766... *
1	144aa, >Pisti-154741... at 87.50%
2	144aa, >Sclci-120765... at 72.92%
>Cluster 386
0	141aa, >Plicr-40987... at 70.92%
1	144aa, >Plicr-41016... *
2	143aa, >Plicr-175556... at 72.73%
>Cluster 387
0	143aa, >Glotr-95321... *
1	143aa, >Glotr-95323... at 79.72%
2	143aa, >Glotr-131621... at 90.21%
>Cluster 388
0	142aa, >Gymlu-44813... *
1	142aa, >Gymlu-227470... at 91.55%
2	142aa, >Gymlu-266297... at 92.25%
>Cluster 389
0	141aa, >Galma-133997... *
1	140aa, >Hebcy-325213... at 72.14%
2	141aa, >Hypsu-136350... at 73.05%
>Cluster 390
0	141aa, >Hydpi-118773... *
1	139aa, >Paxin-168173... at 76.26%
2	139aa, >Paxru-15447... at 73.38%
>Cluster 391
0	141aa, >Glotr-56292... *
1	138aa, >Glotr-103842... at 77.54%
2	138aa, >Trave-116268... at 73.91%
>Cluster 392
0	140aa, >Pleos-1031201... at 73.57%
1	141aa, >Pleos-1061613... *
2	140aa, >Pleos-1069722... at 78.57%
>Cluster 393
0	140aa, >Pismi-678038... *
1	140aa, >Pismi-679791... at 92.14%
2	140aa, >Pismi-689165... at 92.14%
>Cluster 394
0	137aa, >Aurde-163669... at 87.59%
1	139aa, >Aurde-174110... *
2	139aa, >Aurde-174117... at 82.01%
>Cluster 395
0	125aa, >Aurde-29161... at 80.80%
1	138aa, >Aurde-166358... *
2	138aa, >Aurde-166368... at 99.28%
>Cluster 396
0	138aa, >Fomme-20663... *
1	138aa, >Fomme-22466... at 78.26%
2	138aa, >Fomme-22468... at 76.81%
>Cluster 397
0	137aa, >Hypsu-33970... *
1	136aa, >Hypsu-195902... at 77.21%
2	137aa, >Hypsu-211857... at 91.97%
>Cluster 398
0	137aa, >Pismi-687104... *
1	137aa, >Pismi-687566... at 100.00%
2	137aa, >Pismi-690651... at 100.00%
>Cluster 399
0	125aa, >Gymlu-82028... at 89.60%
1	134aa, >Gymlu-82148... *
2	125aa, >Gymlu-238814... at 88.80%
>Cluster 400
0	129aa, >Hebcy-428109... at 75.19%
1	132aa, >Hebcy-449447... *
2	132aa, >Hebcy-449467... at 94.70%
>Cluster 401
0	131aa, >Amath-2784... *
1	131aa, >Amath-2785... at 82.44%
2	131aa, >Amath-46857... at 84.73%
>Cluster 402
0	131aa, >Gymlu-58316... *
1	127aa, >Gymlu-76493... at 77.17%
2	121aa, >Gymlu-242739... at 70.25%
>Cluster 403
0	125aa, >Hypsu-48030... at 71.20%
1	131aa, >Hypsu-58584... *
2	131aa, >Hypsu-91697... at 87.79%
>Cluster 404
0	130aa, >Botbo-53423... *
1	109aa, >Botbo-144239... at 81.65%
2	123aa, >Botbo-172350... at 79.67%
>Cluster 405
0	69aa, >Hebcy-29337... at 85.51%
1	128aa, >Hebcy-33101... at 94.53%
2	129aa, >Hebcy-409873... *
>Cluster 406
0	129aa, >Sphst-33148... *
1	129aa, >Sphst-69007... at 90.70%
2	129aa, >Sphst-194977... at 91.47%
>Cluster 407
0	110aa, >Aurde-168971... at 76.36%
1	128aa, >Schco-1169816... *
2	128aa, >Schco-1212778... at 78.12%
>Cluster 408
0	110aa, >Lacbi-238394... at 89.09%
1	128aa, >Lacbi-253148... *
2	110aa, >Lacbi-253198... at 87.27%
>Cluster 409
0	127aa, >Plicr-41362... at 75.59%
1	128aa, >Plicr-41366... *
2	126aa, >Plicr-111363... at 88.89%
>Cluster 410
0	127aa, >Amamu-171597... *
1	125aa, >Amamu-174384... at 73.60%
2	125aa, >Amamu-174387... at 73.60%
>Cluster 411
0	104aa, >Copci-5758... at 75.00%
1	103aa, >Copci-5762... at 75.73%
2	125aa, >Copci-7156... *
>Cluster 412
0	125aa, >Galma-214184... *
1	125aa, >Galma-232075... at 86.40%
2	125aa, >Galma-1346340... at 99.20%
>Cluster 413
0	125aa, >Gymlu-63085... *
1	125aa, >Gymlu-77018... at 81.60%
2	125aa, >Gymlu-80405... at 75.20%
>Cluster 414
0	79aa, >Pisti-27794... at 100.00%
1	124aa, >Pisti-36667... *
2	123aa, >Pisti-36668... at 73.98%
>Cluster 415
0	110aa, >Hydpi-42145... at 82.73%
1	122aa, >Hydpi-114956... at 71.31%
2	123aa, >Hydpi-120259... *
>Cluster 416
0	123aa, >Jaaar-33482... *
1	118aa, >Jaaar-636488... at 72.03%
2	118aa, >Jaaar-636538... at 72.03%
>Cluster 417
0	122aa, >Hetan-148119... *
1	75aa, >Sphst-149325... at 72.00%
2	64aa, >Sphst-163010... at 75.00%
>Cluster 418
0	122aa, >Sclci-110053... *
1	122aa, >Sclci-144562... at 100.00%
2	122aa, >Sclci-295733... at 90.16%
>Cluster 419
0	112aa, >Schco-1088727... at 75.89%
1	121aa, >Schco-1170114... *
2	121aa, >Schco-1349832... at 80.99%
>Cluster 420
0	120aa, >Gymlu-42064... *
1	120aa, >Gymlu-242754... at 89.17%
2	120aa, >Gymlu-242755... at 89.17%
>Cluster 421
0	120aa, >Hydpi-79223... *
1	118aa, >Paxin-166419... at 78.81%
2	119aa, >Paxru-828975... at 75.63%
>Cluster 422
0	111aa, >Pismi-683339... at 79.28%
1	110aa, >Pismi-683611... at 76.36%
2	120aa, >Pisti-595099... *
>Cluster 423
0	120aa, >Pisti-532970... *
1	119aa, >Pisti-533020... at 75.63%
2	120aa, >Pisti-1000141... at 90.83%
>Cluster 424
0	99aa, >Aurde-112832... at 73.74%
1	119aa, >Aurde-168250... *
2	113aa, >Aurde-173391... at 92.04%
>Cluster 425
0	102aa, >Lacbi-295327... at 71.57%
1	116aa, >Lacbi-295528... *
2	116aa, >Lacbi-395257... at 87.93%
>Cluster 426
0	112aa, >Agabi-138063... at 74.11%
1	115aa, >Agabi-138064... *
2	115aa, >Agabi-138066... at 86.96%
>Cluster 427
0	104aa, >Botbo-168632... at 88.46%
1	114aa, >Botbo-168633... *
2	98aa, >Botbo-176403... at 92.86%
>Cluster 428
0	113aa, >Hydpi-112627... *
1	67aa, >Paxin-29729... at 70.15%
2	113aa, >Paxru-149053... at 71.68%
>Cluster 429
0	113aa, >Pismi-683008... *
1	113aa, >Pisti-31842... at 83.19%
2	113aa, >Sclci-27473... at 86.73%
>Cluster 430
0	113aa, >Sebve-206751... *
1	113aa, >Sebve-234224... at 99.12%
2	112aa, >Sebve-234293... at 75.89%
>Cluster 431
0	107aa, >Amath-8001... at 70.09%
1	113aa, >Amath-8987... *
2	107aa, >Amath-9328... at 71.96%
>Cluster 432
0	109aa, >Hypsu-143824... at 72.48%
1	112aa, >Hypsu-197681... at 71.43%
2	113aa, >Hypsu-212132... *
>Cluster 433
0	105aa, >Pisti-80645... at 88.57%
1	113aa, >Pisti-151081... *
2	108aa, >Pisti-1003319... at 81.48%
>Cluster 434
0	110aa, >Trave-50184... at 80.00%
1	82aa, >Trave-50187... at 74.39%
2	113aa, >Trave-129491... *
>Cluster 435
0	112aa, >Glotr-44122... *
1	110aa, >Glotr-44256... at 84.55%
2	106aa, >Glotr-130577... at 71.70%
>Cluster 436
0	112aa, >Glotr-133444... *
1	110aa, >Jaaar-121370... at 72.73%
2	109aa, >Jaaar-133553... at 72.48%
>Cluster 437
0	111aa, >Punst-69312... at 71.17%
1	112aa, >Punst-88032... *
2	112aa, >Punst-144121... at 82.14%
>Cluster 438
0	111aa, >Galma-146281... *
1	107aa, >Galma-158495... at 76.64%
2	111aa, >Galma-228506... at 96.40%
>Cluster 439
0	102aa, >Hypsu-95468... at 83.33%
1	109aa, >Hypsu-143833... *
2	108aa, >Hypsu-217661... at 74.07%
>Cluster 440
0	102aa, >Jaaar-87470... at 70.59%
1	109aa, >Trave-24488... *
2	109aa, >Trave-135547... at 70.64%
>Cluster 441
0	107aa, >Aurde-166269... *
1	107aa, >Aurde-166564... at 71.96%
2	102aa, >Aurde-166568... at 73.53%
>Cluster 442
0	107aa, >Aurde-152219... *
1	104aa, >Aurde-166855... at 72.12%
2	107aa, >Aurde-185169... at 84.11%
>Cluster 443
0	107aa, >Galma-138228... *
1	107aa, >Galma-138229... at 78.50%
2	107aa, >Galma-252250... at 73.83%
>Cluster 444
0	98aa, >Sclci-29504... at 73.47%
1	94aa, >Sclci-382686... at 73.40%
2	107aa, >Sclci-21995... *
>Cluster 445
0	106aa, >Agabi-191153... *
1	102aa, >Galma-244501... at 78.43%
2	106aa, >Punst-101657... at 79.25%
>Cluster 446
0	106aa, >Amath-63067... *
1	103aa, >Amath-147541... at 91.26%
2	104aa, >Amath-147596... at 82.69%
>Cluster 447
0	104aa, >Serla-378216... at 79.81%
1	106aa, >Serla-407194... *
2	104aa, >Serla-457525... at 79.81%
>Cluster 448
0	105aa, >Aurde-165656... *
1	105aa, >Aurde-165657... at 70.48%
2	104aa, >Aurde-173144... at 73.08%
>Cluster 449
0	103aa, >Aurde-166543... at 72.82%
1	103aa, >Aurde-166548... at 77.67%
2	104aa, >Aurde-174269... *
>Cluster 450
0	103aa, >Sphst-30775... *
1	102aa, >Sphst-39941... at 82.35%
2	102aa, >Sphst-252996... at 100.00%
>Cluster 451
0	103aa, >Sphst-27002... *
1	103aa, >Sphst-36375... at 87.38%
2	103aa, >Sphst-39125... at 100.00%
>Cluster 452
0	102aa, >Batde-28562... *
1	102aa, >Batde-28866... at 100.00%
2	102aa, >Batde-28869... at 100.00%
>Cluster 453
0	101aa, >Sphst-45185... *
1	101aa, >Sphst-52558... at 77.23%
2	101aa, >Sphst-264956... at 77.23%
>Cluster 454
0	101aa, >Trave-30442... *
1	100aa, >Trave-46255... at 79.00%
2	101aa, >Trave-127816... at 72.28%
>Cluster 455
0	98aa, >Lacbi-303550... *
1	85aa, >Lacbi-452570... at 82.35%
2	98aa, >Lacbi-637874... at 86.73%
>Cluster 456
0	97aa, >Botbo-38193... *
1	96aa, >Botbo-39533... at 79.17%
2	96aa, >Botbo-39727... at 79.17%
>Cluster 457
0	95aa, >Gymlu-39782... at 73.68%
1	96aa, >Gymlu-258789... *
2	95aa, >Gymlu-402952... at 92.63%
>Cluster 458
0	94aa, >Paxin-38139... at 98.94%
1	96aa, >Paxin-39971... *
2	54aa, >Paxru-41388... at 87.04%
>Cluster 459
0	95aa, >Gymlu-172965... *
1	95aa, >Gymlu-181735... at 95.79%
2	95aa, >Gymlu-253223... at 96.84%
>Cluster 460
0	54aa, >Paxin-169327... at 72.22%
1	94aa, >Paxru-832665... *
2	94aa, >Paxru-835289... at 100.00%
>Cluster 461
0	80aa, >Aurde-68161... at 71.25%
1	80aa, >Aurde-68173... at 71.25%
2	93aa, >Aurde-168970... *
>Cluster 462
0	92aa, >Pismi-96518... *
1	92aa, >Pismi-98697... at 85.87%
2	92aa, >Pismi-100704... at 91.30%
>Cluster 463
0	91aa, >Mellp-124351... *
1	91aa, >Mellp-124352... at 98.90%
2	91aa, >Mellp-124353... at 90.11%
>Cluster 464
0	90aa, >Hebcy-446087... *
1	90aa, >Hebcy-449140... at 95.56%
2	90aa, >Hebcy-449144... at 94.44%
>Cluster 465
0	55aa, >Suilu-811210... at 76.36%
1	57aa, >Suilu-811254... at 70.18%
2	90aa, >Suilu-813789... *
>Cluster 466
0	87aa, >Jaaar-36256... at 72.41%
1	88aa, >Jaaar-64869... *
2	87aa, >Jaaar-194804... at 74.71%
>Cluster 467
0	87aa, >Suilu-805554... at 79.31%
1	88aa, >Suilu-808998... *
2	87aa, >Suilu-808999... at 90.80%
>Cluster 468
0	86aa, >Lacbi-303115... *
1	85aa, >Lacbi-594674... at 76.47%
2	85aa, >Lacbi-620480... at 76.47%
>Cluster 469
0	84aa, >Mellp-124527... *
1	84aa, >Mellp-124528... at 100.00%
2	83aa, >Mellp-124529... at 80.72%
>Cluster 470
0	79aa, >Pismi-688217... at 72.15%
1	84aa, >Pisti-1004408... *
2	83aa, >Pisti-1004418... at 79.52%
>Cluster 471
0	82aa, >Sclci-1211060... at 84.15%
1	83aa, >Sclci-1216961... at 92.77%
2	84aa, >Sclci-1217750... *
>Cluster 472
0	78aa, >Mellp-89503... *
1	78aa, >Mellp-89506... at 97.44%
2	68aa, >Mellp-124537... at 73.53%
>Cluster 473
0	57aa, >Paxin-85381... at 70.18%
1	55aa, >Pismi-110146... at 76.36%
2	77aa, >Sclci-142099... *
>Cluster 474
0	75aa, >Batde-88858... at 97.33%
1	76aa, >Batde-89970... *
2	76aa, >Batde-92903... at 98.68%
>Cluster 475
0	74aa, >Mellp-87935... at 71.62%
1	74aa, >Mellp-95419... at 71.62%
2	76aa, >Mellp-124387... *
>Cluster 476
0	73aa, >Pismi-682889... at 87.67%
1	73aa, >Pismi-686672... at 87.67%
2	76aa, >Pismi-690542... *
>Cluster 477
0	75aa, >Sphst-24329... *
1	75aa, >Sphst-39484... at 90.67%
2	75aa, >Sphst-39756... at 92.00%
>Cluster 478
0	72aa, >Schco-104628... *
1	72aa, >Schco-104645... at 84.72%
2	72aa, >Schco-269964... at 86.11%
>Cluster 479
0	71aa, >Agabi-194884... *
1	71aa, >Agabi-194897... at 70.42%
2	71aa, >Agabi-194898... at 100.00%
>Cluster 480
0	68aa, >Hypsu-44694... *
1	68aa, >Hypsu-44696... at 82.35%
2	63aa, >Hypsu-220604... at 80.95%
>Cluster 481
0	68aa, >Sphst-23447... *
1	56aa, >Sphst-36174... at 85.71%
2	68aa, >Sphst-37172... at 89.71%
>Cluster 482
0	68aa, >Sphst-264666... *
1	59aa, >Sphst-266629... at 98.31%
2	68aa, >Sphst-270284... at 86.76%
>Cluster 483
0	66aa, >Pisti-1000395... *
1	66aa, >Pisti-1000414... at 93.94%
2	66aa, >Pisti-1005363... at 93.94%
>Cluster 484
0	53aa, >Paxru-154361... at 100.00%
1	64aa, >Paxru-171221... *
2	52aa, >Paxru-172871... at 88.46%
>Cluster 485
0	60aa, >Pilcr-812155... at 95.00%
1	63aa, >Pilcr-812158... *
2	60aa, >Pilcr-816526... at 76.67%
>Cluster 486
0	59aa, >Galma-143941... at 74.58%
1	61aa, >Galma-145384... at 86.89%
2	62aa, >Galma-146441... *
>Cluster 487
0	58aa, >Sebve-325830... at 82.76%
1	62aa, >Sebve-325831... *
2	60aa, >Sebve-325829... at 71.67%
>Cluster 488
0	57aa, >Pilcr-6908... at 80.70%
1	58aa, >Pilcr-14177... at 77.59%
2	61aa, >Pilcr-15144... *
>Cluster 489
0	54aa, >Pisti-28904... *
1	54aa, >Pisti-32889... at 77.78%
2	54aa, >Pisti-34753... at 88.89%
>Cluster 490
0	53aa, >Hydpi-106940... *
1	52aa, >Hydpi-106942... at 96.15%
2	52aa, >Paxru-9624... at 80.77%
>Cluster 491
0	299aa, >Batde-91730... *
1	299aa, >Batde-92927... at 99.33%
>Cluster 492
0	162aa, >Galma-159482... at 73.46%
1	299aa, >Galma-254058... *
>Cluster 493
0	299aa, >Botbo-28084... *
1	299aa, >Botbo-440996... at 78.60%
>Cluster 494
0	299aa, >Fompi-281608... *
1	294aa, >Fompi-1169252... at 97.62%
>Cluster 495
0	259aa, >Oidma-51487... at 72.97%
1	299aa, >Oidma-163323... *
>Cluster 496
0	299aa, >Paxin-63996... *
1	289aa, >Serla-1160641... at 74.74%
>Cluster 497
0	299aa, >Phchr-2544... *
1	296aa, >Serla-1064999... at 71.62%
>Cluster 498
0	299aa, >Sphst-162833... *
1	276aa, >Sphst-268773... at 79.35%
>Cluster 499
0	298aa, >Sphst-60331... at 95.97%
1	299aa, >Sphst-229134... *
>Cluster 500
0	299aa, >Tulca-13580... *
1	288aa, >Tulca-223817... at 82.99%
>Cluster 501
0	298aa, >Batde-91965... *
1	298aa, >Batde-92089... at 99.66%
>Cluster 502
0	298aa, >Gymlu-48704... *
1	279aa, >Gymlu-902492... at 76.70%
>Cluster 503
0	298aa, >Mellp-67679... *
1	198aa, >Mellp-124035... at 80.81%
>Cluster 504
0	284aa, >Aurde-92859... at 86.97%
1	298aa, >Aurde-188502... *
>Cluster 505
0	289aa, >Galma-214518... at 70.59%
1	298aa, >Hypsu-57679... *
>Cluster 506
0	279aa, >Fompi-1044169... at 71.33%
1	297aa, >Fompi-1063514... *
>Cluster 507
0	281aa, >Hebcy-65891... at 77.22%
1	297aa, >Hypsu-141873... *
>Cluster 508
0	297aa, >Pleos-1093651... *
1	297aa, >Pleos-1108620... at 78.79%
>Cluster 509
0	297aa, >Sebve-325319... *
1	297aa, >Sebve-326754... at 100.00%
>Cluster 510
0	110aa, >Dacsp-109133... at 76.36%
1	296aa, >Dacsp-112730... *
>Cluster 511
0	296aa, >Tulca-243310... *
1	294aa, >Tulca-245099... at 80.61%
>Cluster 512
0	296aa, >Mellp-59116... *
1	295aa, >Mellp-124084... at 77.29%
>Cluster 513
0	266aa, >Gymlu-205283... at 70.30%
1	296aa, >Schco-1158444... *
>Cluster 514
0	293aa, >Galma-80812... at 75.77%
1	295aa, >Galma-154024... *
>Cluster 515
0	285aa, >Crypa-294734... at 70.18%
1	295aa, >Oidma-141441... *
>Cluster 516
0	295aa, >Pismi-509498... *
1	295aa, >Pisti-388839... at 84.75%
>Cluster 517
0	291aa, >Amamu-51609... at 71.13%
1	295aa, >Serla-1101428... *
>Cluster 518
0	289aa, >Galma-79814... at 75.09%
1	294aa, >Hebcy-24746... *
>Cluster 519
0	294aa, >Oidma-48997... *
1	294aa, >Oidma-184471... at 78.23%
>Cluster 520
0	294aa, >Sphst-122026... *
1	255aa, >Sphst-241292... at 80.39%
>Cluster 521
0	293aa, >Galma-142547... *
1	293aa, >Galma-281083... at 87.37%
>Cluster 522
0	293aa, >Galma-59346... *
1	286aa, >Galma-75279... at 73.43%
>Cluster 523
0	291aa, >Pirin-72730... at 71.82%
1	293aa, >Pirin-72725... *
>Cluster 524
0	195aa, >Galma-46054... at 86.67%
1	292aa, >Galma-1346353... *
>Cluster 525
0	292aa, >Gymlu-71628... *
1	287aa, >Lacbi-709984... at 70.73%
>Cluster 526
0	291aa, >Copci-5199... *
1	291aa, >Copci-5215... at 84.88%
>Cluster 527
0	291aa, >Hypsu-139266... *
1	291aa, >Sphst-164675... at 75.60%
>Cluster 528
0	258aa, >Pismi-123702... at 87.21%
1	291aa, >Pisti-487653... *
>Cluster 529
0	290aa, >Amamu-9212... *
1	288aa, >Amamu-184906... at 72.92%
>Cluster 530
0	285aa, >Copci-1999... at 77.54%
1	290aa, >Copci-2031... *
>Cluster 531
0	287aa, >Tulca-164484... at 75.61%
1	290aa, >Tulca-242524... *
>Cluster 532
0	289aa, >Botbo-148864... at 85.12%
1	290aa, >Botbo-180123... *
>Cluster 533
0	290aa, >Phchr-133788... *
1	286aa, >Punst-60181... at 76.92%
>Cluster 534
0	289aa, >Amamu-65929... *
1	289aa, >Lacbi-676748... at 70.24%
>Cluster 535
0	75aa, >Pismi-678103... at 78.67%
1	289aa, >Pisti-8910... *
>Cluster 536
0	289aa, >Sphst-264372... *
1	179aa, >Sphst-250338... at 74.30%
>Cluster 537
0	288aa, >Trave-20173... at 72.22%
1	289aa, >Trave-175319... *
>Cluster 538
0	289aa, >Jaaar-150196... *
1	289aa, >Jaaar-150249... at 79.58%
>Cluster 539
0	288aa, >Oidma-45228... *
1	281aa, >Oidma-46434... at 80.43%
>Cluster 540
0	245aa, >Fomme-154159... at 82.86%
1	287aa, >Fomme-154160... *
>Cluster 541
0	272aa, >Pleos-1108895... at 88.97%
1	287aa, >Pleos-1108903... *
>Cluster 542
0	287aa, >Galma-219264... *
1	255aa, >Hebcy-296826... at 78.04%
>Cluster 543
0	287aa, >Pisti-127153... *
1	286aa, >Pisti-998744... at 77.97%
>Cluster 544
0	285aa, >Lacbi-324468... *
1	282aa, >Lacbi-616926... at 99.29%
>Cluster 545
0	275aa, >Paxin-91057... at 98.55%
1	285aa, >Paxin-103630... *
>Cluster 546
0	284aa, >Batde-24768... *
1	278aa, >Batde-28685... at 72.66%
>Cluster 547
0	284aa, >Pirin-74493... *
1	284aa, >Pirin-75870... at 94.01%
>Cluster 548
0	284aa, >Aurde-123115... *
1	279aa, >Aurde-162872... at 84.59%
>Cluster 549
0	284aa, >Botbo-70544... *
1	284aa, >Botbo-180938... at 81.69%
>Cluster 550
0	284aa, >Phybl-67678... *
1	274aa, >Phybl-144813... at 90.88%
>Cluster 551
0	273aa, >Paxin-171040... at 86.08%
1	283aa, >Paxru-157026... *
>Cluster 552
0	223aa, >Punst-60050... at 73.09%
1	283aa, >Trave-147588... *
>Cluster 553
0	283aa, >Botbo-43300... *
1	283aa, >Dacsp-24774... at 72.44%
>Cluster 554
0	283aa, >Serla-1049683... *
1	172aa, >Serla-1195366... at 79.07%
>Cluster 555
0	282aa, >Aurde-124866... *
1	281aa, >Aurde-188943... at 72.60%
>Cluster 556
0	282aa, >Batde-88847... *
1	282aa, >Batde-88878... at 97.16%
>Cluster 557
0	201aa, >Paxru-19120... at 76.62%
1	282aa, >Paxru-101882... *
>Cluster 558
0	281aa, >Batde-26545... *
1	218aa, >Batde-28776... at 79.82%
>Cluster 559
0	275aa, >Oidma-44566... at 78.18%
1	281aa, >Trire-112124... *
>Cluster 560
0	204aa, >Copci-11080... at 94.61%
1	281aa, >Copci-12690... *
>Cluster 561
0	278aa, >Sphst-782773... at 97.48%
1	280aa, >Sphst-784905... *
>Cluster 562
0	280aa, >Hebcy-449174... *
1	277aa, >Hypsu-200449... at 71.84%
>Cluster 563
0	279aa, >Sphst-232874... *
1	279aa, >Sphst-780437... at 100.00%
>Cluster 564
0	279aa, >Pirin-75344... *
1	203aa, >Sebve-73641... at 72.91%
>Cluster 565
0	278aa, >Dacsp-22560... *
1	274aa, >Dacsp-22562... at 78.10%
>Cluster 566
0	278aa, >Hydpi-32565... *
1	84aa, >Paxin-99824... at 77.38%
>Cluster 567
0	278aa, >Oidma-157707... *
1	270aa, >Oidma-167470... at 70.74%
>Cluster 568
0	277aa, >Sebve-255811... *
1	272aa, >Sebve-327490... at 97.79%
>Cluster 569
0	275aa, >Hypsu-33968... at 73.09%
1	277aa, >Suilu-809757... *
>Cluster 570
0	276aa, >Sphst-260801... *
1	276aa, >Sphst-785485... at 99.28%
>Cluster 571
0	275aa, >Batde-28351... *
1	275aa, >Batde-89240... at 96.73%
>Cluster 572
0	266aa, >Batde-24337... at 70.68%
1	275aa, >Batde-92998... *
>Cluster 573
0	210aa, >Amamu-26010... at 96.67%
1	273aa, >Amamu-850887... *
>Cluster 574
0	272aa, >Batde-34705... *
1	272aa, >Batde-91255... at 98.90%
>Cluster 575
0	252aa, >Aurde-118838... at 76.59%
1	272aa, >Aurde-159088... *
>Cluster 576
0	247aa, >Botbo-155294... at 78.14%
1	272aa, >Botbo-185545... *
>Cluster 577
0	181aa, >Galma-206107... at 71.27%
1	271aa, >Galma-283589... *
>Cluster 578
0	271aa, >Picst-33382... *
1	271aa, >Picst-33387... at 100.00%
>Cluster 579
0	271aa, >Tulca-24123... *
1	172aa, >Tulca-18981... at 100.00%
>Cluster 580
0	270aa, >Pismi-30334... *
1	267aa, >Pisti-12604... at 74.91%
>Cluster 581
0	269aa, >Gymlu-40004... *
1	180aa, >Gymlu-241002... at 75.00%
>Cluster 582
0	263aa, >Hebcy-29185... at 92.02%
1	269aa, >Hebcy-438583... *
>Cluster 583
0	269aa, >Hetan-409706... *
1	264aa, >Hetan-427282... at 89.39%
>Cluster 584
0	269aa, >Aurde-156292... *
1	261aa, >Aurde-179648... at 94.25%
>Cluster 585
0	269aa, >Paxin-168369... *
1	261aa, >Paxru-138966... at 78.93%
>Cluster 586
0	199aa, >Sphst-266604... at 97.99%
1	269aa, >Sphst-266605... *
>Cluster 587
0	268aa, >Sclci-1221922... *
1	120aa, >Sclci-31046... at 92.50%
>Cluster 588
0	268aa, >Aurde-90519... *
1	259aa, >Galma-65656... at 71.43%
>Cluster 589
0	262aa, >Copci-2631... at 74.43%
1	268aa, >Copci-2637... *
>Cluster 590
0	266aa, >Hypsu-172938... at 75.19%
1	268aa, >Hypsu-190140... *
>Cluster 591
0	268aa, >Paxin-112198... *
1	268aa, >Paxru-832853... at 91.42%
>Cluster 592
0	268aa, >Phybl-71635... *
1	268aa, >Phybl-153103... at 100.00%
>Cluster 593
0	266aa, >Batde-26751... *
1	261aa, >Batde-92748... at 94.25%
>Cluster 594
0	266aa, >Agabi-62194... *
1	253aa, >Amath-75977... at 74.70%
>Cluster 595
0	266aa, >Botbo-190090... *
1	257aa, >Sphst-243081... at 71.21%
>Cluster 596
0	266aa, >Gymlu-72957... *
1	263aa, >Gymlu-243069... at 80.23%
>Cluster 597
0	265aa, >Mellp-105176... *
1	228aa, >Mellp-124007... at 82.46%
>Cluster 598
0	126aa, >Pisti-130640... at 70.63%
1	265aa, >Sclci-1208527... *
>Cluster 599
0	264aa, >Paxin-124476... at 89.77%
1	265aa, >Paxru-784563... *
>Cluster 600
0	264aa, >Gymlu-39862... *
1	250aa, >Gymlu-39863... at 71.60%
>Cluster 601
0	264aa, >Botbo-177835... *
1	260aa, >Botbo-190242... at 78.46%
>Cluster 602
0	256aa, >Aurde-113357... at 75.39%
1	263aa, >Aurde-183879... *
>Cluster 603
0	263aa, >Hebcy-441900... *
1	247aa, >Galma-249136... at 73.28%
>Cluster 604
0	249aa, >Phchr-3770... at 73.09%
1	263aa, >Phchr-3779... *
>Cluster 605
0	263aa, >Galma-92959... *
1	248aa, >Galma-147761... at 78.23%
>Cluster 606
0	262aa, >Hydpi-38135... *
1	261aa, >Paxin-166920... at 72.41%
>Cluster 607
0	262aa, >Paxin-135981... *
1	259aa, >Paxru-30156... at 84.56%
>Cluster 608
0	262aa, >Glotr-112750... *
1	262aa, >Glotr-112767... at 99.24%
>Cluster 609
0	165aa, >Sebve-28884... at 99.39%
1	262aa, >Sebve-31006... *
>Cluster 610
0	262aa, >Sebve-71350... *
1	262aa, >Sebve-80213... at 98.47%
>Cluster 611
0	261aa, >Pilcr-818825... *
1	261aa, >Pilcr-818855... at 89.66%
>Cluster 612
0	259aa, >Amath-49399... at 72.20%
1	261aa, >Pleos-1108932... *
>Cluster 613
0	260aa, >Amamu-9539... *
1	259aa, >Amamu-18673... at 100.00%
>Cluster 614
0	206aa, >Galma-145414... at 83.98%
1	260aa, >Galma-147247... *
>Cluster 615
0	260aa, >Botbo-32571... *
1	258aa, >Botbo-132252... at 84.11%
>Cluster 616
0	258aa, >Gymlu-46312... at 77.52%
1	260aa, >Gymlu-229312... *
>Cluster 617
0	260aa, >Pismi-674556... *
1	259aa, >Pisti-1006943... at 88.03%
>Cluster 618
0	244aa, >Pleos-1092036... at 74.18%
1	260aa, >Pleos-1111200... *
>Cluster 619
0	258aa, >Mellp-124006... at 98.06%
1	259aa, >Mellp-124008... *
>Cluster 620
0	259aa, >Mellp-72205... *
1	259aa, >Mellp-73701... at 100.00%
>Cluster 621
0	259aa, >Pirin-76084... *
1	256aa, >Pirin-77777... at 73.05%
>Cluster 622
0	258aa, >Gymlu-49626... *
1	258aa, >Gymlu-49630... at 85.66%
>Cluster 623
0	178aa, >Oidma-69554... at 70.22%
1	258aa, >Oidma-138377... *
>Cluster 624
0	256aa, >Phchr-120995... at 82.81%
1	258aa, >Phchr-121400... *
>Cluster 625
0	257aa, >Jaaar-196959... at 70.43%
1	258aa, >Plicr-303654... *
>Cluster 626
0	258aa, >Tulca-64186... *
1	255aa, >Tulca-64187... at 90.20%
>Cluster 627
0	257aa, >Batde-26399... *
1	205aa, >Batde-92968... at 73.66%
>Cluster 628
0	257aa, >Batde-88267... *
1	230aa, >Batde-91260... at 88.70%
>Cluster 629
0	257aa, >Schco-231094... *
1	94aa, >Schco-1108072... at 80.85%
>Cluster 630
0	256aa, >Plicr-49044... at 76.17%
1	257aa, >Plicr-538201... *
>Cluster 631
0	256aa, >Fomme-27161... *
1	252aa, >Fomme-80792... at 91.27%
>Cluster 632
0	122aa, >Hypsu-62306... at 70.49%
1	256aa, >Galma-62518... *
>Cluster 633
0	256aa, >Gymlu-44932... *
1	254aa, >Pleos-1113870... at 71.65%
>Cluster 634
0	244aa, >Hetan-166613... at 71.72%
1	256aa, >Jaaar-207051... *
>Cluster 635
0	255aa, >Agabi-194957... at 72.16%
1	256aa, >Pleos-1081316... *
>Cluster 636
0	256aa, >Pleos-1046899... *
1	180aa, >Pleos-1085602... at 75.56%
>Cluster 637
0	228aa, >Oidma-44060... at 76.32%
1	256aa, >Trire-69555... *
>Cluster 638
0	254aa, >Aurde-58964... at 89.76%
1	255aa, >Aurde-74808... *
>Cluster 639
0	255aa, >Botbo-27807... *
1	255aa, >Botbo-32190... at 95.69%
>Cluster 640
0	253aa, >Trave-52130... at 70.36%
1	255aa, >Trave-52582... *
>Cluster 641
0	248aa, >Punst-74923... at 70.16%
1	255aa, >Trave-34184... *
>Cluster 642
0	246aa, >Botbo-138315... at 77.64%
1	253aa, >Botbo-192618... *
>Cluster 643
0	243aa, >Oidma-36425... at 81.89%
1	253aa, >Oidma-184605... *
>Cluster 644
0	252aa, >Aurde-125801... *
1	183aa, >Aurde-130926... at 75.96%
>Cluster 645
0	252aa, >Pismi-20453... *
1	252aa, >Pismi-108405... at 100.00%
>Cluster 646
0	251aa, >Copci-2291... *
1	239aa, >Copci-4503... at 87.03%
>Cluster 647
0	251aa, >Aurde-76025... *
1	249aa, >Pleos-1098582... at 73.90%
>Cluster 648
0	251aa, >Galma-256706... *
1	251aa, >Galma-1133389... at 80.88%
>Cluster 649
0	236aa, >Sebve-29065... at 91.53%
1	250aa, >Sebve-299809... *
>Cluster 650
0	250aa, >Pisti-120607... *
1	250aa, >Pisti-456583... at 90.00%
>Cluster 651
0	246aa, >Pirin-77912... at 84.55%
1	250aa, >Sebve-29025... *
>Cluster 652
0	249aa, >Mellp-109181... *
1	249aa, >Mellp-123229... at 75.90%
>Cluster 653
0	248aa, >Paxin-165723... at 87.90%
1	249aa, >Paxru-31354... *
>Cluster 654
0	236aa, >Oidma-142471... at 75.85%
1	249aa, >Trire-108585... *
>Cluster 655
0	230aa, >Tulca-235801... at 83.04%
1	249aa, >Tulca-235799... *
>Cluster 656
0	248aa, >Gymlu-51388... *
1	243aa, >Gymlu-51390... at 77.78%
>Cluster 657
0	248aa, >Jaaar-137980... *
1	246aa, >Jaaar-195622... at 78.05%
>Cluster 658
0	208aa, >Pirin-81492... at 73.56%
1	248aa, >Sebve-321001... *
>Cluster 659
0	243aa, >Hetan-56987... at 70.78%
1	248aa, >Sphst-59193... *
>Cluster 660
0	241aa, >Botbo-29325... at 88.80%
1	247aa, >Botbo-63745... *
>Cluster 661
0	247aa, >Dacsp-100463... *
1	234aa, >Dacsp-116723... at 72.22%
>Cluster 662
0	245aa, >Punst-138241... at 94.29%
1	247aa, >Punst-143126... *
>Cluster 663
0	245aa, >Amath-149281... at 70.20%
1	247aa, >Gymlu-166861... *
>Cluster 664
0	246aa, >Hypsu-58238... *
1	246aa, >Hypsu-71384... at 100.00%
>Cluster 665
0	226aa, >Agabi-132820... at 73.01%
1	245aa, >Amath-147123... *
>Cluster 666
0	243aa, >Aurde-120993... at 74.07%
1	245aa, >Galma-146231... *
>Cluster 667
0	228aa, >Hypsu-48685... at 96.05%
1	245aa, >Hypsu-69169... *
>Cluster 668
0	245aa, >Pilcr-567650... *
1	245aa, >Pilcr-572357... at 88.16%
>Cluster 669
0	245aa, >Sphst-225942... *
1	245aa, >Sphst-236607... at 99.18%
>Cluster 670
0	244aa, >Copci-7048... *
1	119aa, >Copci-8505... at 70.59%
>Cluster 671
0	244aa, >Dacsp-17808... *
1	242aa, >Dacsp-101689... at 71.90%
>Cluster 672
0	244aa, >Gymlu-991768... *
1	233aa, >Gymlu-995728... at 88.84%
>Cluster 673
0	233aa, >Aurde-117417... at 70.82%
1	243aa, >Aurde-161327... *
>Cluster 674
0	243aa, >Botbo-38896... *
1	224aa, >Botbo-192492... at 79.02%
>Cluster 675
0	239aa, >Fomme-103289... at 71.97%
1	243aa, >Sphst-241335... *
>Cluster 676
0	242aa, >Batde-36785... *
1	242aa, >Batde-37573... at 95.04%
>Cluster 677
0	236aa, >Pleos-153893... at 73.73%
1	242aa, >Pleos-1035376... *
>Cluster 678
0	175aa, >Oidma-175000... at 71.43%
1	242aa, >Trire-49976... *
>Cluster 679
0	238aa, >Batde-28146... at 75.63%
1	241aa, >Batde-28953... *
>Cluster 680
0	241aa, >Mellp-71138... *
1	241aa, >Mellp-73080... at 90.46%
>Cluster 681
0	193aa, >Hetan-246791... at 70.47%
1	241aa, >Jaaar-200425... *
>Cluster 682
0	236aa, >Pirin-73992... at 71.61%
1	241aa, >Sebve-330850... *
>Cluster 683
0	240aa, >Hetan-173373... at 71.67%
1	241aa, >Trave-36998... *
>Cluster 684
0	159aa, >Pilcr-7114... at 77.36%
1	240aa, >Pilcr-432423... *
>Cluster 685
0	240aa, >Pismi-449421... *
1	148aa, >Pisti-95364... at 80.41%
>Cluster 686
0	240aa, >Crypa-337013... *
1	236aa, >Oidma-49773... at 73.73%
>Cluster 687
0	236aa, >Amath-53822... at 70.34%
1	240aa, >Gymlu-67240... *
>Cluster 688
0	239aa, >Amamu-19504... *
1	239aa, >Amamu-19546... at 100.00%
>Cluster 689
0	239aa, >Tulca-184565... *
1	239aa, >Tulca-186223... at 100.00%
>Cluster 690
0	238aa, >Lacbi-191925... *
1	229aa, >Pleos-1066772... at 70.31%
>Cluster 691
0	238aa, >Lacbi-325402... *
1	79aa, >Lacbi-690302... at 73.42%
>Cluster 692
0	236aa, >Jaaar-71280... at 75.85%
1	238aa, >Sphst-239384... *
>Cluster 693
0	237aa, >Gymlu-47273... *
1	213aa, >Gymlu-263761... at 90.14%
>Cluster 694
0	237aa, >Pismi-293123... *
1	237aa, >Pisti-19436... at 78.06%
>Cluster 695
0	237aa, >Schco-1216114... *
1	209aa, >Schco-1104421... at 70.33%
>Cluster 696
0	237aa, >Aurde-117574... *
1	237aa, >Aurde-117614... at 75.11%
>Cluster 697
0	236aa, >Aurde-117228... *
1	231aa, >Aurde-153407... at 83.12%
>Cluster 698
0	220aa, >Hypsu-62816... at 71.82%
1	236aa, >Hypsu-876163... *
>Cluster 699
0	236aa, >Paxin-101316... *
1	233aa, >Paxru-174522... at 76.82%
>Cluster 700
0	235aa, >Botbo-191688... at 85.53%
1	236aa, >Botbo-564265... *
>Cluster 701
0	236aa, >Copci-2065... *
1	235aa, >Copci-9988... at 81.28%
>Cluster 702
0	236aa, >Oidma-142020... *
1	232aa, >Oidma-187693... at 76.72%
>Cluster 703
0	222aa, >Paxin-169377... at 73.42%
1	236aa, >Serla-1171159... *
>Cluster 704
0	233aa, >Oidma-131526... at 70.82%
1	235aa, >Oidma-133358... *
>Cluster 705
0	230aa, >Amamu-169825... at 72.61%
1	234aa, >Amath-62138... *
>Cluster 706
0	231aa, >Pleos-50098... at 74.46%
1	234aa, >Pleos-1075578... *
>Cluster 707
0	184aa, >Schco-1099522... at 70.11%
1	234aa, >Schco-16216... *
>Cluster 708
0	201aa, >Tulca-37974... at 94.53%
1	234aa, >Tulca-226770... *
>Cluster 709
0	233aa, >Batde-24242... *
1	213aa, >Batde-24750... at 85.45%
>Cluster 710
0	233aa, >Fompi-40723... *
1	178aa, >Fompi-1123150... at 71.91%
>Cluster 711
0	128aa, >Hydpi-29838... at 71.88%
1	233aa, >Hydpi-41409... *
>Cluster 712
0	233aa, >Sclci-135100... *
1	71aa, >Sclci-1221339... at 80.28%
>Cluster 713
0	233aa, >Hypsu-48193... *
1	233aa, >Hypsu-207728... at 78.54%
>Cluster 714
0	230aa, >Mellp-43851... at 70.87%
1	233aa, >Mellp-107563... *
>Cluster 715
0	233aa, >Pirin-76668... *
1	233aa, >Pirin-76669... at 78.97%
>Cluster 716
0	233aa, >Sphst-60285... *
1	233aa, >Sphst-61927... at 99.57%
>Cluster 717
0	222aa, >Paxru-833106... at 77.03%
1	233aa, >Suilu-806175... *
>Cluster 718
0	228aa, >Amath-54714... at 81.58%
1	233aa, >Trave-24300... *
>Cluster 719
0	232aa, >Galma-136572... *
1	232aa, >Galma-153724... at 89.22%
>Cluster 720
0	232aa, >Tulca-27348... *
1	232aa, >Tulca-28731... at 100.00%
>Cluster 721
0	231aa, >Hydpi-104790... *
1	231aa, >Hydpi-119692... at 100.00%
>Cluster 722
0	231aa, >Botbo-34582... *
1	230aa, >Botbo-190115... at 72.61%
>Cluster 723
0	231aa, >Copci-4193... *
1	231aa, >Copci-4194... at 87.01%
>Cluster 724
0	231aa, >Oidma-61251... *
1	216aa, >Oidma-131913... at 71.30%
>Cluster 725
0	230aa, >Batde-25420... *
1	224aa, >Batde-27413... at 80.36%
>Cluster 726
0	228aa, >Dacsp-98501... at 70.18%
1	230aa, >Dacsp-98503... *
>Cluster 727
0	224aa, >Lacbi-305233... at 80.36%
1	230aa, >Lacbi-693928... *
>Cluster 728
0	230aa, >Oidma-54327... *
1	226aa, >Oidma-65053... at 74.78%
>Cluster 729
0	230aa, >Paxin-167837... *
1	217aa, >Paxru-825315... at 87.56%
>Cluster 730
0	229aa, >Paxin-67920... at 92.14%
1	230aa, >Paxru-824494... *
>Cluster 731
0	230aa, >Schco-237842... *
1	230aa, >Schco-1105422... at 79.13%
>Cluster 732
0	229aa, >Mellp-101224... *
1	229aa, >Mellp-123906... at 73.36%
>Cluster 733
0	198aa, >Mellp-110534... at 73.74%
1	229aa, >Mellp-112289... *
>Cluster 734
0	158aa, >Gymlu-32367... at 72.15%
1	229aa, >Phchr-1926... *
>Cluster 735
0	226aa, >Pisti-996055... at 74.78%
1	229aa, >Sclci-1215861... *
>Cluster 736
0	229aa, >Agabi-194129... *
1	221aa, >Agabi-208006... at 71.95%
>Cluster 737
0	224aa, >Hebcy-16919... at 70.98%
1	229aa, >Hypsu-136162... *
>Cluster 738
0	228aa, >Fompi-1052720... *
1	227aa, >Fompi-1054668... at 80.62%
>Cluster 739
0	163aa, >Trave-47232... at 79.14%
1	228aa, >Trave-47246... *
>Cluster 740
0	228aa, >Jaaar-197873... *
1	228aa, >Jaaar-199617... at 89.47%
>Cluster 741
0	228aa, >Serla-1165029... *
1	227aa, >Suilu-20543... at 72.25%
>Cluster 742
0	227aa, >Paxin-165507... *
1	214aa, >Paxru-148601... at 84.58%
>Cluster 743
0	220aa, >Gymlu-43206... at 84.55%
1	227aa, >Gymlu-180187... *
>Cluster 744
0	215aa, >Copci-1276... at 90.23%
1	226aa, >Copci-10918... *
>Cluster 745
0	226aa, >Hetan-452487... *
1	224aa, >Serla-1167411... at 70.98%
>Cluster 746
0	225aa, >Fomme-30504... *
1	206aa, >Fomme-159169... at 91.26%
>Cluster 747
0	225aa, >Pismi-669870... *
1	223aa, >Sclci-120396... at 75.34%
>Cluster 748
0	225aa, >Aspni-2560... *
1	221aa, >Aspni-5214... at 81.00%
>Cluster 749
0	220aa, >Crypa-50593... at 71.82%
1	225aa, >Crypa-223321... *
>Cluster 750
0	203aa, >Schco-1040699... at 70.94%
1	224aa, >Schco-1129936... *
>Cluster 751
0	223aa, >Paxin-113943... at 86.10%
1	224aa, >Paxru-355644... *
>Cluster 752
0	223aa, >Galma-145512... *
1	207aa, >Galma-922527... at 92.75%
>Cluster 753
0	223aa, >Paxin-93553... *
1	171aa, >Paxin-94685... at 94.74%
>Cluster 754
0	219aa, >Paxin-165251... at 89.04%
1	223aa, >Paxru-828413... *
>Cluster 755
0	222aa, >Mellp-73055... *
1	131aa, >Mellp-92673... at 75.57%
>Cluster 756
0	207aa, >Oidma-23693... at 79.71%
1	222aa, >Oidma-31522... *
>Cluster 757
0	221aa, >Gymlu-230956... at 70.14%
1	222aa, >Trave-56242... *
>Cluster 758
0	222aa, >Crypa-264135... *
1	219aa, >Trire-79174... at 74.43%
>Cluster 759
0	208aa, >Punst-54065... at 70.19%
1	222aa, >Suilu-812355... *
>Cluster 760
0	221aa, >Batde-27099... *
1	221aa, >Batde-28778... at 99.55%
>Cluster 761
0	221aa, >Sphst-229773... *
1	217aa, >Sphst-232877... at 96.31%
>Cluster 762
0	215aa, >Botbo-179295... at 86.51%
1	221aa, >Botbo-535973... *
>Cluster 763
0	220aa, >Botbo-130344... *
1	218aa, >Botbo-268237... at 70.18%
>Cluster 764
0	220aa, >Gymlu-77412... *
1	100aa, >Gymlu-437812... at 90.00%
>Cluster 765
0	220aa, >Plicr-56077... *
1	220aa, >Plicr-700429... at 74.09%
>Cluster 766
0	207aa, >Sebve-47015... at 73.43%
1	220aa, >Sebve-77638... *
>Cluster 767
0	205aa, >Phybl-178116... at 73.66%
1	220aa, >Sphst-27815... *
>Cluster 768
0	219aa, >Lacbi-335400... *
1	174aa, >Lacbi-570882... at 83.91%
>Cluster 769
0	219aa, >Lacbi-435876... *
1	219aa, >Lacbi-444794... at 100.00%
>Cluster 770
0	215aa, >Punst-49803... at 81.40%
1	219aa, >Punst-122189... *
>Cluster 771
0	215aa, >Sebve-202700... at 72.56%
1	219aa, >Sebve-330894... *
>Cluster 772
0	217aa, >Botbo-58322... at 81.11%
1	219aa, >Botbo-189437... *
>Cluster 773
0	218aa, >Aurde-114824... *
1	217aa, >Aurde-167840... at 77.88%
>Cluster 774
0	218aa, >Galma-1345603... *
1	216aa, >Hebcy-67916... at 81.02%
>Cluster 775
0	218aa, >Galma-131762... *
1	215aa, >Hypsu-32617... at 70.70%
>Cluster 776
0	217aa, >Hypsu-80093... *
1	196aa, >Hypsu-91334... at 80.61%
>Cluster 777
0	211aa, >Mellp-85659... at 77.25%
1	217aa, >Mellp-124586... *
>Cluster 778
0	217aa, >Mellp-89616... *
1	215aa, >Mellp-123631... at 75.81%
>Cluster 779
0	216aa, >Lacbi-304788... *
1	179aa, >Lacbi-489778... at 83.24%
>Cluster 780
0	216aa, >Aspni-3747... *
1	216aa, >Aspni-6910... at 79.17%
>Cluster 781
0	213aa, >Pirin-72334... at 73.71%
1	215aa, >Sebve-85817... *
>Cluster 782
0	168aa, >Copci-8515... at 82.74%
1	214aa, >Copci-8518... *
>Cluster 783
0	208aa, >Galma-71683... at 76.92%
1	214aa, >Galma-269631... *
>Cluster 784
0	214aa, >Galma-252344... *
1	212aa, >Hebcy-447309... at 71.70%
>Cluster 785
0	202aa, >Hebcy-14764... at 80.69%
1	214aa, >Hebcy-432915... *
>Cluster 786
0	214aa, >Paxin-141433... *
1	180aa, >Paxin-141730... at 99.44%
>Cluster 787
0	214aa, >Pirin-73994... *
1	213aa, >Sebve-200090... at 72.30%
>Cluster 788
0	208aa, >Sphst-773739... at 77.88%
1	213aa, >Sphst-773740... *
>Cluster 789
0	212aa, >Pirin-72905... at 77.83%
1	213aa, >Sebve-72142... *
>Cluster 790
0	213aa, >Sphst-27479... *
1	204aa, >Sphst-28477... at 99.51%
>Cluster 791
0	212aa, >Fompi-1015336... *
1	212aa, >Fompi-1015350... at 94.81%
>Cluster 792
0	212aa, >Mellp-104387... *
1	186aa, >Mellp-123233... at 77.96%
>Cluster 793
0	108aa, >Sphst-247834... at 77.78%
1	212aa, >Sphst-247836... *
>Cluster 794
0	212aa, >Sphst-245508... *
1	212aa, >Sphst-257661... at 100.00%
>Cluster 795
0	211aa, >Galma-148739... *
1	210aa, >Galma-215360... at 91.43%
>Cluster 796
0	158aa, >Galma-423468... at 79.75%
1	211aa, >Hypsu-66033... *
>Cluster 797
0	211aa, >Mellp-70965... *
1	211aa, >Mellp-73750... at 100.00%
>Cluster 798
0	198aa, >Tulca-5041... at 80.81%
1	211aa, >Tulca-133352... *
>Cluster 799
0	210aa, >Botbo-36240... at 77.62%
1	211aa, >Botbo-178200... *
>Cluster 800
0	211aa, >Gymlu-70808... *
1	211aa, >Gymlu-159200... at 80.09%
>Cluster 801
0	209aa, >Batde-25265... at 89.00%
1	210aa, >Batde-89361... *
>Cluster 802
0	210aa, >Galma-52149... *
1	210aa, >Hebcy-440166... at 71.90%
>Cluster 803
0	105aa, >Sphst-265846... at 96.19%
1	210aa, >Sphst-274970... *
>Cluster 804
0	209aa, >Picst-31085... *
1	209aa, >Picst-31086... at 100.00%
>Cluster 805
0	201aa, >Gymlu-47558... at 72.64%
1	208aa, >Gymlu-251543... *
>Cluster 806
0	202aa, >Amath-194124... at 72.28%
1	207aa, >Gymlu-154392... *
>Cluster 807
0	206aa, >Jaaar-200652... *
1	205aa, >Jaaar-212106... at 71.22%
>Cluster 808
0	200aa, >Sphst-272296... at 81.00%
1	206aa, >Sphst-272297... *
>Cluster 809
0	193aa, >Trave-51699... at 100.00%
1	206aa, >Trave-51700... *
>Cluster 810
0	206aa, >Amath-55142... *
1	206aa, >Amath-76088... at 89.81%
>Cluster 811
0	205aa, >Conpu-160599... *
1	165aa, >Conpu-170437... at 100.00%
>Cluster 812
0	205aa, >Hebcy-408423... *
1	204aa, >Hebcy-444268... at 79.41%
>Cluster 813
0	205aa, >Mellp-105573... *
1	205aa, >Mellp-123930... at 97.07%
>Cluster 814
0	205aa, >Oidma-31092... *
1	204aa, >Oidma-48885... at 75.98%
>Cluster 815
0	191aa, >Serla-1063518... at 78.53%
1	205aa, >Serla-1063520... *
>Cluster 816
0	205aa, >Galma-253495... *
1	204aa, >Lacbi-709549... at 70.59%
>Cluster 817
0	205aa, >Hebcy-275871... *
1	204aa, >Hypsu-46600... at 72.55%
>Cluster 818
0	204aa, >Hydpi-105398... *
1	201aa, >Paxin-172643... at 77.11%
>Cluster 819
0	203aa, >Pilcr-826165... *
1	176aa, >Pilcr-828840... at 81.82%
>Cluster 820
0	203aa, >Serla-1046968... *
1	203aa, >Serla-1047070... at 99.51%
>Cluster 821
0	203aa, >Sphst-38458... *
1	203aa, >Sphst-66336... at 98.52%
>Cluster 822
0	202aa, >Hypsu-44541... *
1	190aa, >Hypsu-217781... at 77.37%
>Cluster 823
0	201aa, >Gymlu-245888... *
1	194aa, >Gymlu-262355... at 74.74%
>Cluster 824
0	200aa, >Fompi-1024726... *
1	166aa, >Fompi-1024730... at 75.30%
>Cluster 825
0	200aa, >Hebcy-76837... *
1	192aa, >Hebcy-423909... at 71.88%
>Cluster 826
0	198aa, >Galma-151878... at 77.78%
1	200aa, >Hypsu-42293... *
>Cluster 827
0	188aa, >Pilcr-826024... at 86.70%
1	200aa, >Pilcr-830381... *
>Cluster 828
0	200aa, >Pilcr-825542... *
1	200aa, >Pilcr-828223... at 100.00%
>Cluster 829
0	198aa, >Sebve-9764... at 79.80%
1	200aa, >Sebve-25209... *
>Cluster 830
0	200aa, >Pilcr-8628... *
1	195aa, >Pilcr-433630... at 72.82%
>Cluster 831
0	199aa, >Gymlu-50850... *
1	199aa, >Gymlu-50851... at 94.47%
>Cluster 832
0	186aa, >Mellp-53368... at 73.66%
1	199aa, >Mellp-76896... *
>Cluster 833
0	199aa, >Sphst-264551... *
1	182aa, >Sphst-783155... at 79.12%
>Cluster 834
0	199aa, >Tulca-24185... *
1	195aa, >Tulca-234834... at 70.26%
>Cluster 835
0	198aa, >Copci-2011... *
1	156aa, >Copci-2012... at 76.92%
>Cluster 836
0	153aa, >Galma-144402... at 81.70%
1	198aa, >Galma-144405... *
>Cluster 837
0	147aa, >Pirin-79428... at 90.48%
1	198aa, >Pirin-81474... *
>Cluster 838
0	198aa, >Paxin-157332... *
1	195aa, >Paxru-832661... at 87.18%
>Cluster 839
0	197aa, >Amamu-816028... *
1	187aa, >Amamu-816355... at 70.59%
>Cluster 840
0	197aa, >Amamu-7421... *
1	195aa, >Amamu-969176... at 81.03%
>Cluster 841
0	195aa, >Tulca-20259... at 73.33%
1	197aa, >Tulca-20262... *
>Cluster 842
0	177aa, >Lacbi-334093... at 73.45%
1	197aa, >Lacbi-620405... *
>Cluster 843
0	197aa, >Sphst-197729... *
1	191aa, >Trave-27352... at 74.87%
>Cluster 844
0	196aa, >Mellp-101892... *
1	196aa, >Mellp-101893... at 73.47%
>Cluster 845
0	184aa, >Oidma-46790... at 78.80%
1	196aa, >Oidma-62085... *
>Cluster 846
0	196aa, >Phchr-1619... *
1	196aa, >Phchr-1622... at 100.00%
>Cluster 847
0	182aa, >Tubme-1137... at 86.26%
1	196aa, >Tubme-3123... *
>Cluster 848
0	195aa, >Pisti-129518... *
1	139aa, >Pisti-134969... at 80.58%
>Cluster 849
0	195aa, >Sebve-18866... *
1	187aa, >Sebve-325450... at 81.28%
>Cluster 850
0	195aa, >Ustma-5309... *
1	195aa, >Ustma-5310... at 71.79%
>Cluster 851
0	195aa, >Amath-49983... *
1	194aa, >Amath-154565... at 91.24%
>Cluster 852
0	194aa, >Galma-208613... *
1	194aa, >Galma-237037... at 81.44%
>Cluster 853
0	194aa, >Gymlu-75054... *
1	189aa, >Punst-96969... at 76.72%
>Cluster 854
0	194aa, >Mellp-123964... *
1	194aa, >Mellp-123965... at 80.93%
>Cluster 855
0	143aa, >Mellp-68778... at 70.63%
1	194aa, >Mellp-124032... *
>Cluster 856
0	194aa, >Mellp-63784... *
1	194aa, >Mellp-104417... at 79.38%
>Cluster 857
0	194aa, >Lacbi-329700... *
1	194aa, >Lacbi-698913... at 100.00%
>Cluster 858
0	193aa, >Hypsu-48821... *
1	191aa, >Hypsu-68376... at 70.68%
>Cluster 859
0	78aa, >Pleos-159183... at 91.03%
1	193aa, >Pleos-1085374... *
>Cluster 860
0	192aa, >Pleos-1089990... at 71.88%
1	193aa, >Pleos-1107152... *
>Cluster 861
0	192aa, >Copci-4245... *
1	186aa, >Copci-4247... at 76.88%
>Cluster 862
0	102aa, >Gymlu-60564... at 70.59%
1	192aa, >Gymlu-165570... *
>Cluster 863
0	192aa, >Lacbi-329811... *
1	192aa, >Lacbi-620567... at 98.44%
>Cluster 864
0	192aa, >Paxin-14599... *
1	192aa, >Paxin-20256... at 92.19%
>Cluster 865
0	192aa, >Pismi-685084... *
1	185aa, >Pisti-23176... at 73.51%
>Cluster 866
0	192aa, >Sphst-239185... *
1	179aa, >Sphst-273066... at 72.63%
>Cluster 867
0	189aa, >Tulca-21196... at 98.94%
1	192aa, >Tulca-33759... *
>Cluster 868
0	192aa, >Phybl-71636... *
1	192aa, >Phybl-153104... at 100.00%
>Cluster 869
0	191aa, >Aspni-4914... *
1	191aa, >Aspni-9467... at 80.63%
>Cluster 870
0	191aa, >Pleos-170376... *
1	186aa, >Pleos-1082659... at 78.49%
>Cluster 871
0	151aa, >Aurde-164200... at 88.74%
1	191aa, >Aurde-174884... *
>Cluster 872
0	191aa, >Lacbi-679052... *
1	181aa, >Pleos-1049345... at 70.72%
>Cluster 873
0	161aa, >Aurde-164906... at 77.64%
1	190aa, >Aurde-164913... *
>Cluster 874
0	190aa, >Phchr-8025... *
1	187aa, >Phchr-8026... at 77.54%
>Cluster 875
0	190aa, >Crypa-109525... *
1	132aa, >Trire-33895... at 74.24%
>Cluster 876
0	128aa, >Paxin-95696... at 78.91%
1	190aa, >Pismi-681987... *
>Cluster 877
0	166aa, >Fompi-62388... at 74.70%
1	189aa, >Fompi-1127896... *
>Cluster 878
0	189aa, >Gymlu-42136... *
1	189aa, >Gymlu-258786... at 88.89%
>Cluster 879
0	189aa, >Hebcy-449124... *
1	189aa, >Hebcy-449125... at 77.25%
>Cluster 880
0	189aa, >Schco-1149560... *
1	189aa, >Schco-1161246... at 80.95%
>Cluster 881
0	189aa, >Schco-1157716... *
1	186aa, >Schco-1200098... at 70.43%
>Cluster 882
0	189aa, >Tulca-147677... *
1	176aa, >Tulca-222949... at 87.50%
>Cluster 883
0	184aa, >Aurde-184239... at 71.20%
1	188aa, >Aurde-184243... *
>Cluster 884
0	188aa, >Jaaar-32470... *
1	188aa, >Jaaar-56068... at 89.89%
>Cluster 885
0	120aa, >Sclci-18890... at 83.33%
1	188aa, >Sclci-34616... *
>Cluster 886
0	187aa, >Punst-115632... *
1	187aa, >Punst-137154... at 81.28%
>Cluster 887
0	187aa, >Tulca-27603... *
1	184aa, >Tulca-229061... at 89.13%
>Cluster 888
0	186aa, >Tulca-25730... at 73.12%
1	187aa, >Tulca-244265... *
>Cluster 889
0	187aa, >Amamu-80723... *
1	187aa, >Amamu-82403... at 100.00%
>Cluster 890
0	187aa, >Lacbi-393135... *
1	128aa, >Lacbi-602505... at 90.62%
>Cluster 891
0	182aa, >Pilcr-663281... at 81.87%
1	186aa, >Pilcr-821565... *
>Cluster 892
0	186aa, >Pirin-77884... *
1	186aa, >Pirin-79526... at 86.56%
>Cluster 893
0	186aa, >Sclci-124774... *
1	81aa, >Sclci-132600... at 76.54%
>Cluster 894
0	185aa, >Mellp-76068... at 85.41%
1	186aa, >Mellp-79324... *
>Cluster 895
0	185aa, >Pilcr-489302... *
1	185aa, >Pilcr-747778... at 100.00%
>Cluster 896
0	183aa, >Sphst-25736... at 80.33%
1	185aa, >Sphst-28331... *
>Cluster 897
0	184aa, >Copci-7439... *
1	178aa, >Copci-7440... at 70.22%
>Cluster 898
0	184aa, >Gymlu-247771... *
1	184aa, >Gymlu-921925... at 72.28%
>Cluster 899
0	184aa, >Pleos-161737... *
1	184aa, >Pleos-161738... at 99.46%
>Cluster 900
0	184aa, >Sphst-70226... *
1	184aa, >Sphst-77097... at 100.00%
>Cluster 901
0	184aa, >Pilcr-272718... *
1	184aa, >Pilcr-820823... at 83.15%
>Cluster 902
0	184aa, >Sphst-248169... *
1	174aa, >Sphst-248173... at 73.56%
>Cluster 903
0	184aa, >Tulca-28301... *
1	184aa, >Tulca-230102... at 100.00%
>Cluster 904
0	183aa, >Galma-144466... *
1	179aa, >Hebcy-30576... at 75.42%
>Cluster 905
0	180aa, >Galma-132478... at 70.56%
1	183aa, >Hypsu-33750... *
>Cluster 906
0	183aa, >Mellp-108918... *
1	164aa, >Mellp-114336... at 95.12%
>Cluster 907
0	183aa, >Mellp-67705... *
1	183aa, >Mellp-114602... at 100.00%
>Cluster 908
0	181aa, >Paxin-14382... at 85.08%
1	183aa, >Paxru-140693... *
>Cluster 909
0	183aa, >Amamu-66832... *
1	171aa, >Amath-135159... at 70.18%
>Cluster 910
0	182aa, >Batde-89803... *
1	133aa, >Batde-90622... at 83.46%
>Cluster 911
0	170aa, >Batde-23272... at 77.06%
1	182aa, >Batde-86015... *
>Cluster 912
0	182aa, >Dacsp-21858... *
1	181aa, >Dacsp-25563... at 91.71%
>Cluster 913
0	178aa, >Galma-280719... at 72.47%
1	182aa, >Hypsu-72725... *
>Cluster 914
0	182aa, >Mellp-70345... *
1	182aa, >Mellp-103334... at 99.45%
>Cluster 915
0	53aa, >Pismi-84518... at 96.23%
1	182aa, >Pismi-115726... *
>Cluster 916
0	181aa, >Schco-1161318... at 80.66%
1	182aa, >Schco-1228643... *
>Cluster 917
0	182aa, >Galma-81133... *
1	182aa, >Hebcy-448046... at 71.43%
>Cluster 918
0	182aa, >Sphst-154018... *
1	182aa, >Sphst-163599... at 97.25%
>Cluster 919
0	181aa, >Amamu-159762... *
1	181aa, >Amamu-159808... at 90.61%
>Cluster 920
0	181aa, >Hydpi-176263... *
1	180aa, >Paxru-832173... at 76.11%
>Cluster 921
0	181aa, >Amath-40345... *
1	180aa, >Amath-69743... at 72.78%
>Cluster 922
0	181aa, >Pisti-83068... *
1	143aa, >Pisti-86267... at 83.92%
>Cluster 923
0	142aa, >Hypsu-33098... at 88.73%
1	180aa, >Hypsu-176627... *
>Cluster 924
0	176aa, >Mellp-60304... at 72.16%
1	180aa, >Mellp-105144... *
>Cluster 925
0	180aa, >Mellp-89884... *
1	180aa, >Mellp-108992... at 95.56%
>Cluster 926
0	180aa, >Pleos-48648... *
1	180aa, >Pleos-1077411... at 71.67%
>Cluster 927
0	159aa, >Sphst-25925... at 84.28%
1	180aa, >Sphst-35762... *
>Cluster 928
0	180aa, >Fompi-82402... *
1	180aa, >Fompi-82406... at 99.44%
>Cluster 929
0	180aa, >Galma-145886... *
1	180aa, >Galma-1353220... at 85.56%
>Cluster 930
0	180aa, >Lacbi-332226... *
1	180aa, >Lacbi-674406... at 99.44%
>Cluster 931
0	180aa, >Pirin-79100... *
1	178aa, >Sebve-326195... at 73.60%
>Cluster 932
0	179aa, >Gymlu-237342... *
1	177aa, >Gymlu-257641... at 73.45%
>Cluster 933
0	179aa, >Mellp-123437... *
1	179aa, >Mellp-123438... at 93.85%
>Cluster 934
0	179aa, >Galma-55545... *
1	140aa, >Hebcy-64832... at 70.71%
>Cluster 935
0	177aa, >Galma-80675... at 81.92%
1	179aa, >Galma-80725... *
>Cluster 936
0	178aa, >Fomme-151487... *
1	136aa, >Fomme-162915... at 73.53%
>Cluster 937
0	177aa, >Gymlu-46516... at 76.84%
1	178aa, >Gymlu-229565... *
>Cluster 938
0	178aa, >Sphst-60383... *
1	178aa, >Sphst-254819... at 74.16%
>Cluster 939
0	177aa, >Glotr-89992... at 70.62%
1	178aa, >Glotr-96441... *
>Cluster 940
0	173aa, >Lacbi-295226... at 71.68%
1	177aa, >Lacbi-709888... *
>Cluster 941
0	170aa, >Pleos-1074741... at 73.53%
1	177aa, >Pleos-1077251... *
>Cluster 942
0	177aa, >Schco-1126499... *
1	177aa, >Schco-1192497... at 76.84%
>Cluster 943
0	177aa, >Sphst-43108... *
1	177aa, >Sphst-253555... at 99.44%
>Cluster 944
0	176aa, >Mellp-55690... *
1	176aa, >Mellp-74571... at 98.30%
>Cluster 945
0	176aa, >Tulca-18271... *
1	176aa, >Tulca-33050... at 71.02%
>Cluster 946
0	175aa, >Tulca-22266... at 78.86%
1	176aa, >Tulca-27714... *
>Cluster 947
0	176aa, >Tulca-105105... *
1	176aa, >Tulca-139134... at 97.16%
>Cluster 948
0	176aa, >Hypsu-127841... *
1	170aa, >Lacbi-243825... at 72.94%
>Cluster 949
0	166aa, >Agabi-120852... at 70.48%
1	175aa, >Agabi-194651... *
>Cluster 950
0	175aa, >Mellp-84187... *
1	175aa, >Mellp-84189... at 99.43%
>Cluster 951
0	172aa, >Sebve-299616... at 73.84%
1	175aa, >Sebve-333198... *
>Cluster 952
0	175aa, >Tulca-23897... *
1	175aa, >Tulca-34675... at 73.71%
>Cluster 953
0	173aa, >Tulca-26955... at 82.08%
1	175aa, >Tulca-26957... *
>Cluster 954
0	175aa, >Tulca-25155... *
1	175aa, >Tulca-32760... at 99.43%
>Cluster 955
0	175aa, >Oidma-32693... *
1	175aa, >Oidma-180632... at 78.29%
>Cluster 956
0	175aa, >Pismi-673479... *
1	174aa, >Pisti-997133... at 80.46%
>Cluster 957
0	174aa, >Tulca-26478... at 87.36%
1	175aa, >Tulca-26479... *
>Cluster 958
0	175aa, >Tulca-30281... *
1	158aa, >Tulca-31234... at 79.75%
>Cluster 959
0	171aa, >Agabi-121438... at 83.04%
1	174aa, >Agabi-180541... *
>Cluster 960
0	174aa, >Dacsp-95710... *
1	174aa, >Dacsp-120069... at 100.00%
>Cluster 961
0	172aa, >Lacbi-463599... at 78.49%
1	174aa, >Lacbi-594225... *
>Cluster 962
0	174aa, >Picst-33383... *
1	174aa, >Picst-33386... at 100.00%
>Cluster 963
0	174aa, >Sphst-277163... *
1	174aa, >Sphst-277222... at 96.55%
>Cluster 964
0	174aa, >Amamu-78217... *
1	159aa, >Amath-45715... at 71.07%
>Cluster 965
0	174aa, >Tulca-30279... *
1	174aa, >Tulca-31240... at 100.00%
>Cluster 966
0	173aa, >Batde-24158... *
1	173aa, >Batde-87681... at 95.38%
>Cluster 967
0	173aa, >Oidma-52586... *
1	173aa, >Trire-58880... at 76.30%
>Cluster 968
0	173aa, >Paxru-45880... *
1	117aa, >Paxru-96959... at 70.09%
>Cluster 969
0	171aa, >Punst-109317... at 71.93%
1	173aa, >Punst-146994... *
>Cluster 970
0	172aa, >Amamu-166237... *
1	156aa, >Amamu-166245... at 89.74%
>Cluster 971
0	158aa, >Amath-48726... at 89.87%
1	172aa, >Amath-48728... *
>Cluster 972
0	172aa, >Pirin-77217... *
1	172aa, >Sebve-325389... at 73.26%
>Cluster 973
0	171aa, >Copci-6847... *
1	171aa, >Copci-10290... at 83.63%
>Cluster 974
0	171aa, >Sphst-36063... *
1	171aa, >Sphst-783657... at 100.00%
>Cluster 975
0	152aa, >Sphst-53076... at 90.13%
1	171aa, >Sphst-786451... *
>Cluster 976
0	171aa, >Amamu-170950... *
1	86aa, >Amamu-170951... at 88.37%
>Cluster 977
0	170aa, >Aurde-63018... *
1	170aa, >Aurde-63094... at 88.24%
>Cluster 978
0	170aa, >Aurde-125929... *
1	170aa, >Aurde-125936... at 75.88%
>Cluster 979
0	165aa, >Aurde-113622... at 79.39%
1	170aa, >Aurde-123851... *
>Cluster 980
0	170aa, >Fompi-84920... *
1	164aa, >Fompi-111940... at 78.66%
>Cluster 981
0	169aa, >Fompi-53304... at 72.78%
1	170aa, >Fompi-1119031... *
>Cluster 982
0	170aa, >Botbo-30560... *
1	169aa, >Botbo-236799... at 86.98%
>Cluster 983
0	170aa, >Tulca-26483... *
1	168aa, >Tulca-26484... at 75.00%
>Cluster 984
0	169aa, >Phchr-2470... *
1	167aa, >Phchr-4987... at 72.46%
>Cluster 985
0	169aa, >Fompi-110395... *
1	169aa, >Fompi-125480... at 76.33%
>Cluster 986
0	168aa, >Pisti-993314... *
1	168aa, >Pisti-1003826... at 91.07%
>Cluster 987
0	166aa, >Trave-136429... at 70.48%
1	168aa, >Trave-136431... *
>Cluster 988
0	168aa, >Tulca-28072... *
1	168aa, >Tulca-31242... at 88.10%
>Cluster 989
0	167aa, >Serla-1062966... *
1	164aa, >Suilu-805164... at 70.73%
>Cluster 990
0	167aa, >Tulca-140874... *
1	167aa, >Tulca-150451... at 100.00%
>Cluster 991
0	162aa, >Aurde-121794... at 88.89%
1	166aa, >Aurde-150643... *
>Cluster 992
0	166aa, >Sphst-71433... *
1	166aa, >Sphst-71434... at 98.80%
>Cluster 993
0	165aa, >Aurde-159305... *
1	165aa, >Aurde-177935... at 100.00%
>Cluster 994
0	165aa, >Dacsp-18690... *
1	105aa, >Dacsp-97138... at 83.81%
>Cluster 995
0	165aa, >Gymlu-240426... *
1	95aa, >Gymlu-242447... at 84.21%
>Cluster 996
0	63aa, >Pilcr-823739... at 76.19%
1	165aa, >Pilcr-57046... *
>Cluster 997
0	165aa, >Sphst-166828... *
1	146aa, >Sphst-180833... at 87.67%
>Cluster 998
0	165aa, >Tulca-4026... *
1	165aa, >Tulca-17798... at 83.03%
>Cluster 999
0	164aa, >Oidma-35256... *
1	161aa, >Oidma-59940... at 86.34%
>Cluster 1000
0	164aa, >Serla-359510... *
1	161aa, >Serla-384613... at 72.05%
>Cluster 1001
0	164aa, >Paxin-11330... *
1	164aa, >Paxru-831491... at 90.85%
>Cluster 1002
0	162aa, >Lacbi-494610... at 99.38%
1	163aa, >Lacbi-562264... *
>Cluster 1003
0	163aa, >Botbo-87449... *
1	163aa, >Botbo-82341... at 87.12%
>Cluster 1004
0	162aa, >Dacsp-19781... *
1	162aa, >Dacsp-98063... at 74.07%
>Cluster 1005
0	162aa, >Hebcy-28494... *
1	162aa, >Hebcy-166653... at 77.78%
>Cluster 1006
0	162aa, >Sphst-263429... *
1	157aa, >Sphst-272147... at 79.62%
>Cluster 1007
0	162aa, >Tubme-1302... *
1	154aa, >Tubme-2604... at 88.31%
>Cluster 1008
0	162aa, >Tulca-244572... *
1	160aa, >Tulca-246714... at 89.38%
>Cluster 1009
0	159aa, >Fomme-28902... at 77.36%
1	161aa, >Fomme-156826... *
>Cluster 1010
0	159aa, >Glotr-123774... at 74.84%
1	161aa, >Glotr-123775... *
>Cluster 1011
0	161aa, >Punst-119024... *
1	147aa, >Punst-142518... at 72.11%
>Cluster 1012
0	161aa, >Sphst-247472... *
1	124aa, >Sphst-247473... at 95.16%
>Cluster 1013
0	155aa, >Paxin-99466... at 100.00%
1	161aa, >Paxin-103344... *
>Cluster 1014
0	160aa, >Mellp-124222... *
1	160aa, >Mellp-124223... at 99.38%
>Cluster 1015
0	160aa, >Pilcr-819322... *
1	160aa, >Pilcr-821364... at 85.62%
>Cluster 1016
0	160aa, >Pleos-1088881... *
1	159aa, >Pleos-1096385... at 91.82%
>Cluster 1017
0	159aa, >Amath-6695... *
1	159aa, >Amath-6819... at 83.65%
>Cluster 1018
0	150aa, >Aurde-122261... at 70.67%
1	159aa, >Aurde-164584... *
>Cluster 1019
0	147aa, >Conpu-82779... at 72.79%
1	159aa, >Conpu-140267... *
>Cluster 1020
0	159aa, >Lacbi-538480... *
1	159aa, >Lacbi-538491... at 100.00%
>Cluster 1021
0	157aa, >Pisti-992211... at 70.06%
1	159aa, >Sclci-1213708... *
>Cluster 1022
0	158aa, >Galma-145571... *
1	130aa, >Galma-160479... at 80.77%
>Cluster 1023
0	158aa, >Glotr-123778... *
1	156aa, >Glotr-131906... at 82.05%
>Cluster 1024
0	158aa, >Gymlu-65578... *
1	158aa, >Gymlu-253758... at 75.95%
>Cluster 1025
0	158aa, >Hebcy-31556... *
1	137aa, >Hebcy-32749... at 71.53%
>Cluster 1026
0	156aa, >Mellp-123885... at 73.72%
1	157aa, >Mellp-123888... *
>Cluster 1027
0	156aa, >Sphst-48507... at 80.13%
1	157aa, >Sphst-54109... *
>Cluster 1028
0	117aa, >Sphst-260505... at 88.89%
1	157aa, >Sphst-272417... *
>Cluster 1029
0	155aa, >Gymlu-98219... at 72.90%
1	156aa, >Gymlu-98220... *
>Cluster 1030
0	150aa, >Mellp-123544... at 84.67%
1	156aa, >Mellp-124236... *
>Cluster 1031
0	156aa, >Mellp-124109... *
1	153aa, >Mellp-124110... at 75.16%
>Cluster 1032
0	149aa, >Pleos-1097351... at 100.00%
1	156aa, >Pleos-1105860... *
>Cluster 1033
0	156aa, >Sphst-249605... *
1	106aa, >Sphst-249606... at 87.74%
>Cluster 1034
0	155aa, >Lacbi-315282... *
1	154aa, >Lacbi-705125... at 100.00%
>Cluster 1035
0	155aa, >Mellp-124237... *
1	155aa, >Mellp-124242... at 98.71%
>Cluster 1036
0	155aa, >Phchr-9218... *
1	133aa, >Phchr-9219... at 80.45%
>Cluster 1037
0	152aa, >Aurde-127880... at 80.26%
1	154aa, >Aurde-127883... *
>Cluster 1038
0	154aa, >Galma-235290... *
1	154aa, >Galma-235291... at 87.66%
>Cluster 1039
0	154aa, >Schco-1175636... *
1	151aa, >Schco-1215940... at 81.46%
>Cluster 1040
0	147aa, >Pismi-22402... at 74.83%
1	154aa, >Pisti-808628... *
>Cluster 1041
0	112aa, >Pisti-169132... at 90.18%
1	154aa, >Pisti-53080... *
>Cluster 1042
0	152aa, >Conpu-148068... at 73.68%
1	153aa, >Conpu-150482... *
>Cluster 1043
0	150aa, >Mellp-93841... at 80.67%
1	153aa, >Mellp-118503... *
>Cluster 1044
0	150aa, >Amamu-11867... at 84.00%
1	153aa, >Amamu-160036... *
>Cluster 1045
0	152aa, >Botbo-41541... *
1	152aa, >Botbo-525636... at 90.79%
>Cluster 1046
0	152aa, >Suilu-101992... *
1	130aa, >Suilu-160638... at 82.31%
>Cluster 1047
0	152aa, >Amath-157107... *
1	152aa, >Amath-157242... at 97.37%
>Cluster 1048
0	136aa, >Tulca-183030... at 74.26%
1	152aa, >Tulca-233323... *
>Cluster 1049
0	119aa, >Agabi-196196... at 80.67%
1	151aa, >Agabi-196228... *
>Cluster 1050
0	151aa, >Gymlu-36347... *
1	148aa, >Gymlu-68730... at 74.32%
>Cluster 1051
0	151aa, >Jaaar-36056... *
1	151aa, >Jaaar-295435... at 96.03%
>Cluster 1052
0	151aa, >Mellp-65426... *
1	151aa, >Mellp-114192... at 98.01%
>Cluster 1053
0	149aa, >Punst-116082... at 74.50%
1	151aa, >Punst-126020... *
>Cluster 1054
0	151aa, >Serla-1046411... *
1	150aa, >Serla-1203712... at 86.00%
>Cluster 1055
0	149aa, >Aurde-113030... at 70.47%
1	151aa, >Aurde-162600... *
>Cluster 1056
0	150aa, >Conpu-148069... *
1	150aa, >Conpu-148070... at 86.67%
>Cluster 1057
0	150aa, >Galma-65531... *
1	149aa, >Galma-245868... at 81.21%
>Cluster 1058
0	137aa, >Phchr-5320... at 83.21%
1	150aa, >Phchr-5339... *
>Cluster 1059
0	149aa, >Tulca-17926... at 91.95%
1	150aa, >Tulca-17927... *
>Cluster 1060
0	144aa, >Tulca-28307... at 71.53%
1	150aa, >Tulca-28308... *
>Cluster 1061
0	149aa, >Aurde-111931... *
1	149aa, >Aurde-111932... at 87.92%
>Cluster 1062
0	140aa, >Aurde-160827... at 72.14%
1	149aa, >Aurde-160831... *
>Cluster 1063
0	149aa, >Glotr-95456... *
1	149aa, >Glotr-107956... at 81.88%
>Cluster 1064
0	149aa, >Mellp-123741... *
1	149aa, >Mellp-124130... at 88.59%
>Cluster 1065
0	132aa, >Fomme-23189... at 70.45%
1	148aa, >Fompi-1023629... *
>Cluster 1066
0	148aa, >Hydpi-27360... *
1	148aa, >Hydpi-34809... at 98.65%
>Cluster 1067
0	148aa, >Gymlu-257803... *
1	148aa, >Gymlu-951322... at 78.38%
>Cluster 1068
0	148aa, >Paxin-168597... *
1	137aa, >Paxru-144531... at 85.40%
>Cluster 1069
0	148aa, >Pismi-206355... *
1	147aa, >Pisti-994882... at 76.19%
>Cluster 1070
0	147aa, >Fomme-25140... *
1	145aa, >Fomme-163219... at 86.90%
>Cluster 1071
0	147aa, >Mellp-55158... *
1	147aa, >Mellp-75678... at 95.24%
>Cluster 1072
0	124aa, >Paxru-827435... at 89.52%
1	147aa, >Paxru-835202... *
>Cluster 1073
0	146aa, >Galma-206658... *
1	144aa, >Hypsu-201519... at 70.14%
>Cluster 1074
0	146aa, >Mellp-123551... *
1	138aa, >Mellp-123868... at 73.91%
>Cluster 1075
0	146aa, >Mellp-124241... *
1	146aa, >Mellp-124243... at 98.63%
>Cluster 1076
0	146aa, >Pilcr-328667... *
1	146aa, >Pilcr-817861... at 98.63%
>Cluster 1077
0	81aa, >Pirin-79259... at 96.30%
1	146aa, >Pirin-82331... *
>Cluster 1078
0	144aa, >Hetan-330694... at 72.92%
1	146aa, >Hetan-426061... *
>Cluster 1079
0	144aa, >Sclci-9310... at 81.94%
1	146aa, >Sclci-1219991... *
>Cluster 1080
0	146aa, >Serla-1201113... *
1	136aa, >Serla-1208224... at 72.79%
>Cluster 1081
0	146aa, >Sphst-268348... *
1	145aa, >Sphst-275994... at 100.00%
>Cluster 1082
0	145aa, >Aurde-171821... *
1	144aa, >Aurde-171826... at 87.50%
>Cluster 1083
0	145aa, >Pirin-80538... *
1	113aa, >Pirin-81944... at 95.58%
>Cluster 1084
0	145aa, >Paxin-113779... *
1	143aa, >Paxru-151730... at 76.92%
>Cluster 1085
0	145aa, >Paxin-171081... *
1	145aa, >Paxru-827842... at 84.83%
>Cluster 1086
0	145aa, >Sphst-43519... *
1	145aa, >Sphst-156931... at 88.28%
>Cluster 1087
0	145aa, >Suilu-506951... *
1	143aa, >Suilu-507020... at 70.63%
>Cluster 1088
0	144aa, >Sphst-51972... *
1	143aa, >Sphst-262456... at 83.92%
>Cluster 1089
0	144aa, >Gymlu-44905... *
1	142aa, >Gymlu-86073... at 70.42%
>Cluster 1090
0	144aa, >Hetan-451625... *
1	144aa, >Hetan-459074... at 100.00%
>Cluster 1091
0	143aa, >Mellp-124036... *
1	143aa, >Mellp-60831... at 80.42%
>Cluster 1092
0	142aa, >Mellp-68504... at 76.76%
1	143aa, >Mellp-124044... *
>Cluster 1093
0	143aa, >Schco-1100973... *
1	143aa, >Schco-1173577... at 98.60%
>Cluster 1094
0	143aa, >Sphst-249398... *
1	70aa, >Sphst-253659... at 74.29%
>Cluster 1095
0	143aa, >Sphst-258886... *
1	143aa, >Sphst-266185... at 100.00%
>Cluster 1096
0	49aa, >Suilu-73119... at 81.63%
1	143aa, >Suilu-809638... *
>Cluster 1097
0	140aa, >Galma-240231... at 72.14%
1	143aa, >Hebcy-111477... *
>Cluster 1098
0	143aa, >Pleos-1081025... *
1	143aa, >Pleos-1088025... at 77.62%
>Cluster 1099
0	136aa, >Fomme-161376... at 70.59%
1	142aa, >Fomme-161377... *
>Cluster 1100
0	141aa, >Hypsu-200644... at 77.30%
1	142aa, >Hypsu-528788... *
>Cluster 1101
0	142aa, >Amamu-71158... *
1	142aa, >Amamu-159980... at 82.39%
>Cluster 1102
0	142aa, >Paxin-80849... *
1	142aa, >Paxru-140072... at 90.85%
>Cluster 1103
0	142aa, >Paxin-117966... *
1	142aa, >Paxru-827839... at 89.44%
>Cluster 1104
0	135aa, >Fomme-164705... at 70.37%
1	142aa, >Pilcr-79907... *
>Cluster 1105
0	140aa, >Pismi-672065... at 82.86%
1	142aa, >Pisti-995017... *
>Cluster 1106
0	142aa, >Schco-1113690... *
1	142aa, >Schco-1122160... at 81.69%
>Cluster 1107
0	141aa, >Mellp-67301... *
1	138aa, >Mellp-103542... at 70.29%
>Cluster 1108
0	141aa, >Mellp-123441... *
1	141aa, >Mellp-123916... at 94.33%
>Cluster 1109
0	141aa, >Phchr-2154... *
1	140aa, >Phchr-2163... at 73.57%
>Cluster 1110
0	141aa, >Amamu-167019... *
1	135aa, >Amamu-167020... at 70.37%
>Cluster 1111
0	120aa, >Gymlu-101390... at 81.67%
1	141aa, >Gymlu-169991... *
>Cluster 1112
0	88aa, >Paxin-72409... at 88.64%
1	141aa, >Paxru-15252... *
>Cluster 1113
0	129aa, >Aurde-123603... at 73.64%
1	140aa, >Aurde-163748... *
>Cluster 1114
0	132aa, >Conpu-56505... at 82.58%
1	140aa, >Conpu-165348... *
>Cluster 1115
0	140aa, >Gymlu-47456... *
1	140aa, >Gymlu-62273... at 85.71%
>Cluster 1116
0	139aa, >Mellp-109322... at 94.24%
1	140aa, >Mellp-123230... *
>Cluster 1117
0	140aa, >Paxin-117585... *
1	140aa, >Paxru-829179... at 86.43%
>Cluster 1118
0	140aa, >Sphst-264872... *
1	140aa, >Sphst-272874... at 99.29%
>Cluster 1119
0	138aa, >Pismi-675708... at 82.61%
1	140aa, >Pisti-1004539... *
>Cluster 1120
0	131aa, >Trave-30478... at 73.28%
1	140aa, >Trave-50189... *
>Cluster 1121
0	139aa, >Botbo-38767... *
1	136aa, >Botbo-59960... at 90.44%
>Cluster 1122
0	139aa, >Galma-151413... *
1	134aa, >Galma-275531... at 88.06%
>Cluster 1123
0	139aa, >Hebcy-444041... *
1	137aa, >Galma-237521... at 73.72%
>Cluster 1124
0	139aa, >Lacbi-632701... *
1	137aa, >Lacbi-691206... at 70.07%
>Cluster 1125
0	139aa, >Sphst-70007... *
1	139aa, >Sphst-782608... at 97.12%
>Cluster 1126
0	139aa, >Gymlu-64213... *
1	135aa, >Gymlu-202384... at 70.37%
>Cluster 1127
0	138aa, >Trave-28335... at 70.29%
1	139aa, >Trave-166063... *
>Cluster 1128
0	138aa, >Schco-1033094... *
1	138aa, >Schco-1307978... at 96.38%
>Cluster 1129
0	138aa, >Sebve-27573... *
1	138aa, >Sebve-31160... at 100.00%
>Cluster 1130
0	138aa, >Amamu-13050... *
1	124aa, >Amamu-805173... at 76.61%
>Cluster 1131
0	137aa, >Gymlu-49494... at 71.53%
1	138aa, >Gymlu-942266... *
>Cluster 1132
0	115aa, >Sphst-255549... at 71.30%
1	138aa, >Sphst-255535... *
>Cluster 1133
0	130aa, >Botbo-177864... at 72.31%
1	137aa, >Botbo-177865... *
>Cluster 1134
0	137aa, >Jaaar-197343... *
1	135aa, >Jaaar-197345... at 80.74%
>Cluster 1135
0	137aa, >Pisti-156762... *
1	118aa, >Pisti-1003570... at 91.53%
>Cluster 1136
0	137aa, >Galma-241511... *
1	131aa, >Hypsu-137577... at 70.99%
>Cluster 1137
0	137aa, >Glotr-44870... *
1	136aa, >Glotr-130888... at 83.82%
>Cluster 1138
0	135aa, >Gymlu-34538... at 70.37%
1	136aa, >Gymlu-56524... *
>Cluster 1139
0	136aa, >Lacbi-477652... *
1	136aa, >Lacbi-573198... at 100.00%
>Cluster 1140
0	136aa, >Glotr-45373... *
1	136aa, >Glotr-130898... at 75.74%
>Cluster 1141
0	136aa, >Gymlu-43424... *
1	136aa, >Gymlu-200141... at 91.91%
>Cluster 1142
0	136aa, >Hypsu-47701... *
1	136aa, >Hypsu-71590... at 78.68%
>Cluster 1143
0	135aa, >Mellp-123759... *
1	135aa, >Mellp-123780... at 87.41%
>Cluster 1144
0	135aa, >Mellp-124159... *
1	135aa, >Mellp-124162... at 79.26%
>Cluster 1145
0	135aa, >Mellp-68591... *
1	135aa, >Mellp-109312... at 95.56%
>Cluster 1146
0	104aa, >Sphst-50739... at 92.31%
1	135aa, >Sphst-55494... *
>Cluster 1147
0	135aa, >Botbo-29471... *
1	135aa, >Botbo-459203... at 85.19%
>Cluster 1148
0	135aa, >Gymlu-243971... *
1	135aa, >Gymlu-243972... at 72.59%
>Cluster 1149
0	134aa, >Phybl-147890... *
1	134aa, >Phybl-170764... at 100.00%
>Cluster 1150
0	134aa, >Punst-139769... *
1	134aa, >Trave-72073... at 74.63%
>Cluster 1151
0	134aa, >Sphst-274710... *
1	134aa, >Sphst-274720... at 100.00%
>Cluster 1152
0	134aa, >Jaaar-37645... *
1	134aa, >Jaaar-181136... at 84.33%
>Cluster 1153
0	133aa, >Agabi-135725... *
1	133aa, >Agabi-135726... at 74.44%
>Cluster 1154
0	133aa, >Gymlu-56791... *
1	124aa, >Gymlu-83197... at 75.00%
>Cluster 1155
0	108aa, >Galma-50829... at 76.85%
1	133aa, >Hypsu-126747... *
>Cluster 1156
0	113aa, >Lacbi-322454... at 99.12%
1	133aa, >Lacbi-591444... *
>Cluster 1157
0	133aa, >Paxru-161514... *
1	93aa, >Paxru-181648... at 77.42%
>Cluster 1158
0	133aa, >Pismi-363661... *
1	133aa, >Pismi-380301... at 100.00%
>Cluster 1159
0	133aa, >Sphst-257852... *
1	133aa, >Sphst-265285... at 100.00%
>Cluster 1160
0	133aa, >Sphst-272833... *
1	87aa, >Sphst-272836... at 85.06%
>Cluster 1161
0	132aa, >Mellp-107695... *
1	132aa, >Mellp-113207... at 100.00%
>Cluster 1162
0	132aa, >Mellp-71399... *
1	132aa, >Mellp-74496... at 87.12%
>Cluster 1163
0	129aa, >Phchr-9215... at 70.54%
1	132aa, >Phchr-9216... *
>Cluster 1164
0	132aa, >Sphst-259114... *
1	132aa, >Sphst-267577... at 97.73%
>Cluster 1165
0	132aa, >Aurde-121281... *
1	125aa, >Aurde-163978... at 88.80%
>Cluster 1166
0	132aa, >Gymlu-49816... *
1	127aa, >Gymlu-169731... at 77.95%
>Cluster 1167
0	132aa, >Sphst-778280... *
1	132aa, >Sphst-783170... at 98.48%
>Cluster 1168
0	128aa, >Galma-147048... at 76.56%
1	131aa, >Galma-1349881... *
>Cluster 1169
0	131aa, >Galma-145496... *
1	131aa, >Galma-145497... at 88.55%
>Cluster 1170
0	131aa, >Mellp-123802... *
1	131aa, >Mellp-123832... at 98.47%
>Cluster 1171
0	121aa, >Aurde-175180... at 73.55%
1	131aa, >Aurde-175183... *
>Cluster 1172
0	130aa, >Botbo-43256... *
1	130aa, >Botbo-186313... at 91.54%
>Cluster 1173
0	130aa, >Botbo-39603... *
1	130aa, >Botbo-39707... at 100.00%
>Cluster 1174
0	130aa, >Mellp-109521... *
1	130aa, >Mellp-114375... at 100.00%
>Cluster 1175
0	130aa, >Sphst-45184... *
1	130aa, >Sphst-52559... at 96.15%
>Cluster 1176
0	126aa, >Pilcr-8420... at 76.98%
1	130aa, >Pilcr-740461... *
>Cluster 1177
0	129aa, >Glotr-66149... at 70.54%
1	130aa, >Punst-49940... *
>Cluster 1178
0	109aa, >Hebcy-26686... at 87.16%
1	129aa, >Hebcy-121498... *
>Cluster 1179
0	128aa, >Mellp-104486... at 74.22%
1	129aa, >Mellp-123281... *
>Cluster 1180
0	129aa, >Mellp-104393... *
1	126aa, >Mellp-123382... at 80.16%
>Cluster 1181
0	129aa, >Phchr-4028... *
1	127aa, >Phchr-4029... at 71.65%
>Cluster 1182
0	129aa, >Tulca-30283... *
1	129aa, >Tulca-31232... at 94.57%
>Cluster 1183
0	128aa, >Botbo-30605... *
1	128aa, >Botbo-59582... at 85.94%
>Cluster 1184
0	128aa, >Botbo-30624... *
1	127aa, >Botbo-238413... at 76.38%
>Cluster 1185
0	128aa, >Fomme-17604... *
1	65aa, >Fomme-17605... at 81.54%
>Cluster 1186
0	128aa, >Galma-144324... *
1	128aa, >Galma-229879... at 91.41%
>Cluster 1187
0	126aa, >Gymlu-47274... at 91.27%
1	128aa, >Gymlu-248030... *
>Cluster 1188
0	128aa, >Hypsu-72521... *
1	128aa, >Hypsu-470652... at 95.31%
>Cluster 1189
0	128aa, >Jaaar-60031... *
1	127aa, >Jaaar-339649... at 70.08%
>Cluster 1190
0	123aa, >Lacbi-332207... at 91.06%
1	128aa, >Lacbi-593498... *
>Cluster 1191
0	128aa, >Mellp-123235... *
1	128aa, >Mellp-123329... at 82.81%
>Cluster 1192
0	128aa, >Phchr-868... *
1	128aa, >Phchr-9759... at 100.00%
>Cluster 1193
0	128aa, >Pismi-101444... *
1	81aa, >Sclci-85529... at 74.07%
>Cluster 1194
0	128aa, >Sphst-52865... *
1	119aa, >Sphst-56344... at 88.24%
>Cluster 1195
0	128aa, >Fompi-1045233... *
1	118aa, >Fompi-1111829... at 85.59%
>Cluster 1196
0	128aa, >Pismi-685583... *
1	128aa, >Sclci-1217480... at 86.72%
>Cluster 1197
0	128aa, >Pismi-675750... *
1	120aa, >Pisti-154737... at 82.50%
>Cluster 1198
0	128aa, >Sclci-109941... *
1	128aa, >Sclci-751306... at 100.00%
>Cluster 1199
0	128aa, >Sphst-170050... *
1	119aa, >Sphst-196330... at 73.11%
>Cluster 1200
0	128aa, >Trave-141737... *
1	128aa, >Trave-171033... at 95.31%
>Cluster 1201
0	127aa, >Mellp-123833... *
1	127aa, >Mellp-123834... at 92.13%
>Cluster 1202
0	127aa, >Mellp-123533... *
1	127aa, >Mellp-123534... at 100.00%
>Cluster 1203
0	127aa, >Tulca-169180... *
1	125aa, >Tulca-175054... at 88.00%
>Cluster 1204
0	109aa, >Pleos-1082678... at 78.90%
1	127aa, >Pleos-1102691... *
>Cluster 1205
0	126aa, >Aurde-159177... *
1	120aa, >Aurde-167437... at 74.17%
>Cluster 1206
0	92aa, >Galma-95526... at 84.78%
1	126aa, >Galma-486580... *
>Cluster 1207
0	124aa, >Sebve-23099... at 95.97%
1	126aa, >Sebve-334052... *
>Cluster 1208
0	126aa, >Sphst-248325... *
1	124aa, >Sphst-259979... at 98.39%
>Cluster 1209
0	115aa, >Amath-153138... at 95.65%
1	126aa, >Amath-153145... *
>Cluster 1210
0	121aa, >Galma-222698... at 73.55%
1	126aa, >Galma-241767... *
>Cluster 1211
0	125aa, >Gymlu-164093... at 85.60%
1	126aa, >Gymlu-242470... *
>Cluster 1212
0	126aa, >Hypsu-195940... *
1	122aa, >Hypsu-236627... at 89.34%
>Cluster 1213
0	107aa, >Phchr-6856... at 76.64%
1	126aa, >Phchr-8923... *
>Cluster 1214
0	125aa, >Mellp-123503... *
1	125aa, >Mellp-123504... at 88.80%
>Cluster 1215
0	125aa, >Fompi-1028379... *
1	123aa, >Glotr-30922... at 72.36%
>Cluster 1216
0	117aa, >Pilcr-789727... at 76.07%
1	125aa, >Pilcr-810813... *
>Cluster 1217
0	124aa, >Schco-1187174... at 70.97%
1	125aa, >Schco-1265485... *
>Cluster 1218
0	125aa, >Sclci-1212806... *
1	123aa, >Sclci-1212824... at 72.36%
>Cluster 1219
0	124aa, >Phybl-65591... *
1	70aa, >Phybl-146556... at 90.00%
>Cluster 1220
0	124aa, >Sphst-239889... *
1	67aa, >Sphst-276184... at 85.07%
>Cluster 1221
0	113aa, >Sphst-252799... at 91.15%
1	124aa, >Sphst-270453... *
>Cluster 1222
0	124aa, >Tulca-9973... *
1	112aa, >Tulca-28130... at 71.43%
>Cluster 1223
0	124aa, >Amath-7226... *
1	124aa, >Amath-39973... at 81.45%
>Cluster 1224
0	124aa, >Aurde-131037... *
1	124aa, >Aurde-176275... at 75.00%
>Cluster 1225
0	113aa, >Copci-1882... at 70.80%
1	124aa, >Fomme-96980... *
>Cluster 1226
0	121aa, >Lacbi-399287... at 95.04%
1	124aa, >Lacbi-399293... *
>Cluster 1227
0	123aa, >Hydpi-185109... *
1	123aa, >Hydpi-185116... at 100.00%
>Cluster 1228
0	123aa, >Mellp-124037... *
1	123aa, >Mellp-124158... at 75.61%
>Cluster 1229
0	123aa, >Mellp-60143... *
1	119aa, >Mellp-103005... at 77.31%
>Cluster 1230
0	123aa, >Mellp-105045... *
1	123aa, >Mellp-123227... at 82.11%
>Cluster 1231
0	122aa, >Plicr-170331... at 86.89%
1	123aa, >Plicr-170337... *
>Cluster 1232
0	118aa, >Botbo-33211... at 72.88%
1	122aa, >Botbo-145951... *
>Cluster 1233
0	122aa, >Conpu-151686... *
1	122aa, >Conpu-151687... at 100.00%
>Cluster 1234
0	122aa, >Jaaar-192365... *
1	122aa, >Jaaar-192366... at 91.80%
>Cluster 1235
0	108aa, >Pismi-27217... at 80.56%
1	122aa, >Pisti-993598... *
>Cluster 1236
0	122aa, >Pisti-24739... *
1	122aa, >Pisti-25046... at 86.07%
>Cluster 1237
0	118aa, >Trave-31831... at 74.58%
1	122aa, >Trave-75025... *
>Cluster 1238
0	119aa, >Hypsu-91058... at 80.67%
1	122aa, >Hypsu-215857... *
>Cluster 1239
0	122aa, >Schco-230983... *
1	122aa, >Schco-1029512... at 81.97%
>Cluster 1240
0	121aa, >Galma-250731... *
1	121aa, >Galma-250733... at 80.17%
>Cluster 1241
0	121aa, >Sphst-247242... *
1	121aa, >Sphst-255131... at 89.26%
>Cluster 1242
0	120aa, >Fompi-82769... at 75.00%
1	121aa, >Fompi-1045475... *
>Cluster 1243
0	120aa, >Aurde-163680... *
1	120aa, >Aurde-175823... at 90.00%
>Cluster 1244
0	109aa, >Lacbi-470401... at 88.07%
1	120aa, >Lacbi-577380... *
>Cluster 1245
0	120aa, >Copci-1873... *
1	109aa, >Copci-1880... at 76.15%
>Cluster 1246
0	82aa, >Pismi-439320... at 81.71%
1	120aa, >Pisti-777224... *
>Cluster 1247
0	119aa, >Mellp-67604... *
1	118aa, >Mellp-124587... at 70.34%
>Cluster 1248
0	119aa, >Sebve-27869... *
1	119aa, >Sebve-28980... at 100.00%
>Cluster 1249
0	119aa, >Trave-31448... *
1	119aa, >Trave-31449... at 96.64%
>Cluster 1250
0	119aa, >Tulca-29871... *
1	117aa, >Tulca-29872... at 70.94%
>Cluster 1251
0	118aa, >Hypsu-40550... at 73.73%
1	119aa, >Hypsu-185826... *
>Cluster 1252
0	118aa, >Botbo-31530... *
1	118aa, >Botbo-186239... at 94.07%
>Cluster 1253
0	118aa, >Botbo-53686... *
1	118aa, >Botbo-172677... at 100.00%
>Cluster 1254
0	118aa, >Lacbi-331387... *
1	118aa, >Lacbi-331389... at 84.75%
>Cluster 1255
0	118aa, >Copci-7832... *
1	118aa, >Copci-7857... at 82.20%
>Cluster 1256
0	116aa, >Hypsu-82350... at 81.90%
1	118aa, >Hypsu-176652... *
>Cluster 1257
0	117aa, >Punst-136744... at 73.50%
1	118aa, >Punst-138211... *
>Cluster 1258
0	117aa, >Pirin-80458... *
1	117aa, >Pirin-80459... at 79.49%
>Cluster 1259
0	116aa, >Paxru-167493... *
1	116aa, >Paxru-177324... at 100.00%
>Cluster 1260
0	112aa, >Agabi-133693... at 75.00%
1	116aa, >Agabi-182973... *
>Cluster 1261
0	114aa, >Galma-142612... at 71.93%
1	116aa, >Galma-142629... *
>Cluster 1262
0	111aa, >Gymlu-49620... at 70.27%
1	116aa, >Jaaar-193403... *
>Cluster 1263
0	114aa, >Schco-58269... at 97.37%
1	116aa, >Schco-109698... *
>Cluster 1264
0	116aa, >Serla-442849... *
1	98aa, >Serla-1207890... at 77.55%
>Cluster 1265
0	115aa, >Aurde-128301... *
1	113aa, >Aurde-171561... at 72.57%
>Cluster 1266
0	115aa, >Botbo-188320... *
1	115aa, >Botbo-188321... at 93.04%
>Cluster 1267
0	115aa, >Copci-10011... *
1	115aa, >Copci-10012... at 82.61%
>Cluster 1268
0	115aa, >Pirin-76655... *
1	115aa, >Pirin-77643... at 80.00%
>Cluster 1269
0	115aa, >Gymlu-33840... *
1	115aa, >Gymlu-254802... at 86.96%
>Cluster 1270
0	115aa, >Hypsu-151246... *
1	115aa, >Hypsu-151271... at 88.70%
>Cluster 1271
0	114aa, >Botbo-58905... *
1	114aa, >Botbo-179306... at 71.05%
>Cluster 1272
0	114aa, >Pilcr-540833... *
1	92aa, >Pilcr-734411... at 73.91%
>Cluster 1273
0	114aa, >Sphst-27877... *
1	107aa, >Sphst-27883... at 78.50%
>Cluster 1274
0	114aa, >Hetan-318212... *
1	114aa, >Hetan-330762... at 100.00%
>Cluster 1275
0	113aa, >Aurde-127037... *
1	112aa, >Aurde-130949... at 78.57%
>Cluster 1276
0	113aa, >Copci-4940... *
1	112aa, >Copci-7199... at 70.54%
>Cluster 1277
0	113aa, >Hypsu-143333... *
1	113aa, >Hypsu-189720... at 76.99%
>Cluster 1278
0	106aa, >Pismi-676962... at 83.96%
1	113aa, >Pismi-676970... *
>Cluster 1279
0	113aa, >Punst-63681... *
1	104aa, >Punst-73181... at 76.92%
>Cluster 1280
0	112aa, >Amath-49019... *
1	102aa, >Amath-50732... at 89.22%
>Cluster 1281
0	108aa, >Aurde-112591... at 92.59%
1	112aa, >Aurde-135760... *
>Cluster 1282
0	112aa, >Pismi-673772... *
1	112aa, >Pismi-689593... at 100.00%
>Cluster 1283
0	112aa, >Trire-109253... *
1	110aa, >Trire-109255... at 74.55%
>Cluster 1284
0	112aa, >Hebcy-76973... *
1	111aa, >Hebcy-258079... at 83.78%
>Cluster 1285
0	112aa, >Paxin-118256... *
1	112aa, >Paxru-149767... at 95.54%
>Cluster 1286
0	111aa, >Galma-259718... *
1	111aa, >Galma-739981... at 70.27%
>Cluster 1287
0	111aa, >Hypsu-90981... *
1	111aa, >Hypsu-219152... at 81.08%
>Cluster 1288
0	60aa, >Paxin-170450... at 86.67%
1	111aa, >Paxru-8528... *
>Cluster 1289
0	111aa, >Sphst-248243... *
1	111aa, >Sphst-248244... at 100.00%
>Cluster 1290
0	111aa, >Phchr-3003... *
1	109aa, >Trave-136033... at 70.64%
>Cluster 1291
0	111aa, >Serla-479194... *
1	111aa, >Serla-479195... at 100.00%
>Cluster 1292
0	110aa, >Hydpi-109021... *
1	110aa, >Hydpi-109029... at 82.73%
>Cluster 1293
0	109aa, >Hypsu-38434... at 89.91%
1	110aa, >Hypsu-53565... *
>Cluster 1294
0	110aa, >Paxin-38843... *
1	52aa, >Paxru-789520... at 78.85%
>Cluster 1295
0	110aa, >Paxin-107659... *
1	93aa, >Paxru-135416... at 82.80%
>Cluster 1296
0	108aa, >Pismi-677031... at 73.15%
1	110aa, >Pisti-1000180... *
>Cluster 1297
0	109aa, >Lacbi-384260... *
1	109aa, >Lacbi-399471... at 82.57%
>Cluster 1298
0	109aa, >Mellp-112773... *
1	109aa, >Mellp-114024... at 94.50%
>Cluster 1299
0	109aa, >Pismi-675508... *
1	109aa, >Pismi-684203... at 100.00%
>Cluster 1300
0	109aa, >Sebve-12528... *
1	109aa, >Sebve-103426... at 73.39%
>Cluster 1301
0	109aa, >Sphst-54289... *
1	109aa, >Sphst-57159... at 100.00%
>Cluster 1302
0	109aa, >Galma-213623... *
1	109aa, >Galma-252085... at 71.56%
>Cluster 1303
0	109aa, >Lacbi-241509... *
1	109aa, >Lacbi-335058... at 88.99%
>Cluster 1304
0	109aa, >Phchr-2995... *
1	107aa, >Phchr-2996... at 87.85%
>Cluster 1305
0	106aa, >Phchr-8629... at 80.19%
1	109aa, >Phchr-9329... *
>Cluster 1306
0	109aa, >Suilu-805078... *
1	109aa, >Suilu-808559... at 82.57%
>Cluster 1307
0	108aa, >Phybl-147566... *
1	108aa, >Phybl-153672... at 98.15%
>Cluster 1308
0	108aa, >Pleos-31568... *
1	108aa, >Pleos-1046312... at 83.33%
>Cluster 1309
0	101aa, >Aurde-165237... at 82.18%
1	108aa, >Schco-1173998... *
>Cluster 1310
0	107aa, >Aurde-162147... *
1	107aa, >Aurde-162151... at 98.13%
>Cluster 1311
0	107aa, >Gymlu-255924... *
1	72aa, >Gymlu-648001... at 95.83%
>Cluster 1312
0	107aa, >Mellp-67605... *
1	107aa, >Mellp-67606... at 100.00%
>Cluster 1313
0	107aa, >Amath-158742... *
1	107aa, >Amath-158744... at 99.07%
>Cluster 1314
0	107aa, >Paxin-168921... *
1	107aa, >Paxru-157609... at 87.85%
>Cluster 1315
0	107aa, >Pilcr-369141... *
1	106aa, >Pilcr-369233... at 74.53%
>Cluster 1316
0	107aa, >Pismi-108262... *
1	107aa, >Pisti-35634... at 87.85%
>Cluster 1317
0	107aa, >Sclci-8407... *
1	107aa, >Sclci-1212961... at 99.07%
>Cluster 1318
0	74aa, >Sphst-252980... at 77.03%
1	107aa, >Sphst-252983... *
>Cluster 1319
0	102aa, >Aurde-159470... at 91.18%
1	106aa, >Aurde-166160... *
>Cluster 1320
0	106aa, >Pirin-75519... *
1	105aa, >Sebve-326176... at 85.71%
>Cluster 1321
0	106aa, >Gymlu-44432... *
1	105aa, >Gymlu-178501... at 77.14%
>Cluster 1322
0	106aa, >Hebcy-10084... *
1	106aa, >Hebcy-26572... at 77.36%
>Cluster 1323
0	106aa, >Suilu-810516... *
1	105aa, >Suilu-810518... at 84.76%
>Cluster 1324
0	105aa, >Lacbi-296720... *
1	105aa, >Lacbi-676988... at 100.00%
>Cluster 1325
0	105aa, >Sphst-242627... *
1	105aa, >Sphst-247515... at 80.95%
>Cluster 1326
0	86aa, >Galma-37265... at 74.42%
1	105aa, >Galma-147609... *
>Cluster 1327
0	104aa, >Gymlu-49275... *
1	104aa, >Gymlu-49278... at 88.46%
>Cluster 1328
0	102aa, >Pismi-689601... at 91.18%
1	104aa, >Pismi-689604... *
>Cluster 1329
0	102aa, >Agabi-120952... at 74.51%
1	103aa, >Agabi-194715... *
>Cluster 1330
0	102aa, >Hetan-305885... *
1	69aa, >Hetan-311624... at 73.91%
>Cluster 1331
0	102aa, >Paxru-18480... *
1	102aa, >Paxru-21113... at 84.31%
>Cluster 1332
0	100aa, >Gymlu-172776... *
1	96aa, >Gymlu-1010883... at 78.12%
>Cluster 1333
0	100aa, >Hebcy-10466... *
1	100aa, >Hebcy-10467... at 91.00%
>Cluster 1334
0	100aa, >Hebcy-249217... *
1	100aa, >Hebcy-448028... at 77.00%
>Cluster 1335
0	100aa, >Galma-253537... *
1	100aa, >Galma-253541... at 94.00%
>Cluster 1336
0	99aa, >Jaaar-200403... *
1	99aa, >Jaaar-200404... at 92.93%
>Cluster 1337
0	99aa, >Phybl-139052... *
1	99aa, >Phybl-139061... at 100.00%
>Cluster 1338
0	98aa, >Galma-254738... *
1	97aa, >Galma-881437... at 75.26%
>Cluster 1339
0	98aa, >Pilcr-6394... *
1	98aa, >Pilcr-6636... at 98.98%
>Cluster 1340
0	98aa, >Pilcr-823714... *
1	98aa, >Pilcr-827427... at 94.90%
>Cluster 1341
0	98aa, >Sphst-251720... *
1	98aa, >Sphst-251723... at 100.00%
>Cluster 1342
0	94aa, >Lacbi-300048... at 71.28%
1	97aa, >Lacbi-580548... *
>Cluster 1343
0	72aa, >Paxru-238458... at 76.39%
1	97aa, >Paxru-531230... *
>Cluster 1344
0	97aa, >Pismi-682078... *
1	84aa, >Pisti-1001693... at 73.81%
>Cluster 1345
0	96aa, >Gymlu-49837... *
1	96aa, >Gymlu-51144... at 72.92%
>Cluster 1346
0	94aa, >Mellp-52935... at 81.91%
1	96aa, >Mellp-70838... *
>Cluster 1347
0	96aa, >Sphst-34184... *
1	96aa, >Sphst-37713... at 100.00%
>Cluster 1348
0	96aa, >Sphst-35948... *
1	96aa, >Sphst-37704... at 100.00%
>Cluster 1349
0	94aa, >Mellp-73660... at 94.68%
1	96aa, >Mellp-96257... *
>Cluster 1350
0	95aa, >Jaaar-43042... *
1	68aa, >Jaaar-63825... at 70.59%
>Cluster 1351
0	88aa, >Lacbi-485235... at 97.73%
1	95aa, >Lacbi-689089... *
>Cluster 1352
0	94aa, >Suilu-809160... *
1	91aa, >Suilu-813787... at 76.92%
>Cluster 1353
0	94aa, >Suilu-809298... *
1	94aa, >Suilu-814565... at 75.53%
>Cluster 1354
0	93aa, >Paxru-833520... *
1	93aa, >Paxru-836315... at 79.57%
>Cluster 1355
0	93aa, >Paxru-835174... *
1	93aa, >Paxru-835825... at 100.00%
>Cluster 1356
0	93aa, >Paxru-835448... *
1	93aa, >Paxru-836282... at 90.32%
>Cluster 1357
0	93aa, >Paxru-836400... *
1	93aa, >Paxru-836494... at 82.80%
>Cluster 1358
0	91aa, >Sphst-30226... at 72.53%
1	92aa, >Sphst-38107... *
>Cluster 1359
0	91aa, >Fompi-86505... *
1	59aa, >Fompi-160037... at 84.75%
>Cluster 1360
0	91aa, >Gymlu-38253... *
1	88aa, >Gymlu-38254... at 89.77%
>Cluster 1361
0	91aa, >Lacbi-616897... *
1	71aa, >Lacbi-697716... at 73.24%
>Cluster 1362
0	89aa, >Paxru-836410... at 100.00%
1	91aa, >Paxru-836468... *
>Cluster 1363
0	84aa, >Sphst-268055... at 89.29%
1	91aa, >Sphst-270721... *
>Cluster 1364
0	91aa, >Stano-6568... *
1	91aa, >Stano-6569... at 75.82%
>Cluster 1365
0	91aa, >Fompi-49254... *
1	74aa, >Punst-30943... at 71.62%
>Cluster 1366
0	87aa, >Mellp-124361... at 73.56%
1	90aa, >Mellp-124365... *
>Cluster 1367
0	90aa, >Sphst-30260... *
1	90aa, >Sphst-38903... at 98.89%
>Cluster 1368
0	88aa, >Botbo-36526... at 76.14%
1	89aa, >Botbo-36529... *
>Cluster 1369
0	88aa, >Galma-249816... *
1	88aa, >Galma-263607... at 100.00%
>Cluster 1370
0	88aa, >Hydpi-30070... *
1	52aa, >Paxin-171758... at 71.15%
>Cluster 1371
0	88aa, >Mellp-90079... *
1	88aa, >Mellp-95625... at 100.00%
>Cluster 1372
0	88aa, >Paxru-831902... *
1	88aa, >Paxru-835425... at 92.05%
>Cluster 1373
0	88aa, >Pilcr-829245... *
1	88aa, >Pilcr-829630... at 100.00%
>Cluster 1374
0	87aa, >Pilcr-819336... *
1	82aa, >Pilcr-819345... at 93.90%
>Cluster 1375
0	86aa, >Mellp-124542... *
1	83aa, >Mellp-124543... at 71.08%
>Cluster 1376
0	83aa, >Mellp-124480... at 80.72%
1	86aa, >Mellp-124482... *
>Cluster 1377
0	86aa, >Pisti-999333... *
1	86aa, >Pisti-1008639... at 91.86%
>Cluster 1378
0	85aa, >Galma-236972... *
1	85aa, >Hebcy-449868... at 83.53%
>Cluster 1379
0	83aa, >Pisti-34781... at 80.72%
1	85aa, >Pisti-1003183... *
>Cluster 1380
0	82aa, >Sphst-242984... at 92.68%
1	85aa, >Sphst-267772... *
>Cluster 1381
0	84aa, >Galma-219155... *
1	84aa, >Galma-253211... at 76.19%
>Cluster 1382
0	84aa, >Sphst-34174... *
1	84aa, >Sphst-38261... at 100.00%
>Cluster 1383
0	83aa, >Pismi-681310... *
1	83aa, >Pismi-683914... at 100.00%
>Cluster 1384
0	83aa, >Stano-2384... *
1	82aa, >Stano-9567... at 81.71%
>Cluster 1385
0	81aa, >Pismi-103897... *
1	81aa, >Pismi-121814... at 100.00%
>Cluster 1386
0	81aa, >Pisti-998845... *
1	81aa, >Pisti-1005133... at 93.83%
>Cluster 1387
0	80aa, >Mellp-124463... *
1	80aa, >Mellp-124464... at 100.00%
>Cluster 1388
0	80aa, >Oidma-16796... *
1	80aa, >Oidma-184256... at 75.00%
>Cluster 1389
0	73aa, >Amamu-168696... at 89.04%
1	79aa, >Amamu-171562... *
>Cluster 1390
0	79aa, >Galma-79377... *
1	74aa, >Galma-257755... at 78.38%
>Cluster 1391
0	78aa, >Paxin-167654... at 87.18%
1	79aa, >Paxru-822543... *
>Cluster 1392
0	79aa, >Pilcr-570884... *
1	77aa, >Pilcr-822280... at 93.51%
>Cluster 1393
0	78aa, >Mellp-124388... *
1	73aa, >Mellp-124391... at 72.60%
>Cluster 1394
0	78aa, >Fomme-102591... *
1	74aa, >Plicr-117876... at 72.97%
>Cluster 1395
0	74aa, >Tulca-21609... at 79.73%
1	78aa, >Tulca-21612... *
>Cluster 1396
0	58aa, >Mellp-124506... at 89.66%
1	77aa, >Mellp-124507... *
>Cluster 1397
0	77aa, >Punst-137528... *
1	77aa, >Punst-137534... at 71.43%
>Cluster 1398
0	54aa, >Tulca-39940... at 90.74%
1	77aa, >Tulca-39992... *
>Cluster 1399
0	76aa, >Lacbi-470402... *
1	76aa, >Lacbi-570729... at 100.00%
>Cluster 1400
0	75aa, >Mellp-124513... at 90.67%
1	76aa, >Mellp-124521... *
>Cluster 1401
0	71aa, >Mellp-124525... at 95.77%
1	76aa, >Mellp-124526... *
>Cluster 1402
0	76aa, >Pismi-679921... *
1	76aa, >Pisti-995746... at 84.21%
>Cluster 1403
0	75aa, >Botbo-35074... *
1	75aa, >Botbo-39624... at 89.33%
>Cluster 1404
0	50aa, >Dacsp-108510... at 74.00%
1	75aa, >Dacsp-112693... *
>Cluster 1405
0	75aa, >Pisti-244570... *
1	75aa, >Pisti-746339... at 100.00%
>Cluster 1406
0	71aa, >Sclci-1149546... at 84.51%
1	75aa, >Sclci-1191699... *
>Cluster 1407
0	75aa, >Tulca-18714... *
1	71aa, >Tulca-18715... at 73.24%
>Cluster 1408
0	69aa, >Amamu-169033... at 88.41%
1	74aa, >Amamu-171950... *
>Cluster 1409
0	74aa, >Pisti-999661... *
1	74aa, >Pisti-1007198... at 91.89%
>Cluster 1410
0	74aa, >Agabi-135729... *
1	74aa, >Agabi-135732... at 95.95%
>Cluster 1411
0	74aa, >Aspni-58... *
1	70aa, >Aspni-3760... at 72.86%
>Cluster 1412
0	74aa, >Sphst-30248... *
1	74aa, >Sphst-38117... at 98.65%
>Cluster 1413
0	73aa, >Lacbi-306626... *
1	68aa, >Lacbi-492184... at 91.18%
>Cluster 1414
0	73aa, >Mellp-124395... *
1	71aa, >Mellp-124396... at 70.42%
>Cluster 1415
0	72aa, >Pirin-71842... *
1	72aa, >Sebve-326146... at 87.50%
>Cluster 1416
0	71aa, >Gymlu-35922... *
1	70aa, >Gymlu-92023... at 75.71%
>Cluster 1417
0	71aa, >Lacbi-596686... *
1	71aa, >Lacbi-620230... at 97.18%
>Cluster 1418
0	70aa, >Pilcr-811064... *
1	70aa, >Pilcr-830169... at 100.00%
>Cluster 1419
0	70aa, >Pisti-119860... *
1	54aa, >Pisti-153290... at 74.07%
>Cluster 1420
0	68aa, >Pismi-678912... at 75.00%
1	70aa, >Pisti-21004... *
>Cluster 1421
0	69aa, >Gymlu-92021... *
1	68aa, >Gymlu-720737... at 89.71%
>Cluster 1422
0	69aa, >Punst-128805... *
1	54aa, >Punst-128821... at 75.93%
>Cluster 1423
0	57aa, >Tulca-193012... at 71.93%
1	69aa, >Tulca-247204... *
>Cluster 1424
0	69aa, >Gymlu-164723... *
1	69aa, >Gymlu-223792... at 78.26%
>Cluster 1425
0	56aa, >Sphst-38638... at 92.86%
1	69aa, >Sphst-35363... *
>Cluster 1426
0	66aa, >Botbo-28812... at 75.76%
1	68aa, >Botbo-29137... *
>Cluster 1427
0	67aa, >Amath-4987... *
1	65aa, >Amath-8948... at 84.62%
>Cluster 1428
0	64aa, >Paxin-19085... *
1	60aa, >Paxin-19464... at 88.33%
>Cluster 1429
0	64aa, >Pleos-160501... *
1	62aa, >Pleos-1105232... at 83.87%
>Cluster 1430
0	63aa, >Lacbi-583480... *
1	63aa, >Lacbi-588235... at 93.65%
>Cluster 1431
0	63aa, >Sphst-25714... *
1	60aa, >Sphst-25716... at 90.00%
>Cluster 1432
0	62aa, >Agabi-136415... *
1	62aa, >Agabi-136418... at 83.87%
>Cluster 1433
0	50aa, >Gymlu-47468... at 84.00%
1	62aa, >Gymlu-47480... *
>Cluster 1434
0	62aa, >Paxin-44460... *
1	62aa, >Paxin-60896... at 95.16%
>Cluster 1435
0	59aa, >Paxru-92844... at 79.66%
1	62aa, >Pismi-673303... *
>Cluster 1436
0	61aa, >Suilu-807674... at 90.16%
1	62aa, >Suilu-811867... *
>Cluster 1437
0	61aa, >Sebve-332009... *
1	61aa, >Sebve-333299... at 100.00%
>Cluster 1438
0	60aa, >Botbo-51696... *
1	60aa, >Botbo-59348... at 93.33%
>Cluster 1439
0	60aa, >Lacbi-689115... *
1	51aa, >Lacbi-694882... at 78.43%
>Cluster 1440
0	60aa, >Lacbi-689917... *
1	60aa, >Lacbi-699309... at 100.00%
>Cluster 1441
0	59aa, >Punst-134487... *
1	59aa, >Punst-134489... at 94.92%
>Cluster 1442
0	50aa, >Suilu-19500... at 78.00%
1	59aa, >Suilu-806643... *
>Cluster 1443
0	58aa, >Lacbi-296110... *
1	58aa, >Lacbi-584677... at 96.55%
>Cluster 1444
0	58aa, >Paxin-166476... *
1	50aa, >Paxin-167703... at 78.00%
>Cluster 1445
0	58aa, >Pismi-683553... *
1	58aa, >Pismi-688341... at 100.00%
>Cluster 1446
0	58aa, >Pisti-1000459... *
1	58aa, >Pisti-1009322... at 100.00%
>Cluster 1447
0	56aa, >Paxru-824627... *
1	51aa, >Paxru-833835... at 80.39%
>Cluster 1448
0	55aa, >Hydpi-108487... *
1	54aa, >Hydpi-119319... at 85.19%
>Cluster 1449
0	53aa, >Pismi-677267... at 79.25%
1	55aa, >Pismi-680976... *
>Cluster 1450
0	54aa, >Amamu-162990... *
1	54aa, >Amamu-172416... at 98.15%
>Cluster 1451
0	54aa, >Lacbi-673949... *
1	54aa, >Lacbi-676132... at 98.15%
>Cluster 1452
0	54aa, >Paxru-832884... *
1	54aa, >Paxru-836207... at 96.30%
>Cluster 1453
0	54aa, >Sphst-258603... *
1	54aa, >Sphst-274669... at 92.59%
>Cluster 1454
0	49aa, >Sphst-246043... at 71.43%
1	53aa, >Sphst-246997... *
>Cluster 1455
0	51aa, >Amamu-171102... *
1	51aa, >Amamu-171875... at 100.00%
>Cluster 1456
0	50aa, >Copci-9655... *
1	46aa, >Copci-13213... at 71.74%
>Cluster 1457
0	50aa, >Lacbi-595855... *
1	50aa, >Lacbi-619956... at 100.00%
>Cluster 1458
0	49aa, >Lacbi-298945... *
1	49aa, >Lacbi-298983... at 95.92%
>Cluster 1459
0	49aa, >Lacbi-581988... *
1	49aa, >Lacbi-582323... at 100.00%
>Cluster 1460
0	299aa, >Aurde-167325... *
>Cluster 1461
0	299aa, >Copci-9196... *
>Cluster 1462
0	299aa, >Crypa-107135... *
>Cluster 1463
0	299aa, >Crypa-326490... *
>Cluster 1464
0	299aa, >Fompi-1122566... *
>Cluster 1465
0	299aa, >Gymlu-45948... *
>Cluster 1466
0	299aa, >Gymlu-265856... *
>Cluster 1467
0	299aa, >Hetan-446505... *
>Cluster 1468
0	299aa, >Hetan-406937... *
>Cluster 1469
0	299aa, >Jaaar-189284... *
>Cluster 1470
0	299aa, >Lacbi-296873... *
>Cluster 1471
0	299aa, >Phchr-3748... *
>Cluster 1472
0	299aa, >Pilcr-1423... *
>Cluster 1473
0	299aa, >Pilcr-13272... *
>Cluster 1474
0	299aa, >Pilcr-73344... *
>Cluster 1475
0	299aa, >Sclci-95137... *
>Cluster 1476
0	299aa, >Sclci-19789... *
>Cluster 1477
0	299aa, >Sebve-218805... *
>Cluster 1478
0	299aa, >Trire-104206... *
>Cluster 1479
0	299aa, >Ustma-664... *
>Cluster 1480
0	299aa, >Aurde-152509... *
>Cluster 1481
0	299aa, >Botbo-28083... *
>Cluster 1482
0	299aa, >Botbo-137566... *
>Cluster 1483
0	299aa, >Fompi-1023431... *
>Cluster 1484
0	299aa, >Glotr-72014... *
>Cluster 1485
0	299aa, >Gymlu-46363... *
>Cluster 1486
0	299aa, >Hebcy-352271... *
>Cluster 1487
0	299aa, >Hetan-61120... *
>Cluster 1488
0	299aa, >Hetan-170176... *
>Cluster 1489
0	299aa, >Hetan-65822... *
>Cluster 1490
0	299aa, >Hetan-146492... *
>Cluster 1491
0	299aa, >Hypsu-44174... *
>Cluster 1492
0	299aa, >Hypsu-87574... *
>Cluster 1493
0	299aa, >Hypsu-665737... *
>Cluster 1494
0	299aa, >Lacbi-305031... *
>Cluster 1495
0	299aa, >Lacbi-666354... *
>Cluster 1496
0	299aa, >Lacbi-297620... *
>Cluster 1497
0	299aa, >Lacbi-385628... *
>Cluster 1498
0	299aa, >Oidma-42634... *
>Cluster 1499
0	299aa, >Paxin-181934... *
>Cluster 1500
0	299aa, >Paxru-793439... *
>Cluster 1501
0	299aa, >Pirin-78556... *
>Cluster 1502
0	299aa, >Pirin-76915... *
>Cluster 1503
0	299aa, >Pirin-72686... *
>Cluster 1504
0	299aa, >Pleos-1038275... *
>Cluster 1505
0	299aa, >Plicr-103424... *
>Cluster 1506
0	299aa, >Punst-126790... *
>Cluster 1507
0	299aa, >Punst-115574... *
>Cluster 1508
0	299aa, >Schco-1217512... *
>Cluster 1509
0	299aa, >Schco-1147337... *
>Cluster 1510
0	299aa, >Sphst-63177... *
>Cluster 1511
0	299aa, >Stano-6914... *
>Cluster 1512
0	299aa, >Stano-5750... *
>Cluster 1513
0	299aa, >Trave-154915... *
>Cluster 1514
0	299aa, >Treme-68922... *
>Cluster 1515
0	299aa, >Trire-44214... *
>Cluster 1516
0	298aa, >Amamu-28674... *
>Cluster 1517
0	298aa, >Aspni-8061... *
>Cluster 1518
0	298aa, >Aurde-88892... *
>Cluster 1519
0	298aa, >Batde-26761... *
>Cluster 1520
0	298aa, >Batde-85928... *
>Cluster 1521
0	298aa, >Botbo-171020... *
>Cluster 1522
0	298aa, >Galma-225213... *
>Cluster 1523
0	298aa, >Glotr-32908... *
>Cluster 1524
0	298aa, >Gymlu-247681... *
>Cluster 1525
0	298aa, >Mellp-107811... *
>Cluster 1526
0	298aa, >Oidma-23665... *
>Cluster 1527
0	298aa, >Paxin-87622... *
>Cluster 1528
0	298aa, >Picst-29023... *
>Cluster 1529
0	298aa, >Pirin-79333... *
>Cluster 1530
0	298aa, >Pleos-1102903... *
>Cluster 1531
0	298aa, >Sphst-252007... *
>Cluster 1532
0	298aa, >Tulca-245103... *
>Cluster 1533
0	298aa, >Ustma-2006... *
>Cluster 1534
0	298aa, >Agabi-213426... *
>Cluster 1535
0	298aa, >Amath-197673... *
>Cluster 1536
0	298aa, >Amath-86365... *
>Cluster 1537
0	298aa, >Aspni-8898... *
>Cluster 1538
0	298aa, >Botbo-51245... *
>Cluster 1539
0	298aa, >Botbo-66094... *
>Cluster 1540
0	298aa, >Copci-13199... *
>Cluster 1541
0	298aa, >Copci-9964... *
>Cluster 1542
0	298aa, >Hetan-156524... *
>Cluster 1543
0	298aa, >Mellp-123732... *
>Cluster 1544
0	298aa, >Mellp-72535... *
>Cluster 1545
0	298aa, >Oidma-62061... *
>Cluster 1546
0	298aa, >Oidma-19141... *
>Cluster 1547
0	298aa, >Phchr-2540... *
>Cluster 1548
0	298aa, >Phchr-1117... *
>Cluster 1549
0	298aa, >Picst-20969... *
>Cluster 1550
0	298aa, >Pilcr-821385... *
>Cluster 1551
0	298aa, >Pisti-780978... *
>Cluster 1552
0	298aa, >Pleos-1096058... *
>Cluster 1553
0	298aa, >Plicr-623982... *
>Cluster 1554
0	298aa, >Plicr-177406... *
>Cluster 1555
0	298aa, >Schco-1209281... *
>Cluster 1556
0	298aa, >Sebve-309505... *
>Cluster 1557
0	298aa, >Sebve-316167... *
>Cluster 1558
0	298aa, >Sphst-151484... *
>Cluster 1559
0	298aa, >Stano-1302... *
>Cluster 1560
0	298aa, >Suilu-197087... *
>Cluster 1561
0	298aa, >Tubme-7023... *
>Cluster 1562
0	298aa, >Tubme-4927... *
>Cluster 1563
0	298aa, >Tulca-22190... *
>Cluster 1564
0	298aa, >Ustma-1213... *
>Cluster 1565
0	297aa, >Agabi-72772... *
>Cluster 1566
0	297aa, >Aurde-156127... *
>Cluster 1567
0	297aa, >Batde-25199... *
>Cluster 1568
0	297aa, >Conpu-80381... *
>Cluster 1569
0	297aa, >Copci-4941... *
>Cluster 1570
0	297aa, >Galma-221038... *
>Cluster 1571
0	297aa, >Phchr-9535... *
>Cluster 1572
0	297aa, >Phybl-138144... *
>Cluster 1573
0	297aa, >Pilcr-13309... *
>Cluster 1574
0	297aa, >Tubme-3689... *
>Cluster 1575
0	297aa, >Tulca-35093... *
>Cluster 1576
0	297aa, >Ustma-5708... *
>Cluster 1577
0	297aa, >Ustma-629... *
>Cluster 1578
0	297aa, >Ustma-2298... *
>Cluster 1579
0	297aa, >Agabi-179611... *
>Cluster 1580
0	297aa, >Aspni-597... *
>Cluster 1581
0	297aa, >Aurde-173088... *
>Cluster 1582
0	297aa, >Aurde-143931... *
>Cluster 1583
0	297aa, >Aurde-86657... *
>Cluster 1584
0	297aa, >Aurde-116297... *
>Cluster 1585
0	297aa, >Aurde-111651... *
>Cluster 1586
0	297aa, >Botbo-59694... *
>Cluster 1587
0	297aa, >Botbo-44612... *
>Cluster 1588
0	297aa, >Copci-1927... *
>Cluster 1589
0	297aa, >Crypa-341341... *
>Cluster 1590
0	297aa, >Crypa-258190... *
>Cluster 1591
0	297aa, >Dacsp-104050... *
>Cluster 1592
0	297aa, >Lacbi-640014... *
>Cluster 1593
0	297aa, >Picst-80114... *
>Cluster 1594
0	297aa, >Pleos-1033366... *
>Cluster 1595
0	297aa, >Punst-132799... *
>Cluster 1596
0	297aa, >Schco-1206317... *
>Cluster 1597
0	297aa, >Schco-1211776... *
>Cluster 1598
0	297aa, >Sphst-70781... *
>Cluster 1599
0	297aa, >Stano-6030... *
>Cluster 1600
0	297aa, >Stano-5042... *
>Cluster 1601
0	297aa, >Trave-42899... *
>Cluster 1602
0	297aa, >Trave-60757... *
>Cluster 1603
0	297aa, >Treme-62112... *
>Cluster 1604
0	297aa, >Tulca-234114... *
>Cluster 1605
0	297aa, >Ustma-3023... *
>Cluster 1606
0	296aa, >Amath-4642... *
>Cluster 1607
0	296aa, >Aspni-6240... *
>Cluster 1608
0	296aa, >Aurde-163555... *
>Cluster 1609
0	296aa, >Copci-9197... *
>Cluster 1610
0	296aa, >Copci-7189... *
>Cluster 1611
0	296aa, >Crypa-76140... *
>Cluster 1612
0	296aa, >Fomme-156821... *
>Cluster 1613
0	296aa, >Fompi-1078143... *
>Cluster 1614
0	296aa, >Galma-244932... *
>Cluster 1615
0	296aa, >Glotr-129139... *
>Cluster 1616
0	296aa, >Gymlu-34291... *
>Cluster 1617
0	296aa, >Gymlu-98264... *
>Cluster 1618
0	296aa, >Gymlu-253394... *
>Cluster 1619
0	296aa, >Hebcy-110784... *
>Cluster 1620
0	296aa, >Hetan-425924... *
>Cluster 1621
0	296aa, >Phchr-9302... *
>Cluster 1622
0	296aa, >Pirin-75900... *
>Cluster 1623
0	296aa, >Pirin-72625... *
>Cluster 1624
0	296aa, >Schco-1091456... *
>Cluster 1625
0	296aa, >Sphst-261067... *
>Cluster 1626
0	296aa, >Sphst-53407... *
>Cluster 1627
0	296aa, >Tulca-12692... *
>Cluster 1628
0	296aa, >Ustma-4698... *
>Cluster 1629
0	296aa, >Aurde-137818... *
>Cluster 1630
0	296aa, >Aurde-113371... *
>Cluster 1631
0	296aa, >Aurde-136557... *
>Cluster 1632
0	296aa, >Aurde-146397... *
>Cluster 1633
0	296aa, >Aurde-186025... *
>Cluster 1634
0	296aa, >Botbo-517838... *
>Cluster 1635
0	296aa, >Crypa-324353... *
>Cluster 1636
0	296aa, >Dacsp-118618... *
>Cluster 1637
0	296aa, >Dacsp-57420... *
>Cluster 1638
0	296aa, >Glotr-110685... *
>Cluster 1639
0	296aa, >Glotr-81008... *
>Cluster 1640
0	296aa, >Gymlu-563255... *
>Cluster 1641
0	296aa, >Hebcy-445790... *
>Cluster 1642
0	296aa, >Hypsu-136609... *
>Cluster 1643
0	296aa, >Oidma-102938... *
>Cluster 1644
0	296aa, >Phchr-9078... *
>Cluster 1645
0	296aa, >Phybl-69684... *
>Cluster 1646
0	296aa, >Pilcr-4359... *
>Cluster 1647
0	296aa, >Schco-47380... *
>Cluster 1648
0	296aa, >Sebve-74300... *
>Cluster 1649
0	296aa, >Sphst-28129... *
>Cluster 1650
0	296aa, >Sphst-269830... *
>Cluster 1651
0	296aa, >Stano-5290... *
>Cluster 1652
0	296aa, >Stano-358... *
>Cluster 1653
0	296aa, >Trave-114782... *
>Cluster 1654
0	295aa, >Aurde-121699... *
>Cluster 1655
0	295aa, >Aurde-156107... *
>Cluster 1656
0	295aa, >Aurde-161619... *
>Cluster 1657
0	295aa, >Batde-26135... *
>Cluster 1658
0	295aa, >Conpu-169449... *
>Cluster 1659
0	295aa, >Conpu-167629... *
>Cluster 1660
0	295aa, >Fomme-160705... *
>Cluster 1661
0	295aa, >Gymlu-241092... *
>Cluster 1662
0	295aa, >Gymlu-64741... *
>Cluster 1663
0	295aa, >Hydpi-27405... *
>Cluster 1664
0	295aa, >Mellp-67839... *
>Cluster 1665
0	295aa, >Phchr-3962... *
>Cluster 1666
0	295aa, >Pleos-1045409... *
>Cluster 1667
0	295aa, >Punst-54339... *
>Cluster 1668
0	295aa, >Sebve-75840... *
>Cluster 1669
0	295aa, >Amath-77286... *
>Cluster 1670
0	295aa, >Aurde-144510... *
>Cluster 1671
0	295aa, >Botbo-27930... *
>Cluster 1672
0	295aa, >Copci-8150... *
>Cluster 1673
0	295aa, >Dacsp-115086... *
>Cluster 1674
0	295aa, >Dacsp-20120... *
>Cluster 1675
0	295aa, >Hebcy-66051... *
>Cluster 1676
0	295aa, >Mellp-123736... *
>Cluster 1677
0	295aa, >Mellp-70656... *
>Cluster 1678
0	295aa, >Phchr-3274... *
>Cluster 1679
0	295aa, >Schco-1187739... *
>Cluster 1680
0	295aa, >Sebve-311606... *
>Cluster 1681
0	295aa, >Serla-1043104... *
>Cluster 1682
0	295aa, >Sphst-23892... *
>Cluster 1683
0	295aa, >Stano-9791... *
>Cluster 1684
0	295aa, >Stano-10114... *
>Cluster 1685
0	295aa, >Stano-3244... *
>Cluster 1686
0	295aa, >Tulca-117892... *
>Cluster 1687
0	294aa, >Agabi-144260... *
>Cluster 1688
0	294aa, >Aspni-3505... *
>Cluster 1689
0	294aa, >Aurde-180030... *
>Cluster 1690
0	294aa, >Batde-35702... *
>Cluster 1691
0	294aa, >Copci-8042... *
>Cluster 1692
0	294aa, >Crypa-284568... *
>Cluster 1693
0	294aa, >Crypa-352497... *
>Cluster 1694
0	294aa, >Galma-149016... *
>Cluster 1695
0	294aa, >Galma-216389... *
>Cluster 1696
0	294aa, >Glotr-125942... *
>Cluster 1697
0	294aa, >Gymlu-63701... *
>Cluster 1698
0	294aa, >Hebcy-30608... *
>Cluster 1699
0	294aa, >Hetan-56778... *
>Cluster 1700
0	294aa, >Paxin-12894... *
>Cluster 1701
0	294aa, >Paxru-35987... *
>Cluster 1702
0	294aa, >Punst-109982... *
>Cluster 1703
0	294aa, >Sphst-66848... *
>Cluster 1704
0	294aa, >Ustma-13... *
>Cluster 1705
0	294aa, >Ustma-2297... *
>Cluster 1706
0	294aa, >Aspni-1476... *
>Cluster 1707
0	294aa, >Aurde-176660... *
>Cluster 1708
0	294aa, >Aurde-137607... *
>Cluster 1709
0	294aa, >Aurde-113635... *
>Cluster 1710
0	294aa, >Copci-7658... *
>Cluster 1711
0	294aa, >Crypa-52985... *
>Cluster 1712
0	294aa, >Dacsp-24100... *
>Cluster 1713
0	294aa, >Fompi-1116215... *
>Cluster 1714
0	294aa, >Fompi-1040650... *
>Cluster 1715
0	294aa, >Galma-221100... *
>Cluster 1716
0	294aa, >Glotr-36593... *
>Cluster 1717
0	294aa, >Gymlu-76419... *
>Cluster 1718
0	294aa, >Lacbi-636379... *
>Cluster 1719
0	294aa, >Oidma-164868... *
>Cluster 1720
0	294aa, >Phybl-58945... *
>Cluster 1721
0	294aa, >Pleos-169021... *
>Cluster 1722
0	294aa, >Sclci-248622... *
>Cluster 1723
0	294aa, >Sphst-274717... *
>Cluster 1724
0	294aa, >Sphst-218066... *
>Cluster 1725
0	294aa, >Stano-4237... *
>Cluster 1726
0	294aa, >Stano-5152... *
>Cluster 1727
0	294aa, >Trave-126145... *
>Cluster 1728
0	294aa, >Tulca-26861... *
>Cluster 1729
0	294aa, >Ustma-1831... *
>Cluster 1730
0	293aa, >Agabi-180773... *
>Cluster 1731
0	293aa, >Amath-6243... *
>Cluster 1732
0	293aa, >Aurde-110161... *
>Cluster 1733
0	293aa, >Aurde-115021... *
>Cluster 1734
0	293aa, >Botbo-554953... *
>Cluster 1735
0	293aa, >Dacsp-118526... *
>Cluster 1736
0	293aa, >Lacbi-302916... *
>Cluster 1737
0	293aa, >Oidma-125396... *
>Cluster 1738
0	293aa, >Oidma-55155... *
>Cluster 1739
0	293aa, >Pisti-12129... *
>Cluster 1740
0	293aa, >Pisti-159787... *
>Cluster 1741
0	293aa, >Schco-103949... *
>Cluster 1742
0	293aa, >Schco-1171110... *
>Cluster 1743
0	293aa, >Trave-31886... *
>Cluster 1744
0	293aa, >Trave-74697... *
>Cluster 1745
0	293aa, >Tulca-27870... *
>Cluster 1746
0	293aa, >Ustma-107... *
>Cluster 1747
0	293aa, >Agabi-194942... *
>Cluster 1748
0	293aa, >Amamu-109284... *
>Cluster 1749
0	293aa, >Aurde-88171... *
>Cluster 1750
0	293aa, >Aurde-104001... *
>Cluster 1751
0	293aa, >Aurde-166462... *
>Cluster 1752
0	293aa, >Aurde-173457... *
>Cluster 1753
0	293aa, >Copci-7529... *
>Cluster 1754
0	293aa, >Crypa-262622... *
>Cluster 1755
0	293aa, >Dacsp-110750... *
>Cluster 1756
0	293aa, >Fompi-117064... *
>Cluster 1757
0	293aa, >Galma-130255... *
>Cluster 1758
0	293aa, >Hebcy-420896... *
>Cluster 1759
0	293aa, >Lacbi-445852... *
>Cluster 1760
0	293aa, >Mellp-105154... *
>Cluster 1761
0	293aa, >Pilcr-748957... *
>Cluster 1762
0	293aa, >Schco-1135679... *
>Cluster 1763
0	293aa, >Sebve-12904... *
>Cluster 1764
0	293aa, >Stano-9680... *
>Cluster 1765
0	293aa, >Suilu-805387... *
>Cluster 1766
0	293aa, >Trave-163292... *
>Cluster 1767
0	293aa, >Tulca-241542... *
>Cluster 1768
0	292aa, >Agabi-195855... *
>Cluster 1769
0	292aa, >Aurde-117011... *
>Cluster 1770
0	292aa, >Batde-27962... *
>Cluster 1771
0	292aa, >Batde-85923... *
>Cluster 1772
0	292aa, >Batde-21134... *
>Cluster 1773
0	292aa, >Gymlu-466451... *
>Cluster 1774
0	292aa, >Hetan-461024... *
>Cluster 1775
0	292aa, >Oidma-127248... *
>Cluster 1776
0	292aa, >Oidma-182949... *
>Cluster 1777
0	292aa, >Oidma-60567... *
>Cluster 1778
0	292aa, >Phybl-69833... *
>Cluster 1779
0	292aa, >Sphst-260124... *
>Cluster 1780
0	292aa, >Tulca-159160... *
>Cluster 1781
0	292aa, >Agabi-223909... *
>Cluster 1782
0	292aa, >Copci-1297... *
>Cluster 1783
0	292aa, >Copci-4528... *
>Cluster 1784
0	292aa, >Copci-9030... *
>Cluster 1785
0	292aa, >Dacsp-91125... *
>Cluster 1786
0	292aa, >Galma-72642... *
>Cluster 1787
0	292aa, >Galma-140770... *
>Cluster 1788
0	292aa, >Hetan-170160... *
>Cluster 1789
0	292aa, >Hetan-319827... *
>Cluster 1790
0	292aa, >Hetan-480825... *
>Cluster 1791
0	292aa, >Jaaar-193318... *
>Cluster 1792
0	292aa, >Mellp-123953... *
>Cluster 1793
0	292aa, >Phchr-6158... *
>Cluster 1794
0	292aa, >Pirin-72726... *
>Cluster 1795
0	292aa, >Sclci-127030... *
>Cluster 1796
0	292aa, >Sphst-255385... *
>Cluster 1797
0	292aa, >Trire-102837... *
>Cluster 1798
0	292aa, >Trire-59628... *
>Cluster 1799
0	292aa, >Tulca-234496... *
>Cluster 1800
0	291aa, >Aspni-9853... *
>Cluster 1801
0	291aa, >Aurde-27173... *
>Cluster 1802
0	291aa, >Batde-23279... *
>Cluster 1803
0	291aa, >Batde-24373... *
>Cluster 1804
0	291aa, >Copci-7188... *
>Cluster 1805
0	291aa, >Crypa-51317... *
>Cluster 1806
0	291aa, >Crypa-267133... *
>Cluster 1807
0	291aa, >Fompi-50155... *
>Cluster 1808
0	291aa, >Glotr-135427... *
>Cluster 1809
0	291aa, >Glotr-93043... *
>Cluster 1810
0	291aa, >Gymlu-67559... *
>Cluster 1811
0	291aa, >Hebcy-445725... *
>Cluster 1812
0	291aa, >Jaaar-51215... *
>Cluster 1813
0	291aa, >Lacbi-391502... *
>Cluster 1814
0	291aa, >Oidma-28804... *
>Cluster 1815
0	291aa, >Pleos-173912... *
>Cluster 1816
0	291aa, >Schco-1133750... *
>Cluster 1817
0	291aa, >Sphst-47054... *
>Cluster 1818
0	291aa, >Ustma-6128... *
>Cluster 1819
0	291aa, >Agabi-190276... *
>Cluster 1820
0	291aa, >Aspni-302... *
>Cluster 1821
0	291aa, >Aurde-111751... *
>Cluster 1822
0	291aa, >Copci-2443... *
>Cluster 1823
0	291aa, >Crypa-265303... *
>Cluster 1824
0	291aa, >Fomme-145517... *
>Cluster 1825
0	291aa, >Hebcy-447282... *
>Cluster 1826
0	291aa, >Hebcy-422536... *
>Cluster 1827
0	291aa, >Hypsu-41168... *
>Cluster 1828
0	291aa, >Lacbi-473056... *
>Cluster 1829
0	291aa, >Paxin-11719... *
>Cluster 1830
0	291aa, >Phchr-136825... *
>Cluster 1831
0	291aa, >Pleos-1104248... *
>Cluster 1832
0	291aa, >Pleos-1091676... *
>Cluster 1833
0	291aa, >Plicr-48819... *
>Cluster 1834
0	291aa, >Punst-141052... *
>Cluster 1835
0	291aa, >Sebve-334403... *
>Cluster 1836
0	291aa, >Serla-1157961... *
>Cluster 1837
0	291aa, >Sphst-776587... *
>Cluster 1838
0	291aa, >Sphst-28333... *
>Cluster 1839
0	291aa, >Stano-3327... *
>Cluster 1840
0	291aa, >Tulca-24619... *
>Cluster 1841
0	290aa, >Aspni-5070... *
>Cluster 1842
0	290aa, >Aspni-6819... *
>Cluster 1843
0	290aa, >Aurde-179782... *
>Cluster 1844
0	290aa, >Aurde-179521... *
>Cluster 1845
0	290aa, >Copci-4432... *
>Cluster 1846
0	290aa, >Fompi-88213... *
>Cluster 1847
0	290aa, >Galma-216788... *
>Cluster 1848
0	290aa, >Hebcy-10993... *
>Cluster 1849
0	290aa, >Mellp-95579... *
>Cluster 1850
0	290aa, >Mellp-72276... *
>Cluster 1851
0	290aa, >Pilcr-12169... *
>Cluster 1852
0	290aa, >Sphst-23213... *
>Cluster 1853
0	290aa, >Sphst-56407... *
>Cluster 1854
0	290aa, >Stano-83... *
>Cluster 1855
0	290aa, >Stano-8360... *
>Cluster 1856
0	290aa, >Trire-108349... *
>Cluster 1857
0	290aa, >Ustma-961... *
>Cluster 1858
0	290aa, >Ustma-5731... *
>Cluster 1859
0	290aa, >Agabi-71430... *
>Cluster 1860
0	290aa, >Amath-55272... *
>Cluster 1861
0	290aa, >Copci-5243... *
>Cluster 1862
0	290aa, >Copci-7195... *
>Cluster 1863
0	290aa, >Fomme-143803... *
>Cluster 1864
0	290aa, >Gymlu-66885... *
>Cluster 1865
0	290aa, >Gymlu-76202... *
>Cluster 1866
0	290aa, >Hypsu-200596... *
>Cluster 1867
0	290aa, >Jaaar-66920... *
>Cluster 1868
0	290aa, >Jaaar-57461... *
>Cluster 1869
0	290aa, >Mellp-84317... *
>Cluster 1870
0	290aa, >Oidma-139801... *
>Cluster 1871
0	290aa, >Oidma-117548... *
>Cluster 1872
0	290aa, >Picst-65010... *
>Cluster 1873
0	290aa, >Pilcr-293832... *
>Cluster 1874
0	290aa, >Pirin-80877... *
>Cluster 1875
0	290aa, >Pismi-678183... *
>Cluster 1876
0	290aa, >Pleos-1067850... *
>Cluster 1877
0	290aa, >Punst-110146... *
>Cluster 1878
0	290aa, >Punst-132996... *
>Cluster 1879
0	290aa, >Punst-76200... *
>Cluster 1880
0	290aa, >Sclci-11673... *
>Cluster 1881
0	290aa, >Sebve-330540... *
>Cluster 1882
0	290aa, >Sphst-262335... *
>Cluster 1883
0	290aa, >Stano-4602... *
>Cluster 1884
0	290aa, >Trire-76820... *
>Cluster 1885
0	289aa, >Aspni-5103... *
>Cluster 1886
0	289aa, >Aurde-188054... *
>Cluster 1887
0	289aa, >Botbo-524414... *
>Cluster 1888
0	289aa, >Copci-6180... *
>Cluster 1889
0	289aa, >Copci-6524... *
>Cluster 1890
0	289aa, >Glotr-42823... *
>Cluster 1891
0	289aa, >Glotr-129582... *
>Cluster 1892
0	289aa, >Glotr-140436... *
>Cluster 1893
0	289aa, >Gymlu-877900... *
>Cluster 1894
0	289aa, >Hetan-426172... *
>Cluster 1895
0	289aa, >Paxin-11376... *
>Cluster 1896
0	289aa, >Pleos-1077420... *
>Cluster 1897
0	289aa, >Punst-129390... *
>Cluster 1898
0	289aa, >Stano-513... *
>Cluster 1899
0	289aa, >Treme-62603... *
>Cluster 1900
0	289aa, >Tulca-27868... *
>Cluster 1901
0	289aa, >Ustma-1553... *
>Cluster 1902
0	289aa, >Amath-81145... *
>Cluster 1903
0	289aa, >Amath-86967... *
>Cluster 1904
0	289aa, >Aspni-10333... *
>Cluster 1905
0	289aa, >Aurde-173089... *
>Cluster 1906
0	289aa, >Aurde-124429... *
>Cluster 1907
0	289aa, >Fompi-1060511... *
>Cluster 1908
0	289aa, >Gymlu-47781... *
>Cluster 1909
0	289aa, >Hebcy-51978... *
>Cluster 1910
0	289aa, >Jaaar-134400... *
>Cluster 1911
0	289aa, >Lacbi-473156... *
>Cluster 1912
0	289aa, >Mellp-55678... *
>Cluster 1913
0	289aa, >Paxin-81876... *
>Cluster 1914
0	289aa, >Pirin-75160... *
>Cluster 1915
0	289aa, >Pisti-149255... *
>Cluster 1916
0	289aa, >Pleos-1104038... *
>Cluster 1917
0	289aa, >Punst-119437... *
>Cluster 1918
0	289aa, >Punst-127539... *
>Cluster 1919
0	289aa, >Schco-231570... *
>Cluster 1920
0	289aa, >Sclci-1218218... *
>Cluster 1921
0	289aa, >Sebve-333703... *
>Cluster 1922
0	289aa, >Tubme-2436... *
>Cluster 1923
0	289aa, >Ustma-1808... *
>Cluster 1924
0	289aa, >Ustma-3630... *
>Cluster 1925
0	288aa, >Agabi-195076... *
>Cluster 1926
0	288aa, >Aurde-112617... *
>Cluster 1927
0	288aa, >Aurde-116109... *
>Cluster 1928
0	288aa, >Batde-93327... *
>Cluster 1929
0	288aa, >Batde-26474... *
>Cluster 1930
0	288aa, >Conpu-161305... *
>Cluster 1931
0	288aa, >Crypa-323640... *
>Cluster 1932
0	288aa, >Crypa-69378... *
>Cluster 1933
0	288aa, >Crypa-262993... *
>Cluster 1934
0	288aa, >Dacsp-15494... *
>Cluster 1935
0	288aa, >Fomme-18198... *
>Cluster 1936
0	288aa, >Fomme-150198... *
>Cluster 1937
0	288aa, >Gymlu-704840... *
>Cluster 1938
0	288aa, >Gymlu-68188... *
>Cluster 1939
0	288aa, >Gymlu-56596... *
>Cluster 1940
0	288aa, >Gymlu-43829... *
>Cluster 1941
0	288aa, >Hebcy-59720... *
>Cluster 1942
0	288aa, >Hetan-163700... *
>Cluster 1943
0	288aa, >Lacbi-395948... *
>Cluster 1944
0	288aa, >Mellp-107943... *
>Cluster 1945
0	288aa, >Phybl-100632... *
>Cluster 1946
0	288aa, >Phybl-78412... *
>Cluster 1947
0	288aa, >Pirin-75188... *
>Cluster 1948
0	288aa, >Pleos-174969... *
>Cluster 1949
0	288aa, >Serla-1206936... *
>Cluster 1950
0	288aa, >Serla-1206937... *
>Cluster 1951
0	288aa, >Serla-1061118... *
>Cluster 1952
0	288aa, >Sphst-47189... *
>Cluster 1953
0	288aa, >Trave-42517... *
>Cluster 1954
0	288aa, >Treme-64654... *
>Cluster 1955
0	288aa, >Ustma-5539... *
>Cluster 1956
0	288aa, >Amath-83659... *
>Cluster 1957
0	288aa, >Amath-62220... *
>Cluster 1958
0	288aa, >Copci-2224... *
>Cluster 1959
0	288aa, >Crypa-17982... *
>Cluster 1960
0	288aa, >Fomme-143032... *
>Cluster 1961
0	288aa, >Fompi-1025628... *
>Cluster 1962
0	288aa, >Glotr-105878... *
>Cluster 1963
0	288aa, >Hebcy-17859... *
>Cluster 1964
0	288aa, >Jaaar-183956... *
>Cluster 1965
0	288aa, >Mellp-124549... *
>Cluster 1966
0	288aa, >Pirin-79210... *
>Cluster 1967
0	288aa, >Pirin-78363... *
>Cluster 1968
0	288aa, >Pleos-1042646... *
>Cluster 1969
0	288aa, >Pleos-1080249... *
>Cluster 1970
0	288aa, >Sebve-110639... *
>Cluster 1971
0	288aa, >Sphst-232045... *
>Cluster 1972
0	288aa, >Suilu-180267... *
>Cluster 1973
0	288aa, >Tulca-173203... *
>Cluster 1974
0	287aa, >Aurde-110069... *
>Cluster 1975
0	287aa, >Aurde-167392... *
>Cluster 1976
0	287aa, >Botbo-559986... *
>Cluster 1977
0	287aa, >Copci-448... *
>Cluster 1978
0	287aa, >Dacsp-102003... *
>Cluster 1979
0	287aa, >Fompi-1165103... *
>Cluster 1980
0	287aa, >Fompi-1022576... *
>Cluster 1981
0	287aa, >Gymlu-244676... *
>Cluster 1982
0	287aa, >Hetan-406954... *
>Cluster 1983
0	287aa, >Hetan-181235... *
>Cluster 1984
0	287aa, >Lacbi-384346... *
>Cluster 1985
0	287aa, >Mellp-63075... *
>Cluster 1986
0	287aa, >Paxin-16019... *
>Cluster 1987
0	287aa, >Phybl-59569... *
>Cluster 1988
0	287aa, >Pilcr-86995... *
>Cluster 1989
0	287aa, >Pleos-1078081... *
>Cluster 1990
0	287aa, >Sphst-247239... *
>Cluster 1991
0	287aa, >Stano-3734... *
>Cluster 1992
0	287aa, >Trave-43055... *
>Cluster 1993
0	287aa, >Treme-61082... *
>Cluster 1994
0	287aa, >Tulca-222116... *
>Cluster 1995
0	287aa, >Tulca-33650... *
>Cluster 1996
0	287aa, >Ustma-5306... *
>Cluster 1997
0	287aa, >Aspni-9088... *
>Cluster 1998
0	287aa, >Aurde-168372... *
>Cluster 1999
0	287aa, >Aurde-111614... *
>Cluster 2000
0	287aa, >Aurde-171985... *
>Cluster 2001
0	287aa, >Botbo-45765... *
>Cluster 2002
0	287aa, >Copci-3310... *
>Cluster 2003
0	287aa, >Crypa-84314... *
>Cluster 2004
0	287aa, >Glotr-47780... *
>Cluster 2005
0	287aa, >Hebcy-445788... *
>Cluster 2006
0	287aa, >Hetan-62980... *
>Cluster 2007
0	287aa, >Hypsu-63036... *
>Cluster 2008
0	287aa, >Mellp-124064... *
>Cluster 2009
0	287aa, >Mellp-116059... *
>Cluster 2010
0	287aa, >Mellp-86058... *
>Cluster 2011
0	287aa, >Oidma-179453... *
>Cluster 2012
0	287aa, >Oidma-136854... *
>Cluster 2013
0	287aa, >Pleos-1082767... *
>Cluster 2014
0	287aa, >Schco-63828... *
>Cluster 2015
0	287aa, >Sphst-41071... *
>Cluster 2016
0	287aa, >Trave-53142... *
>Cluster 2017
0	287aa, >Trire-122511... *
>Cluster 2018
0	287aa, >Trire-123726... *
>Cluster 2019
0	286aa, >Aurde-53275... *
>Cluster 2020
0	286aa, >Dacsp-118871... *
>Cluster 2021
0	286aa, >Gymlu-214852... *
>Cluster 2022
0	286aa, >Gymlu-779017... *
>Cluster 2023
0	286aa, >Mellp-88860... *
>Cluster 2024
0	286aa, >Phybl-76614... *
>Cluster 2025
0	286aa, >Sclci-24601... *
>Cluster 2026
0	286aa, >Sphst-31054... *
>Cluster 2027
0	286aa, >Trire-58823... *
>Cluster 2028
0	286aa, >Tubme-2180... *
>Cluster 2029
0	286aa, >Ustma-3046... *
>Cluster 2030
0	286aa, >Amath-157714... *
>Cluster 2031
0	286aa, >Aurde-137180... *
>Cluster 2032
0	286aa, >Copci-107... *
>Cluster 2033
0	286aa, >Dacsp-116086... *
>Cluster 2034
0	286aa, >Fompi-1047927... *
>Cluster 2035
0	286aa, >Galma-62556... *
>Cluster 2036
0	286aa, >Jaaar-214156... *
>Cluster 2037
0	286aa, >Jaaar-425364... *
>Cluster 2038
0	286aa, >Jaaar-34668... *
>Cluster 2039
0	286aa, >Mellp-123444... *
>Cluster 2040
0	286aa, >Oidma-157616... *
>Cluster 2041
0	286aa, >Paxin-17687... *
>Cluster 2042
0	286aa, >Phchr-147... *
>Cluster 2043
0	286aa, >Pleos-51198... *
>Cluster 2044
0	286aa, >Pleos-1073880... *
>Cluster 2045
0	286aa, >Plicr-378930... *
>Cluster 2046
0	286aa, >Sphst-780581... *
>Cluster 2047
0	286aa, >Stano-11639... *
>Cluster 2048
0	286aa, >Trire-103039... *
>Cluster 2049
0	286aa, >Tulca-76601... *
>Cluster 2050
0	286aa, >Tulca-76541... *
>Cluster 2051
0	286aa, >Ustma-4395... *
>Cluster 2052
0	285aa, >Aspni-5213... *
>Cluster 2053
0	285aa, >Aurde-168627... *
>Cluster 2054
0	285aa, >Aurde-159114... *
>Cluster 2055
0	285aa, >Batde-26129... *
>Cluster 2056
0	285aa, >Batde-28327... *
>Cluster 2057
0	285aa, >Botbo-146767... *
>Cluster 2058
0	285aa, >Conpu-79734... *
>Cluster 2059
0	285aa, >Dacsp-23628... *
>Cluster 2060
0	285aa, >Fompi-116799... *
>Cluster 2061
0	285aa, >Gymlu-170757... *
>Cluster 2062
0	285aa, >Hydpi-168371... *
>Cluster 2063
0	285aa, >Jaaar-366825... *
>Cluster 2064
0	285aa, >Lacbi-328112... *
>Cluster 2065
0	285aa, >Lacbi-584053... *
>Cluster 2066
0	285aa, >Lacbi-439718... *
>Cluster 2067
0	285aa, >Mellp-71105... *
>Cluster 2068
0	285aa, >Mellp-72955... *
>Cluster 2069
0	285aa, >Oidma-183280... *
>Cluster 2070
0	285aa, >Phchr-8238... *
>Cluster 2071
0	285aa, >Phybl-184953... *
>Cluster 2072
0	285aa, >Punst-103565... *
>Cluster 2073
0	285aa, >Sphst-261547... *
>Cluster 2074
0	285aa, >Stano-2324... *
>Cluster 2075
0	285aa, >Stano-5356... *
>Cluster 2076
0	285aa, >Stano-9280... *
>Cluster 2077
0	285aa, >Stano-823... *
>Cluster 2078
0	285aa, >Ustma-2921... *
>Cluster 2079
0	285aa, >Botbo-39849... *
>Cluster 2080
0	285aa, >Botbo-38539... *
>Cluster 2081
0	285aa, >Crypa-79666... *
>Cluster 2082
0	285aa, >Dacsp-20159... *
>Cluster 2083
0	285aa, >Mellp-70937... *
>Cluster 2084
0	285aa, >Plicr-175042... *
>Cluster 2085
0	285aa, >Serla-1211960... *
>Cluster 2086
0	285aa, >Serla-1052037... *
>Cluster 2087
0	285aa, >Trave-24196... *
>Cluster 2088
0	285aa, >Trave-44602... *
>Cluster 2089
0	285aa, >Tubme-4218... *
>Cluster 2090
0	285aa, >Ustma-5774... *
>Cluster 2091
0	284aa, >Amath-6051... *
>Cluster 2092
0	284aa, >Aurde-156605... *
>Cluster 2093
0	284aa, >Aurde-123578... *
>Cluster 2094
0	284aa, >Batde-87422... *
>Cluster 2095
0	284aa, >Conpu-117304... *
>Cluster 2096
0	284aa, >Copci-3048... *
>Cluster 2097
0	284aa, >Crypa-295878... *
>Cluster 2098
0	284aa, >Dacsp-16542... *
>Cluster 2099
0	284aa, >Fompi-126099... *
>Cluster 2100
0	284aa, >Gymlu-85895... *
>Cluster 2101
0	284aa, >Gymlu-63771... *
>Cluster 2102
0	284aa, >Hypsu-39795... *
>Cluster 2103
0	284aa, >Lacbi-442680... *
>Cluster 2104
0	284aa, >Mellp-124067... *
>Cluster 2105
0	284aa, >Oidma-100008... *
>Cluster 2106
0	284aa, >Oidma-146067... *
>Cluster 2107
0	284aa, >Phchr-4525... *
>Cluster 2108
0	284aa, >Punst-128217... *
>Cluster 2109
0	284aa, >Sebve-8060... *
>Cluster 2110
0	284aa, >Sphst-101180... *
>Cluster 2111
0	284aa, >Suilu-106728... *
>Cluster 2112
0	284aa, >Trave-30042... *
>Cluster 2113
0	284aa, >Trave-150730... *
>Cluster 2114
0	284aa, >Tulca-245478... *
>Cluster 2115
0	284aa, >Amamu-14847... *
>Cluster 2116
0	284aa, >Amamu-133511... *
>Cluster 2117
0	284aa, >Aspni-817... *
>Cluster 2118
0	284aa, >Botbo-34142... *
>Cluster 2119
0	284aa, >Copci-9958... *
>Cluster 2120
0	284aa, >Dacsp-22393... *
>Cluster 2121
0	284aa, >Dacsp-113637... *
>Cluster 2122
0	284aa, >Hetan-122297... *
>Cluster 2123
0	284aa, >Hetan-472613... *
>Cluster 2124
0	284aa, >Pleos-1110657... *
>Cluster 2125
0	284aa, >Pleos-1100475... *
>Cluster 2126
0	284aa, >Sphst-55971... *
>Cluster 2127
0	284aa, >Stano-9347... *
>Cluster 2128
0	284aa, >Tubme-1815... *
>Cluster 2129
0	283aa, >Aurde-114967... *
>Cluster 2130
0	283aa, >Aurde-132809... *
>Cluster 2131
0	283aa, >Aurde-156475... *
>Cluster 2132
0	283aa, >Batde-85659... *
>Cluster 2133
0	283aa, >Copci-5254... *
>Cluster 2134
0	283aa, >Copci-9132... *
>Cluster 2135
0	283aa, >Hetan-156814... *
>Cluster 2136
0	283aa, >Lacbi-294731... *
>Cluster 2137
0	283aa, >Oidma-31220... *
>Cluster 2138
0	283aa, >Paxin-84904... *
>Cluster 2139
0	283aa, >Paxin-106169... *
>Cluster 2140
0	283aa, >Phchr-9265... *
>Cluster 2141
0	283aa, >Picst-89339... *
>Cluster 2142
0	283aa, >Pilcr-1757... *
>Cluster 2143
0	283aa, >Serla-1088917... *
>Cluster 2144
0	283aa, >Sphst-254255... *
>Cluster 2145
0	283aa, >Sphst-268736... *
>Cluster 2146
0	283aa, >Trire-74060... *
>Cluster 2147
0	283aa, >Ustma-1239... *
>Cluster 2148
0	283aa, >Amath-75703... *
>Cluster 2149
0	283aa, >Amath-67416... *
>Cluster 2150
0	283aa, >Hebcy-439457... *
>Cluster 2151
0	283aa, >Oidma-148030... *
>Cluster 2152
0	283aa, >Picst-35989... *
>Cluster 2153
0	283aa, >Sphst-41300... *
>Cluster 2154
0	283aa, >Sphst-265419... *
>Cluster 2155
0	283aa, >Stano-8905... *
>Cluster 2156
0	283aa, >Stano-1424... *
>Cluster 2157
0	283aa, >Tulca-33443... *
>Cluster 2158
0	282aa, >Agabi-149045... *
>Cluster 2159
0	282aa, >Aurde-175325... *
>Cluster 2160
0	282aa, >Batde-93330... *
>Cluster 2161
0	282aa, >Copci-437... *
>Cluster 2162
0	282aa, >Copci-10956... *
>Cluster 2163
0	282aa, >Crypa-251837... *
>Cluster 2164
0	282aa, >Crypa-335422... *
>Cluster 2165
0	282aa, >Dacsp-91769... *
>Cluster 2166
0	282aa, >Dacsp-22971... *
>Cluster 2167
0	282aa, >Dacsp-108772... *
>Cluster 2168
0	282aa, >Fompi-1023421... *
>Cluster 2169
0	282aa, >Galma-246294... *
>Cluster 2170
0	282aa, >Galma-1362620... *
>Cluster 2171
0	282aa, >Galma-230082... *
>Cluster 2172
0	282aa, >Glotr-131867... *
>Cluster 2173
0	282aa, >Gymlu-912941... *
>Cluster 2174
0	282aa, >Gymlu-171091... *
>Cluster 2175
0	282aa, >Gymlu-35294... *
>Cluster 2176
0	282aa, >Mellp-72374... *
>Cluster 2177
0	282aa, >Mellp-72264... *
>Cluster 2178
0	282aa, >Pilcr-48563... *
>Cluster 2179
0	282aa, >Pleos-1073096... *
>Cluster 2180
0	282aa, >Punst-144116... *
>Cluster 2181
0	282aa, >Sphst-266315... *
>Cluster 2182
0	282aa, >Treme-74563... *
>Cluster 2183
0	282aa, >Trire-105062... *
>Cluster 2184
0	282aa, >Ustma-885... *
>Cluster 2185
0	282aa, >Ustma-3751... *
>Cluster 2186
0	282aa, >Agabi-134948... *
>Cluster 2187
0	282aa, >Aspni-1369... *
>Cluster 2188
0	282aa, >Aurde-188399... *
>Cluster 2189
0	282aa, >Aurde-74830... *
>Cluster 2190
0	282aa, >Copci-2629... *
>Cluster 2191
0	282aa, >Copci-5938... *
>Cluster 2192
0	282aa, >Crypa-355061... *
>Cluster 2193
0	282aa, >Fomme-141520... *
>Cluster 2194
0	282aa, >Galma-236716... *
>Cluster 2195
0	282aa, >Jaaar-41618... *
>Cluster 2196
0	282aa, >Mellp-124140... *
>Cluster 2197
0	282aa, >Oidma-130171... *
>Cluster 2198
0	282aa, >Oidma-170811... *
>Cluster 2199
0	282aa, >Phchr-5262... *
>Cluster 2200
0	282aa, >Pirin-81418... *
>Cluster 2201
0	282aa, >Pismi-649986... *
>Cluster 2202
0	282aa, >Pisti-940177... *
>Cluster 2203
0	282aa, >Sebve-14959... *
>Cluster 2204
0	282aa, >Trire-70927... *
>Cluster 2205
0	282aa, >Ustma-567... *
>Cluster 2206
0	281aa, >Amamu-177762... *
>Cluster 2207
0	281aa, >Amath-51442... *
>Cluster 2208
0	281aa, >Aspni-2643... *
>Cluster 2209
0	281aa, >Aspni-9378... *
>Cluster 2210
0	281aa, >Aurde-117456... *
>Cluster 2211
0	281aa, >Aurde-153244... *
>Cluster 2212
0	281aa, >Botbo-140781... *
>Cluster 2213
0	281aa, >Gymlu-241475... *
>Cluster 2214
0	281aa, >Hebcy-31284... *
>Cluster 2215
0	281aa, >Hetan-449337... *
>Cluster 2216
0	281aa, >Hypsu-43400... *
>Cluster 2217
0	281aa, >Hypsu-46079... *
>Cluster 2218
0	281aa, >Oidma-184384... *
>Cluster 2219
0	281aa, >Pleos-1112603... *
>Cluster 2220
0	281aa, >Schco-235070... *
>Cluster 2221
0	281aa, >Sphst-262542... *
>Cluster 2222
0	281aa, >Sphst-176618... *
>Cluster 2223
0	281aa, >Sphst-272995... *
>Cluster 2224
0	281aa, >Trire-111951... *
>Cluster 2225
0	281aa, >Trire-124259... *
>Cluster 2226
0	281aa, >Tubme-4957... *
>Cluster 2227
0	281aa, >Amamu-157036... *
>Cluster 2228
0	281aa, >Amath-75717... *
>Cluster 2229
0	281aa, >Aurde-180141... *
>Cluster 2230
0	281aa, >Botbo-169886... *
>Cluster 2231
0	281aa, >Copci-2843... *
>Cluster 2232
0	281aa, >Copci-6569... *
>Cluster 2233
0	281aa, >Copci-7661... *
>Cluster 2234
0	281aa, >Copci-2250... *
>Cluster 2235
0	281aa, >Crypa-47283... *
>Cluster 2236
0	281aa, >Crypa-33519... *
>Cluster 2237
0	281aa, >Fompi-1083095... *
>Cluster 2238
0	281aa, >Glotr-104392... *
>Cluster 2239
0	281aa, >Gymlu-254698... *
>Cluster 2240
0	281aa, >Gymlu-33207... *
>Cluster 2241
0	281aa, >Phchr-2572... *
>Cluster 2242
0	281aa, >Picst-67334... *
>Cluster 2243
0	281aa, >Pirin-76025... *
>Cluster 2244
0	281aa, >Pleos-1081187... *
>Cluster 2245
0	281aa, >Punst-102951... *
>Cluster 2246
0	281aa, >Schco-1347218... *
>Cluster 2247
0	281aa, >Sclci-106811... *
>Cluster 2248
0	281aa, >Sebve-30985... *
>Cluster 2249
0	281aa, >Sphst-190789... *
>Cluster 2250
0	281aa, >Stano-1218... *
>Cluster 2251
0	281aa, >Tulca-225936... *
>Cluster 2252
0	280aa, >Aurde-185581... *
>Cluster 2253
0	280aa, >Conpu-156053... *
>Cluster 2254
0	280aa, >Copci-10131... *
>Cluster 2255
0	280aa, >Fomme-167927... *
>Cluster 2256
0	280aa, >Hetan-481330... *
>Cluster 2257
0	280aa, >Oidma-88600... *
>Cluster 2258
0	280aa, >Oidma-17982... *
>Cluster 2259
0	280aa, >Phybl-77375... *
>Cluster 2260
0	280aa, >Pilcr-10594... *
>Cluster 2261
0	280aa, >Pisti-26492... *
>Cluster 2262
0	280aa, >Sebve-326388... *
>Cluster 2263
0	280aa, >Sphst-54347... *
>Cluster 2264
0	280aa, >Stano-6228... *
>Cluster 2265
0	280aa, >Trave-64025... *
>Cluster 2266
0	280aa, >Trave-75007... *
>Cluster 2267
0	280aa, >Tulca-21121... *
>Cluster 2268
0	280aa, >Amath-51642... *
>Cluster 2269
0	280aa, >Amath-9181... *
>Cluster 2270
0	280aa, >Aspni-9807... *
>Cluster 2271
0	280aa, >Aurde-130526... *
>Cluster 2272
0	280aa, >Aurde-171992... *
>Cluster 2273
0	280aa, >Aurde-112946... *
>Cluster 2274
0	280aa, >Copci-3308... *
>Cluster 2275
0	280aa, >Fompi-160517... *
>Cluster 2276
0	280aa, >Glotr-120200... *
>Cluster 2277
0	280aa, >Hetan-104058... *
>Cluster 2278
0	280aa, >Hypsu-43398... *
>Cluster 2279
0	280aa, >Jaaar-616626... *
>Cluster 2280
0	280aa, >Mellp-87547... *
>Cluster 2281
0	280aa, >Phchr-137237... *
>Cluster 2282
0	280aa, >Phybl-68170... *
>Cluster 2283
0	280aa, >Phybl-120868... *
>Cluster 2284
0	280aa, >Pismi-456027... *
>Cluster 2285
0	280aa, >Pleos-169254... *
>Cluster 2286
0	280aa, >Plicr-40678... *
>Cluster 2287
0	280aa, >Sebve-287576... *
>Cluster 2288
0	280aa, >Stano-6315... *
>Cluster 2289
0	280aa, >Stano-6195... *
>Cluster 2290
0	280aa, >Tubme-253... *
>Cluster 2291
0	280aa, >Tulca-217512... *
>Cluster 2292
0	279aa, >Aurde-182656... *
>Cluster 2293
0	279aa, >Batde-35486... *
>Cluster 2294
0	279aa, >Copci-8854... *
>Cluster 2295
0	279aa, >Crypa-67466... *
>Cluster 2296
0	279aa, >Galma-232278... *
>Cluster 2297
0	279aa, >Galma-604428... *
>Cluster 2298
0	279aa, >Glotr-94043... *
>Cluster 2299
0	279aa, >Gymlu-241170... *
>Cluster 2300
0	279aa, >Hypsu-70598... *
>Cluster 2301
0	279aa, >Lacbi-307294... *
>Cluster 2302
0	279aa, >Mellp-112629... *
>Cluster 2303
0	279aa, >Mellp-118174... *
>Cluster 2304
0	279aa, >Paxru-32150... *
>Cluster 2305
0	279aa, >Paxru-27536... *
>Cluster 2306
0	279aa, >Phchr-2805... *
>Cluster 2307
0	279aa, >Pisti-995395... *
>Cluster 2308
0	279aa, >Sebve-9297... *
>Cluster 2309
0	279aa, >Trave-50749... *
>Cluster 2310
0	279aa, >Ustma-1240... *
>Cluster 2311
0	279aa, >Aspni-8717... *
>Cluster 2312
0	279aa, >Aspni-2195... *
>Cluster 2313
0	279aa, >Aurde-162967... *
>Cluster 2314
0	279aa, >Glotr-39993... *
>Cluster 2315
0	279aa, >Glotr-135869... *
>Cluster 2316
0	279aa, >Glotr-117128... *
>Cluster 2317
0	279aa, >Oidma-56138... *
>Cluster 2318
0	279aa, >Phchr-2037... *
>Cluster 2319
0	279aa, >Pisti-72684... *
>Cluster 2320
0	279aa, >Punst-126082... *
>Cluster 2321
0	279aa, >Schco-105121... *
>Cluster 2322
0	279aa, >Sebve-326426... *
>Cluster 2323
0	279aa, >Stano-8406... *
>Cluster 2324
0	279aa, >Tulca-19587... *
>Cluster 2325
0	279aa, >Ustma-1204... *
>Cluster 2326
0	278aa, >Aurde-159107... *
>Cluster 2327
0	278aa, >Aurde-115605... *
>Cluster 2328
0	278aa, >Conpu-85438... *
>Cluster 2329
0	278aa, >Dacsp-22316... *
>Cluster 2330
0	278aa, >Fomme-155063... *
>Cluster 2331
0	278aa, >Galma-257135... *
>Cluster 2332
0	278aa, >Gymlu-212647... *
>Cluster 2333
0	278aa, >Hebcy-128584... *
>Cluster 2334
0	278aa, >Jaaar-41556... *
>Cluster 2335
0	278aa, >Lacbi-487456... *
>Cluster 2336
0	278aa, >Pilcr-810645... *
>Cluster 2337
0	278aa, >Sebve-27608... *
>Cluster 2338
0	278aa, >Sebve-85439... *
>Cluster 2339
0	278aa, >Sebve-71387... *
>Cluster 2340
0	278aa, >Amath-71908... *
>Cluster 2341
0	278aa, >Aspni-6982... *
>Cluster 2342
0	278aa, >Aurde-159656... *
>Cluster 2343
0	278aa, >Galma-109958... *
>Cluster 2344
0	278aa, >Galma-216030... *
>Cluster 2345
0	278aa, >Glotr-135868... *
>Cluster 2346
0	278aa, >Gymlu-167712... *
>Cluster 2347
0	278aa, >Lacbi-237838... *
>Cluster 2348
0	278aa, >Lacbi-307594... *
>Cluster 2349
0	278aa, >Mellp-104093... *
>Cluster 2350
0	278aa, >Oidma-55851... *
>Cluster 2351
0	278aa, >Oidma-54722... *
>Cluster 2352
0	278aa, >Phchr-808... *
>Cluster 2353
0	278aa, >Picst-81787... *
>Cluster 2354
0	278aa, >Plicr-32348... *
>Cluster 2355
0	278aa, >Sphst-28206... *
>Cluster 2356
0	278aa, >Sphst-166548... *
>Cluster 2357
0	278aa, >Stano-3657... *
>Cluster 2358
0	278aa, >Stano-12188... *
>Cluster 2359
0	278aa, >Stano-1539... *
>Cluster 2360
0	278aa, >Trave-103142... *
>Cluster 2361
0	278aa, >Trire-81331... *
>Cluster 2362
0	277aa, >Amamu-15507... *
>Cluster 2363
0	277aa, >Amath-136380... *
>Cluster 2364
0	277aa, >Aurde-157958... *
>Cluster 2365
0	277aa, >Batde-25682... *
>Cluster 2366
0	277aa, >Batde-89311... *
>Cluster 2367
0	277aa, >Batde-91849... *
>Cluster 2368
0	277aa, >Galma-213935... *
>Cluster 2369
0	277aa, >Galma-212107... *
>Cluster 2370
0	277aa, >Gymlu-243539... *
>Cluster 2371
0	277aa, >Hydpi-29013... *
>Cluster 2372
0	277aa, >Lacbi-618169... *
>Cluster 2373
0	277aa, >Phchr-5495... *
>Cluster 2374
0	277aa, >Picst-28850... *
>Cluster 2375
0	277aa, >Punst-145205... *
>Cluster 2376
0	277aa, >Suilu-22055... *
>Cluster 2377
0	277aa, >Trire-111729... *
>Cluster 2378
0	277aa, >Trire-103866... *
>Cluster 2379
0	277aa, >Amath-49723... *
>Cluster 2380
0	277aa, >Aspni-7520... *
>Cluster 2381
0	277aa, >Aurde-123354... *
>Cluster 2382
0	277aa, >Jaaar-200150... *
>Cluster 2383
0	277aa, >Pirin-72809... *
>Cluster 2384
0	277aa, >Schco-1118479... *
>Cluster 2385
0	277aa, >Sebve-311224... *
>Cluster 2386
0	277aa, >Sebve-253234... *
>Cluster 2387
0	277aa, >Stano-699... *
>Cluster 2388
0	277aa, >Stano-3871... *
>Cluster 2389
0	277aa, >Trave-20739... *
>Cluster 2390
0	276aa, >Aurde-123933... *
>Cluster 2391
0	276aa, >Aurde-159250... *
>Cluster 2392
0	276aa, >Aurde-123377... *
>Cluster 2393
0	276aa, >Aurde-168185... *
>Cluster 2394
0	276aa, >Dacsp-19363... *
>Cluster 2395
0	276aa, >Galma-215497... *
>Cluster 2396
0	276aa, >Gymlu-34723... *
>Cluster 2397
0	276aa, >Hetan-323196... *
>Cluster 2398
0	276aa, >Mellp-109631... *
>Cluster 2399
0	276aa, >Oidma-48572... *
>Cluster 2400
0	276aa, >Phchr-6910... *
>Cluster 2401
0	276aa, >Phchr-7756... *
>Cluster 2402
0	276aa, >Trire-104354... *
>Cluster 2403
0	276aa, >Ustma-1976... *
>Cluster 2404
0	276aa, >Aurde-99891... *
>Cluster 2405
0	276aa, >Botbo-309857... *
>Cluster 2406
0	276aa, >Gymlu-161573... *
>Cluster 2407
0	276aa, >Gymlu-72655... *
>Cluster 2408
0	276aa, >Gymlu-85484... *
>Cluster 2409
0	276aa, >Gymlu-198053... *
>Cluster 2410
0	276aa, >Hypsu-41975... *
>Cluster 2411
0	276aa, >Mellp-72734... *
>Cluster 2412
0	276aa, >Phchr-4009... *
>Cluster 2413
0	276aa, >Phchr-5048... *
>Cluster 2414
0	276aa, >Pirin-75820... *
>Cluster 2415
0	276aa, >Punst-135487... *
>Cluster 2416
0	276aa, >Sphst-263767... *
>Cluster 2417
0	276aa, >Sphst-23760... *
>Cluster 2418
0	276aa, >Stano-9915... *
>Cluster 2419
0	276aa, >Trire-51483... *
>Cluster 2420
0	276aa, >Trire-54723... *
>Cluster 2421
0	276aa, >Tubme-2410... *
>Cluster 2422
0	276aa, >Tulca-225944... *
>Cluster 2423
0	275aa, >Aspni-3131... *
>Cluster 2424
0	275aa, >Aurde-123308... *
>Cluster 2425
0	275aa, >Aurde-177324... *
>Cluster 2426
0	275aa, >Aurde-179211... *
>Cluster 2427
0	275aa, >Batde-25255... *
>Cluster 2428
0	275aa, >Copci-5285... *
>Cluster 2429
0	275aa, >Galma-265308... *
>Cluster 2430
0	275aa, >Hebcy-417725... *
>Cluster 2431
0	275aa, >Hebcy-424128... *
>Cluster 2432
0	275aa, >Hydpi-79146... *
>Cluster 2433
0	275aa, >Jaaar-158403... *
>Cluster 2434
0	275aa, >Schco-1185657... *
>Cluster 2435
0	275aa, >Sebve-299739... *
>Cluster 2436
0	275aa, >Tulca-217797... *
>Cluster 2437
0	275aa, >Ustma-2430... *
>Cluster 2438
0	275aa, >Ustma-6127... *
>Cluster 2439
0	275aa, >Agabi-79454... *
>Cluster 2440
0	275aa, >Amath-1217... *
>Cluster 2441
0	275aa, >Aspni-7262... *
>Cluster 2442
0	275aa, >Botbo-299995... *
>Cluster 2443
0	275aa, >Crypa-265688... *
>Cluster 2444
0	275aa, >Crypa-355966... *
>Cluster 2445
0	275aa, >Hebcy-59819... *
>Cluster 2446
0	275aa, >Hetan-145960... *
>Cluster 2447
0	275aa, >Oidma-144381... *
>Cluster 2448
0	275aa, >Oidma-148902... *
>Cluster 2449
0	275aa, >Phchr-4691... *
>Cluster 2450
0	275aa, >Pilcr-1806... *
>Cluster 2451
0	275aa, >Pilcr-752416... *
>Cluster 2452
0	275aa, >Pleos-1078534... *
>Cluster 2453
0	275aa, >Plicr-175444... *
>Cluster 2454
0	275aa, >Sclci-19526... *
>Cluster 2455
0	275aa, >Serla-1137321... *
>Cluster 2456
0	275aa, >Trire-65406... *
>Cluster 2457
0	274aa, >Aurde-123994... *
>Cluster 2458
0	274aa, >Crypa-355468... *
>Cluster 2459
0	274aa, >Dacsp-110489... *
>Cluster 2460
0	274aa, >Fomme-145169... *
>Cluster 2461
0	274aa, >Galma-258798... *
>Cluster 2462
0	274aa, >Glotr-57400... *
>Cluster 2463
0	274aa, >Gymlu-633942... *
>Cluster 2464
0	274aa, >Hebcy-124327... *
>Cluster 2465
0	274aa, >Hypsu-46063... *
>Cluster 2466
0	274aa, >Hypsu-58800... *
>Cluster 2467
0	274aa, >Lacbi-330670... *
>Cluster 2468
0	274aa, >Phchr-5010... *
>Cluster 2469
0	274aa, >Pilcr-349691... *
>Cluster 2470
0	274aa, >Punst-144117... *
>Cluster 2471
0	274aa, >Sclci-6798... *
>Cluster 2472
0	274aa, >Sphst-257222... *
>Cluster 2473
0	274aa, >Stano-5161... *
>Cluster 2474
0	274aa, >Stano-12072... *
>Cluster 2475
0	274aa, >Trave-69488... *
>Cluster 2476
0	274aa, >Tulca-20281... *
>Cluster 2477
0	274aa, >Tulca-32420... *
>Cluster 2478
0	274aa, >Agabi-191092... *
>Cluster 2479
0	274aa, >Crypa-259569... *
>Cluster 2480
0	274aa, >Crypa-33426... *
>Cluster 2481
0	274aa, >Crypa-259373... *
>Cluster 2482
0	274aa, >Glotr-141612... *
>Cluster 2483
0	274aa, >Jaaar-201343... *
>Cluster 2484
0	274aa, >Jaaar-29698... *
>Cluster 2485
0	274aa, >Lacbi-594387... *
>Cluster 2486
0	274aa, >Pirin-74781... *
>Cluster 2487
0	274aa, >Trire-120821... *
>Cluster 2488
0	273aa, >Amath-2129... *
>Cluster 2489
0	273aa, >Aspni-3093... *
>Cluster 2490
0	273aa, >Aurde-121380... *
>Cluster 2491
0	273aa, >Copci-9608... *
>Cluster 2492
0	273aa, >Crypa-69696... *
>Cluster 2493
0	273aa, >Dacsp-24308... *
>Cluster 2494
0	273aa, >Dacsp-22517... *
>Cluster 2495
0	273aa, >Fompi-1051475... *
>Cluster 2496
0	273aa, >Galma-159649... *
>Cluster 2497
0	273aa, >Gymlu-243611... *
>Cluster 2498
0	273aa, >Gymlu-50003... *
>Cluster 2499
0	273aa, >Hetan-145993... *
>Cluster 2500
0	273aa, >Hydpi-116813... *
>Cluster 2501
0	273aa, >Paxin-21250... *
>Cluster 2502
0	273aa, >Picst-29665... *
>Cluster 2503
0	273aa, >Pilcr-72410... *
>Cluster 2504
0	273aa, >Pilcr-249027... *
>Cluster 2505
0	273aa, >Pleos-1114134... *
>Cluster 2506
0	273aa, >Sebve-118705... *
>Cluster 2507
0	273aa, >Stano-3535... *
>Cluster 2508
0	273aa, >Suilu-811653... *
>Cluster 2509
0	273aa, >Aurde-114150... *
>Cluster 2510
0	273aa, >Aurde-183752... *
>Cluster 2511
0	273aa, >Glotr-135372... *
>Cluster 2512
0	273aa, >Lacbi-691707... *
>Cluster 2513
0	273aa, >Lacbi-506735... *
>Cluster 2514
0	273aa, >Pilcr-814225... *
>Cluster 2515
0	273aa, >Pismi-499320... *
>Cluster 2516
0	273aa, >Sphst-265616... *
>Cluster 2517
0	273aa, >Trave-45408... *
>Cluster 2518
0	273aa, >Treme-35072... *
>Cluster 2519
0	272aa, >Aurde-161227... *
>Cluster 2520
0	272aa, >Aurde-131182... *
>Cluster 2521
0	272aa, >Botbo-174202... *
>Cluster 2522
0	272aa, >Fomme-144980... *
>Cluster 2523
0	272aa, >Mellp-124554... *
>Cluster 2524
0	272aa, >Mellp-124060... *
>Cluster 2525
0	272aa, >Oidma-141524... *
>Cluster 2526
0	272aa, >Picst-30831... *
>Cluster 2527
0	272aa, >Pismi-685823... *
>Cluster 2528
0	272aa, >Pleos-1083478... *
>Cluster 2529
0	272aa, >Pleos-1039639... *
>Cluster 2530
0	272aa, >Punst-127647... *
>Cluster 2531
0	272aa, >Punst-134956... *
>Cluster 2532
0	272aa, >Punst-125055... *
>Cluster 2533
0	272aa, >Sclci-1223877... *
>Cluster 2534
0	272aa, >Sebve-20498... *
>Cluster 2535
0	272aa, >Sphst-776022... *
>Cluster 2536
0	272aa, >Trire-21468... *
>Cluster 2537
0	272aa, >Aspni-2681... *
>Cluster 2538
0	272aa, >Botbo-37976... *
>Cluster 2539
0	272aa, >Botbo-52916... *
>Cluster 2540
0	272aa, >Copci-10632... *
>Cluster 2541
0	272aa, >Crypa-353782... *
>Cluster 2542
0	272aa, >Hebcy-442198... *
>Cluster 2543
0	272aa, >Jaaar-118943... *
>Cluster 2544
0	272aa, >Phchr-4422... *
>Cluster 2545
0	272aa, >Pismi-546970... *
>Cluster 2546
0	272aa, >Pleos-1064841... *
>Cluster 2547
0	272aa, >Punst-142903... *
>Cluster 2548
0	272aa, >Serla-1088347... *
>Cluster 2549
0	272aa, >Stano-3181... *
>Cluster 2550
0	272aa, >Trave-130414... *
>Cluster 2551
0	272aa, >Trire-70090... *
>Cluster 2552
0	272aa, >Trire-66303... *
>Cluster 2553
0	271aa, >Agabi-190774... *
>Cluster 2554
0	271aa, >Amamu-898016... *
>Cluster 2555
0	271aa, >Amamu-179653... *
>Cluster 2556
0	271aa, >Aspni-284... *
>Cluster 2557
0	271aa, >Crypa-38499... *
>Cluster 2558
0	271aa, >Gymlu-241830... *
>Cluster 2559
0	271aa, >Hypsu-882408... *
>Cluster 2560
0	271aa, >Jaaar-32486... *
>Cluster 2561
0	271aa, >Oidma-58226... *
>Cluster 2562
0	271aa, >Sebve-285970... *
>Cluster 2563
0	271aa, >Sebve-7765... *
>Cluster 2564
0	271aa, >Sphst-244392... *
>Cluster 2565
0	271aa, >Suilu-769608... *
>Cluster 2566
0	271aa, >Trave-146020... *
>Cluster 2567
0	271aa, >Ustma-692... *
>Cluster 2568
0	271aa, >Amath-147046... *
>Cluster 2569
0	271aa, >Aurde-117235... *
>Cluster 2570
0	271aa, >Aurde-166495... *
>Cluster 2571
0	271aa, >Copci-2660... *
>Cluster 2572
0	271aa, >Fompi-89688... *
>Cluster 2573
0	271aa, >Hebcy-449111... *
>Cluster 2574
0	271aa, >Hypsu-198521... *
>Cluster 2575
0	271aa, >Phchr-7318... *
>Cluster 2576
0	271aa, >Phchr-1644... *
>Cluster 2577
0	271aa, >Punst-62247... *
>Cluster 2578
0	271aa, >Stano-11088... *
>Cluster 2579
0	271aa, >Treme-68076... *
>Cluster 2580
0	271aa, >Ustma-2611... *
>Cluster 2581
0	270aa, >Amath-50262... *
>Cluster 2582
0	270aa, >Aspni-10664... *
>Cluster 2583
0	270aa, >Aurde-156169... *
>Cluster 2584
0	270aa, >Galma-125876... *
>Cluster 2585
0	270aa, >Gymlu-977317... *
>Cluster 2586
0	270aa, >Hypsu-84223... *
>Cluster 2587
0	270aa, >Jaaar-37051... *
>Cluster 2588
0	270aa, >Pilcr-87615... *
>Cluster 2589
0	270aa, >Pilcr-57037... *
>Cluster 2590
0	270aa, >Pirin-79994... *
>Cluster 2591
0	270aa, >Pleos-159620... *
>Cluster 2592
0	270aa, >Punst-146386... *
>Cluster 2593
0	270aa, >Schco-84499... *
>Cluster 2594
0	270aa, >Sebve-317358... *
>Cluster 2595
0	270aa, >Stano-6942... *
>Cluster 2596
0	270aa, >Suilu-810855... *
>Cluster 2597
0	270aa, >Trave-35183... *
>Cluster 2598
0	270aa, >Trave-46075... *
>Cluster 2599
0	270aa, >Trave-31788... *
>Cluster 2600
0	270aa, >Trire-105246... *
>Cluster 2601
0	270aa, >Trire-103130... *
>Cluster 2602
0	270aa, >Tubme-570... *
>Cluster 2603
0	270aa, >Agabi-195533... *
>Cluster 2604
0	270aa, >Amamu-24615... *
>Cluster 2605
0	270aa, >Amath-61815... *
>Cluster 2606
0	270aa, >Aspni-4363... *
>Cluster 2607
0	270aa, >Aspni-3339... *
>Cluster 2608
0	270aa, >Botbo-176038... *
>Cluster 2609
0	270aa, >Fompi-1133265... *
>Cluster 2610
0	270aa, >Jaaar-126989... *
>Cluster 2611
0	270aa, >Jaaar-650700... *
>Cluster 2612
0	270aa, >Mellp-85020... *
>Cluster 2613
0	270aa, >Oidma-124659... *
>Cluster 2614
0	270aa, >Paxin-133034... *
>Cluster 2615
0	270aa, >Pirin-79866... *
>Cluster 2616
0	270aa, >Punst-133697... *
>Cluster 2617
0	270aa, >Schco-84977... *
>Cluster 2618
0	270aa, >Schco-1149571... *
>Cluster 2619
0	270aa, >Stano-6151... *
>Cluster 2620
0	270aa, >Treme-63876... *
>Cluster 2621
0	269aa, >Aspni-3551... *
>Cluster 2622
0	269aa, >Aurde-118857... *
>Cluster 2623
0	269aa, >Botbo-44119... *
>Cluster 2624
0	269aa, >Copci-2552... *
>Cluster 2625
0	269aa, >Crypa-333978... *
>Cluster 2626
0	269aa, >Crypa-334183... *
>Cluster 2627
0	269aa, >Dacsp-59522... *
>Cluster 2628
0	269aa, >Dacsp-23161... *
>Cluster 2629
0	269aa, >Galma-204624... *
>Cluster 2630
0	269aa, >Galma-145878... *
>Cluster 2631
0	269aa, >Hypsu-203027... *
>Cluster 2632
0	269aa, >Hypsu-150210... *
>Cluster 2633
0	269aa, >Hypsu-203006... *
>Cluster 2634
0	269aa, >Hypsu-54293... *
>Cluster 2635
0	269aa, >Lacbi-671485... *
>Cluster 2636
0	269aa, >Mellp-101353... *
>Cluster 2637
0	269aa, >Phybl-66404... *
>Cluster 2638
0	269aa, >Trave-75121... *
>Cluster 2639
0	269aa, >Trire-104067... *
>Cluster 2640
0	269aa, >Trire-112258... *
>Cluster 2641
0	269aa, >Amamu-118868... *
>Cluster 2642
0	269aa, >Aspni-8764... *
>Cluster 2643
0	269aa, >Copci-10048... *
>Cluster 2644
0	269aa, >Galma-239202... *
>Cluster 2645
0	269aa, >Hypsu-69376... *
>Cluster 2646
0	269aa, >Lacbi-308312... *
>Cluster 2647
0	269aa, >Mellp-73154... *
>Cluster 2648
0	269aa, >Oidma-30686... *
>Cluster 2649
0	269aa, >Paxin-11853... *
>Cluster 2650
0	269aa, >Pisti-23170... *
>Cluster 2651
0	269aa, >Pleos-159371... *
>Cluster 2652
0	269aa, >Schco-59109... *
>Cluster 2653
0	269aa, >Sebve-328893... *
>Cluster 2654
0	269aa, >Suilu-482426... *
>Cluster 2655
0	268aa, >Amamu-6632... *
>Cluster 2656
0	268aa, >Aurde-176305... *
>Cluster 2657
0	268aa, >Batde-36285... *
>Cluster 2658
0	268aa, >Conpu-77112... *
>Cluster 2659
0	268aa, >Copci-9934... *
>Cluster 2660
0	268aa, >Copci-8439... *
>Cluster 2661
0	268aa, >Fomme-164614... *
>Cluster 2662
0	268aa, >Fomme-149302... *
>Cluster 2663
0	268aa, >Fompi-1021688... *
>Cluster 2664
0	268aa, >Gymlu-56509... *
>Cluster 2665
0	268aa, >Hydpi-24193... *
>Cluster 2666
0	268aa, >Jaaar-136107... *
>Cluster 2667
0	268aa, >Lacbi-573410... *
>Cluster 2668
0	268aa, >Lacbi-606496... *
>Cluster 2669
0	268aa, >Paxin-157717... *
>Cluster 2670
0	268aa, >Pirin-77602... *
>Cluster 2671
0	268aa, >Pleos-169393... *
>Cluster 2672
0	268aa, >Punst-45047... *
>Cluster 2673
0	268aa, >Punst-54488... *
>Cluster 2674
0	268aa, >Sclci-1212480... *
>Cluster 2675
0	268aa, >Trave-45578... *
>Cluster 2676
0	268aa, >Aspni-9688... *
>Cluster 2677
0	268aa, >Copci-10953... *
>Cluster 2678
0	268aa, >Crypa-358133... *
>Cluster 2679
0	268aa, >Fomme-19380... *
>Cluster 2680
0	268aa, >Gymlu-192496... *
>Cluster 2681
0	268aa, >Jaaar-252189... *
>Cluster 2682
0	268aa, >Lacbi-327722... *
>Cluster 2683
0	268aa, >Oidma-33689... *
>Cluster 2684
0	268aa, >Stano-794... *
>Cluster 2685
0	268aa, >Suilu-807026... *
>Cluster 2686
0	268aa, >Trire-109278... *
>Cluster 2687
0	267aa, >Aurde-112860... *
>Cluster 2688
0	267aa, >Aurde-123320... *
>Cluster 2689
0	267aa, >Batde-27301... *
>Cluster 2690
0	267aa, >Conpu-70281... *
>Cluster 2691
0	267aa, >Dacsp-21212... *
>Cluster 2692
0	267aa, >Dacsp-117167... *
>Cluster 2693
0	267aa, >Fomme-20398... *
>Cluster 2694
0	267aa, >Galma-249697... *
>Cluster 2695
0	267aa, >Galma-215174... *
>Cluster 2696
0	267aa, >Mellp-107425... *
>Cluster 2697
0	267aa, >Oidma-57740... *
>Cluster 2698
0	267aa, >Paxin-152508... *
>Cluster 2699
0	267aa, >Phchr-5506... *
>Cluster 2700
0	267aa, >Pirin-71160... *
>Cluster 2701
0	267aa, >Pirin-79580... *
>Cluster 2702
0	267aa, >Serla-1072532... *
>Cluster 2703
0	267aa, >Stano-1521... *
>Cluster 2704
0	267aa, >Stano-12210... *
>Cluster 2705
0	267aa, >Trire-105444... *
>Cluster 2706
0	267aa, >Trire-110272... *
>Cluster 2707
0	267aa, >Tubme-349... *
>Cluster 2708
0	267aa, >Tubme-7096... *
>Cluster 2709
0	267aa, >Agabi-134148... *
>Cluster 2710
0	267aa, >Agabi-195581... *
>Cluster 2711
0	267aa, >Amamu-13355... *
>Cluster 2712
0	267aa, >Aurde-71436... *
>Cluster 2713
0	267aa, >Aurde-114839... *
>Cluster 2714
0	267aa, >Aurde-117143... *
>Cluster 2715
0	267aa, >Botbo-501609... *
>Cluster 2716
0	267aa, >Crypa-71365... *
>Cluster 2717
0	267aa, >Crypa-242106... *
>Cluster 2718
0	267aa, >Hebcy-21253... *
>Cluster 2719
0	267aa, >Pisti-997135... *
>Cluster 2720
0	267aa, >Plicr-178219... *
>Cluster 2721
0	267aa, >Punst-53608... *
>Cluster 2722
0	267aa, >Schco-1193678... *
>Cluster 2723
0	267aa, >Sebve-64123... *
>Cluster 2724
0	267aa, >Sphst-222496... *
>Cluster 2725
0	267aa, >Sphst-52204... *
>Cluster 2726
0	267aa, >Sphst-230335... *
>Cluster 2727
0	267aa, >Stano-2653... *
>Cluster 2728
0	267aa, >Trave-30865... *
>Cluster 2729
0	267aa, >Trire-49099... *
>Cluster 2730
0	266aa, >Aurde-100624... *
>Cluster 2731
0	266aa, >Aurde-188276... *
>Cluster 2732
0	266aa, >Aurde-118769... *
>Cluster 2733
0	266aa, >Gymlu-725363... *
>Cluster 2734
0	266aa, >Gymlu-99440... *
>Cluster 2735
0	266aa, >Hydpi-171365... *
>Cluster 2736
0	266aa, >Jaaar-206682... *
>Cluster 2737
0	266aa, >Jaaar-50278... *
>Cluster 2738
0	266aa, >Lacbi-486511... *
>Cluster 2739
0	266aa, >Lacbi-331348... *
>Cluster 2740
0	266aa, >Paxru-790717... *
>Cluster 2741
0	266aa, >Pirin-73367... *
>Cluster 2742
0	266aa, >Pirin-78279... *
>Cluster 2743
0	266aa, >Stano-5829... *
>Cluster 2744
0	266aa, >Ustma-1298... *
>Cluster 2745
0	266aa, >Aspni-8363... *
>Cluster 2746
0	266aa, >Aurde-68206... *
>Cluster 2747
0	266aa, >Botbo-64952... *
>Cluster 2748
0	266aa, >Crypa-289628... *
>Cluster 2749
0	266aa, >Glotr-101772... *
>Cluster 2750
0	266aa, >Lacbi-619430... *
>Cluster 2751
0	266aa, >Mellp-124071... *
>Cluster 2752
0	266aa, >Mellp-123951... *
>Cluster 2753
0	266aa, >Mellp-112338... *
>Cluster 2754
0	266aa, >Mellp-123372... *
>Cluster 2755
0	266aa, >Phybl-79326... *
>Cluster 2756
0	266aa, >Pilcr-15808... *
>Cluster 2757
0	266aa, >Punst-109272... *
>Cluster 2758
0	266aa, >Sphst-246068... *
>Cluster 2759
0	266aa, >Stano-1856... *
>Cluster 2760
0	266aa, >Trave-40281... *
>Cluster 2761
0	265aa, >Aspni-5226... *
>Cluster 2762
0	265aa, >Aspni-6923... *
>Cluster 2763
0	265aa, >Aurde-176879... *
>Cluster 2764
0	265aa, >Aurde-127381... *
>Cluster 2765
0	265aa, >Batde-23073... *
>Cluster 2766
0	265aa, >Batde-91156... *
>Cluster 2767
0	265aa, >Botbo-57926... *
>Cluster 2768
0	265aa, >Conpu-78524... *
>Cluster 2769
0	265aa, >Dacsp-24825... *
>Cluster 2770
0	265aa, >Dacsp-107042... *
>Cluster 2771
0	265aa, >Fompi-91593... *
>Cluster 2772
0	265aa, >Hebcy-226384... *
>Cluster 2773
0	265aa, >Hetan-318819... *
>Cluster 2774
0	265aa, >Hetan-476506... *
>Cluster 2775
0	265aa, >Hetan-431393... *
>Cluster 2776
0	265aa, >Oidma-131430... *
>Cluster 2777
0	265aa, >Pirin-78709... *
>Cluster 2778
0	265aa, >Pleos-1112605... *
>Cluster 2779
0	265aa, >Schco-235037... *
>Cluster 2780
0	265aa, >Sphst-46306... *
>Cluster 2781
0	265aa, >Stano-10200... *
>Cluster 2782
0	265aa, >Tubme-7370... *
>Cluster 2783
0	265aa, >Tulca-20269... *
>Cluster 2784
0	265aa, >Amath-147932... *
>Cluster 2785
0	265aa, >Aspni-5066... *
>Cluster 2786
0	265aa, >Aurde-114115... *
>Cluster 2787
0	265aa, >Botbo-42240... *
>Cluster 2788
0	265aa, >Botbo-189560... *
>Cluster 2789
0	265aa, >Copci-12476... *
>Cluster 2790
0	265aa, >Crypa-321100... *
>Cluster 2791
0	265aa, >Fompi-135705... *
>Cluster 2792
0	265aa, >Galma-76521... *
>Cluster 2793
0	265aa, >Gymlu-46378... *
>Cluster 2794
0	265aa, >Hebcy-15360... *
>Cluster 2795
0	265aa, >Jaaar-140976... *
>Cluster 2796
0	265aa, >Lacbi-334862... *
>Cluster 2797
0	265aa, >Oidma-156747... *
>Cluster 2798
0	265aa, >Oidma-31805... *
>Cluster 2799
0	265aa, >Phchr-122129... *
>Cluster 2800
0	265aa, >Punst-46927... *
>Cluster 2801
0	265aa, >Serla-1050417... *
>Cluster 2802
0	265aa, >Stano-11508... *
>Cluster 2803
0	265aa, >Stano-1627... *
>Cluster 2804
0	265aa, >Trave-44126... *
>Cluster 2805
0	264aa, >Amamu-347865... *
>Cluster 2806
0	264aa, >Amath-45488... *
>Cluster 2807
0	264aa, >Amath-54859... *
>Cluster 2808
0	264aa, >Aurde-119877... *
>Cluster 2809
0	264aa, >Aurde-139830... *
>Cluster 2810
0	264aa, >Aurde-113423... *
>Cluster 2811
0	264aa, >Batde-36816... *
>Cluster 2812
0	264aa, >Batde-90587... *
>Cluster 2813
0	264aa, >Copci-1305... *
>Cluster 2814
0	264aa, >Copci-4196... *
>Cluster 2815
0	264aa, >Copci-7266... *
>Cluster 2816
0	264aa, >Dacsp-77691... *
>Cluster 2817
0	264aa, >Fompi-1156528... *
>Cluster 2818
0	264aa, >Fompi-1021979... *
>Cluster 2819
0	264aa, >Gymlu-251806... *
>Cluster 2820
0	264aa, >Hydpi-167590... *
>Cluster 2821
0	264aa, >Jaaar-200204... *
>Cluster 2822
0	264aa, >Mellp-107915... *
>Cluster 2823
0	264aa, >Mellp-62280... *
>Cluster 2824
0	264aa, >Oidma-50932... *
>Cluster 2825
0	264aa, >Oidma-146637... *
>Cluster 2826
0	264aa, >Pleos-1080092... *
>Cluster 2827
0	264aa, >Pleos-171838... *
>Cluster 2828
0	264aa, >Punst-122639... *
>Cluster 2829
0	264aa, >Punst-121623... *
>Cluster 2830
0	264aa, >Sphst-273544... *
>Cluster 2831
0	264aa, >Stano-7517... *
>Cluster 2832
0	264aa, >Stano-8265... *
>Cluster 2833
0	264aa, >Treme-62551... *
>Cluster 2834
0	264aa, >Aspni-3766... *
>Cluster 2835
0	264aa, >Aspni-1759... *
>Cluster 2836
0	264aa, >Aurde-113572... *
>Cluster 2837
0	264aa, >Aurde-115301... *
>Cluster 2838
0	264aa, >Gymlu-86806... *
>Cluster 2839
0	264aa, >Mellp-74070... *
>Cluster 2840
0	264aa, >Oidma-34809... *
>Cluster 2841
0	264aa, >Oidma-182926... *
>Cluster 2842
0	264aa, >Phybl-69141... *
>Cluster 2843
0	264aa, >Pilcr-822211... *
>Cluster 2844
0	264aa, >Pirin-71595... *
>Cluster 2845
0	264aa, >Stano-4831... *
>Cluster 2846
0	264aa, >Stano-5964... *
>Cluster 2847
0	264aa, >Treme-25177... *
>Cluster 2848
0	264aa, >Trire-3043... *
>Cluster 2849
0	264aa, >Tubme-5669... *
>Cluster 2850
0	263aa, >Aspni-9092... *
>Cluster 2851
0	263aa, >Aurde-174741... *
>Cluster 2852
0	263aa, >Aurde-145550... *
>Cluster 2853
0	263aa, >Aurde-111596... *
>Cluster 2854
0	263aa, >Batde-33130... *
>Cluster 2855
0	263aa, >Conpu-138551... *
>Cluster 2856
0	263aa, >Conpu-161576... *
>Cluster 2857
0	263aa, >Copci-8982... *
>Cluster 2858
0	263aa, >Copci-2897... *
>Cluster 2859
0	263aa, >Dacsp-100779... *
>Cluster 2860
0	263aa, >Fompi-1054857... *
>Cluster 2861
0	263aa, >Galma-217608... *
>Cluster 2862
0	263aa, >Glotr-58158... *
>Cluster 2863
0	263aa, >Glotr-131659... *
>Cluster 2864
0	263aa, >Glotr-131902... *
>Cluster 2865
0	263aa, >Jaaar-32987... *
>Cluster 2866
0	263aa, >Lacbi-619090... *
>Cluster 2867
0	263aa, >Mellp-94484... *
>Cluster 2868
0	263aa, >Oidma-32615... *
>Cluster 2869
0	263aa, >Phybl-158789... *
>Cluster 2870
0	263aa, >Pismi-88442... *
>Cluster 2871
0	263aa, >Schco-1037586... *
>Cluster 2872
0	263aa, >Schco-1031048... *
>Cluster 2873
0	263aa, >Stano-9589... *
>Cluster 2874
0	263aa, >Stano-4061... *
>Cluster 2875
0	263aa, >Suilu-803707... *
>Cluster 2876
0	263aa, >Suilu-805176... *
>Cluster 2877
0	263aa, >Treme-70687... *
>Cluster 2878
0	263aa, >Treme-63556... *
>Cluster 2879
0	263aa, >Trire-120453... *
>Cluster 2880
0	263aa, >Ustma-3745... *
>Cluster 2881
0	263aa, >Amamu-1043636... *
>Cluster 2882
0	263aa, >Amamu-83461... *
>Cluster 2883
0	263aa, >Copci-1893... *
>Cluster 2884
0	263aa, >Fompi-54995... *
>Cluster 2885
0	263aa, >Lacbi-306030... *
>Cluster 2886
0	263aa, >Oidma-120250... *
>Cluster 2887
0	263aa, >Paxin-154780... *
>Cluster 2888
0	263aa, >Phchr-5941... *
>Cluster 2889
0	263aa, >Phchr-2035... *
>Cluster 2890
0	263aa, >Phchr-1660... *
>Cluster 2891
0	263aa, >Picst-31634... *
>Cluster 2892
0	263aa, >Pirin-76781... *
>Cluster 2893
0	263aa, >Pirin-79794... *
>Cluster 2894
0	263aa, >Plicr-358975... *
>Cluster 2895
0	263aa, >Punst-65893... *
>Cluster 2896
0	263aa, >Serla-1051391... *
>Cluster 2897
0	263aa, >Stano-4652... *
>Cluster 2898
0	263aa, >Stano-11823... *
>Cluster 2899
0	263aa, >Treme-57757... *
>Cluster 2900
0	262aa, >Agabi-193638... *
>Cluster 2901
0	262aa, >Amamu-180392... *
>Cluster 2902
0	262aa, >Aspni-7973... *
>Cluster 2903
0	262aa, >Aurde-173402... *
>Cluster 2904
0	262aa, >Aurde-121288... *
>Cluster 2905
0	262aa, >Batde-92583... *
>Cluster 2906
0	262aa, >Batde-88048... *
>Cluster 2907
0	262aa, >Botbo-641302... *
>Cluster 2908
0	262aa, >Botbo-180881... *
>Cluster 2909
0	262aa, >Conpu-104186... *
>Cluster 2910
0	262aa, >Conpu-157021... *
>Cluster 2911
0	262aa, >Dacsp-25011... *
>Cluster 2912
0	262aa, >Fomme-22270... *
>Cluster 2913
0	262aa, >Galma-156343... *
>Cluster 2914
0	262aa, >Galma-881522... *
>Cluster 2915
0	262aa, >Hebcy-447787... *
>Cluster 2916
0	262aa, >Hypsu-84291... *
>Cluster 2917
0	262aa, >Hypsu-349009... *
>Cluster 2918
0	262aa, >Jaaar-62755... *
>Cluster 2919
0	262aa, >Lacbi-486173... *
>Cluster 2920
0	262aa, >Mellp-108855... *
>Cluster 2921
0	262aa, >Oidma-45601... *
>Cluster 2922
0	262aa, >Phchr-1903... *
>Cluster 2923
0	262aa, >Phchr-6886... *
>Cluster 2924
0	262aa, >Phchr-1007... *
>Cluster 2925
0	262aa, >Phchr-1745... *
>Cluster 2926
0	262aa, >Pismi-674112... *
>Cluster 2927
0	262aa, >Pleos-1105482... *
>Cluster 2928
0	262aa, >Pleos-154918... *
>Cluster 2929
0	262aa, >Pleos-1112828... *
>Cluster 2930
0	262aa, >Punst-145124... *
>Cluster 2931
0	262aa, >Schco-1037140... *
>Cluster 2932
0	262aa, >Sebve-26869... *
>Cluster 2933
0	262aa, >Stano-11348... *
>Cluster 2934
0	262aa, >Stano-6608... *
>Cluster 2935
0	262aa, >Suilu-797727... *
>Cluster 2936
0	262aa, >Suilu-802339... *
>Cluster 2937
0	262aa, >Tubme-798... *
>Cluster 2938
0	262aa, >Tulca-23200... *
>Cluster 2939
0	262aa, >Agabi-136640... *
>Cluster 2940
0	262aa, >Amamu-172292... *
>Cluster 2941
0	262aa, >Aurde-135957... *
>Cluster 2942
0	262aa, >Aurde-134327... *
>Cluster 2943
0	262aa, >Aurde-161354... *
>Cluster 2944
0	262aa, >Aurde-130337... *
>Cluster 2945
0	262aa, >Botbo-49904... *
>Cluster 2946
0	262aa, >Copci-9144... *
>Cluster 2947
0	262aa, >Copci-3502... *
>Cluster 2948
0	262aa, >Fompi-1017970... *
>Cluster 2949
0	262aa, >Galma-266511... *
>Cluster 2950
0	262aa, >Glotr-137993... *
>Cluster 2951
0	262aa, >Glotr-133755... *
>Cluster 2952
0	262aa, >Hypsu-69017... *
>Cluster 2953
0	262aa, >Jaaar-192906... *
>Cluster 2954
0	262aa, >Oidma-21051... *
>Cluster 2955
0	262aa, >Pilcr-829758... *
>Cluster 2956
0	262aa, >Punst-116802... *
>Cluster 2957
0	262aa, >Schco-15837... *
>Cluster 2958
0	262aa, >Schco-69261... *
>Cluster 2959
0	262aa, >Sphst-239617... *
>Cluster 2960
0	262aa, >Suilu-110580... *
>Cluster 2961
0	262aa, >Trire-5026... *
>Cluster 2962
0	262aa, >Tulca-3260... *
>Cluster 2963
0	261aa, >Agabi-177546... *
>Cluster 2964
0	261aa, >Botbo-176680... *
>Cluster 2965
0	261aa, >Dacsp-101185... *
>Cluster 2966
0	261aa, >Dacsp-113417... *
>Cluster 2967
0	261aa, >Fompi-128132... *
>Cluster 2968
0	261aa, >Galma-143882... *
>Cluster 2969
0	261aa, >Glotr-124558... *
>Cluster 2970
0	261aa, >Gymlu-50242... *
>Cluster 2971
0	261aa, >Gymlu-48944... *
>Cluster 2972
0	261aa, >Gymlu-62987... *
>Cluster 2973
0	261aa, >Hebcy-51579... *
>Cluster 2974
0	261aa, >Hypsu-57757... *
>Cluster 2975
0	261aa, >Hypsu-428127... *
>Cluster 2976
0	261aa, >Jaaar-190640... *
>Cluster 2977
0	261aa, >Oidma-34077... *
>Cluster 2978
0	261aa, >Paxin-7048... *
>Cluster 2979
0	261aa, >Paxin-170067... *
>Cluster 2980
0	261aa, >Pilcr-818055... *
>Cluster 2981
0	261aa, >Pilcr-829760... *
>Cluster 2982
0	261aa, >Pleos-1104365... *
>Cluster 2983
0	261aa, >Pleos-1072880... *
>Cluster 2984
0	261aa, >Sebve-21792... *
>Cluster 2985
0	261aa, >Sebve-293649... *
>Cluster 2986
0	261aa, >Suilu-799041... *
>Cluster 2987
0	261aa, >Ustma-81... *
>Cluster 2988
0	261aa, >Aurde-127604... *
>Cluster 2989
0	261aa, >Copci-9198... *
>Cluster 2990
0	261aa, >Crypa-99792... *
>Cluster 2991
0	261aa, >Fomme-137958... *
>Cluster 2992
0	261aa, >Fomme-152538... *
>Cluster 2993
0	261aa, >Oidma-135437... *
>Cluster 2994
0	261aa, >Oidma-18602... *
>Cluster 2995
0	261aa, >Plicr-34481... *
>Cluster 2996
0	261aa, >Trave-53390... *
>Cluster 2997
0	260aa, >Amamu-728741... *
>Cluster 2998
0	260aa, >Aspni-1467... *
>Cluster 2999
0	260aa, >Batde-85839... *
>Cluster 3000
0	260aa, >Dacsp-20399... *
>Cluster 3001
0	260aa, >Dacsp-112167... *
>Cluster 3002
0	260aa, >Gymlu-199436... *
>Cluster 3003
0	260aa, >Gymlu-395749... *
>Cluster 3004
0	260aa, >Hebcy-188252... *
>Cluster 3005
0	260aa, >Mellp-35214... *
>Cluster 3006
0	260aa, >Mellp-107565... *
>Cluster 3007
0	260aa, >Phchr-8453... *
>Cluster 3008
0	260aa, >Picst-67099... *
>Cluster 3009
0	260aa, >Pirin-78232... *
>Cluster 3010
0	260aa, >Pirin-74821... *
>Cluster 3011
0	260aa, >Pismi-675372... *
>Cluster 3012
0	260aa, >Pisti-995396... *
>Cluster 3013
0	260aa, >Pleos-1108665... *
>Cluster 3014
0	260aa, >Schco-1191852... *
>Cluster 3015
0	260aa, >Sclci-34705... *
>Cluster 3016
0	260aa, >Serla-418659... *
>Cluster 3017
0	260aa, >Sphst-46432... *
>Cluster 3018
0	260aa, >Trave-26090... *
>Cluster 3019
0	260aa, >Trire-106168... *
>Cluster 3020
0	260aa, >Amath-61932... *
>Cluster 3021
0	260aa, >Aspni-5747... *
>Cluster 3022
0	260aa, >Aspni-6239... *
>Cluster 3023
0	260aa, >Aurde-125253... *
>Cluster 3024
0	260aa, >Aurde-109808... *
>Cluster 3025
0	260aa, >Aurde-162976... *
>Cluster 3026
0	260aa, >Botbo-30516... *
>Cluster 3027
0	260aa, >Botbo-172723... *
>Cluster 3028
0	260aa, >Copci-1892... *
>Cluster 3029
0	260aa, >Copci-9545... *
>Cluster 3030
0	260aa, >Galma-280571... *
>Cluster 3031
0	260aa, >Gymlu-221365... *
>Cluster 3032
0	260aa, >Gymlu-652665... *
>Cluster 3033
0	260aa, >Gymlu-661749... *
>Cluster 3034
0	260aa, >Gymlu-247272... *
>Cluster 3035
0	260aa, >Hypsu-589481... *
>Cluster 3036
0	260aa, >Lacbi-610474... *
>Cluster 3037
0	260aa, >Pilcr-319216... *
>Cluster 3038
0	260aa, >Pisti-130927... *
>Cluster 3039
0	260aa, >Schco-31674... *
>Cluster 3040
0	260aa, >Sebve-22307... *
>Cluster 3041
0	260aa, >Stano-5516... *
>Cluster 3042
0	260aa, >Suilu-799677... *
>Cluster 3043
0	260aa, >Trave-18178... *
>Cluster 3044
0	260aa, >Trave-56779... *
>Cluster 3045
0	260aa, >Trire-123079... *
>Cluster 3046
0	260aa, >Trire-105869... *
>Cluster 3047
0	260aa, >Ustma-3689... *
>Cluster 3048
0	259aa, >Amath-11121... *
>Cluster 3049
0	259aa, >Batde-27934... *
>Cluster 3050
0	259aa, >Copci-12515... *
>Cluster 3051
0	259aa, >Copci-9622... *
>Cluster 3052
0	259aa, >Crypa-333571... *
>Cluster 3053
0	259aa, >Dacsp-92553... *
>Cluster 3054
0	259aa, >Fompi-1129627... *
>Cluster 3055
0	259aa, >Galma-92691... *
>Cluster 3056
0	259aa, >Galma-1326498... *
>Cluster 3057
0	259aa, >Glotr-132524... *
>Cluster 3058
0	259aa, >Gymlu-253335... *
>Cluster 3059
0	259aa, >Hypsu-200695... *
>Cluster 3060
0	259aa, >Hypsu-208928... *
>Cluster 3061
0	259aa, >Lacbi-327508... *
>Cluster 3062
0	259aa, >Mellp-75578... *
>Cluster 3063
0	259aa, >Pilcr-92487... *
>Cluster 3064
0	259aa, >Schco-1201226... *
>Cluster 3065
0	259aa, >Sebve-29754... *
>Cluster 3066
0	259aa, >Sebve-330506... *
>Cluster 3067
0	259aa, >Sphst-255858... *
>Cluster 3068
0	259aa, >Stano-9192... *
>Cluster 3069
0	259aa, >Stano-9175... *
>Cluster 3070
0	259aa, >Treme-63482... *
>Cluster 3071
0	259aa, >Tubme-1135... *
>Cluster 3072
0	259aa, >Tulca-240504... *
>Cluster 3073
0	259aa, >Aspni-9194... *
>Cluster 3074
0	259aa, >Aurde-175330... *
>Cluster 3075
0	259aa, >Copci-6572... *
>Cluster 3076
0	259aa, >Crypa-108491... *
>Cluster 3077
0	259aa, >Fomme-31947... *
>Cluster 3078
0	259aa, >Fompi-1053352... *
>Cluster 3079
0	259aa, >Galma-256778... *
>Cluster 3080
0	259aa, >Glotr-137140... *
>Cluster 3081
0	259aa, >Gymlu-98354... *
>Cluster 3082
0	259aa, >Gymlu-32684... *
>Cluster 3083
0	259aa, >Hebcy-280219... *
>Cluster 3084
0	259aa, >Jaaar-55139... *
>Cluster 3085
0	259aa, >Phchr-2033... *
>Cluster 3086
0	259aa, >Phybl-141036... *
>Cluster 3087
0	259aa, >Pilcr-736436... *
>Cluster 3088
0	259aa, >Plicr-170874... *
>Cluster 3089
0	259aa, >Punst-139978... *
>Cluster 3090
0	259aa, >Schco-238478... *
>Cluster 3091
0	259aa, >Sebve-20882... *
>Cluster 3092
0	259aa, >Sphst-79130... *
>Cluster 3093
0	259aa, >Stano-4720... *
>Cluster 3094
0	259aa, >Trire-73897... *
>Cluster 3095
0	259aa, >Tulca-19929... *
>Cluster 3096
0	258aa, >Aurde-65052... *
>Cluster 3097
0	258aa, >Conpu-120715... *
>Cluster 3098
0	258aa, >Copci-3841... *
>Cluster 3099
0	258aa, >Copci-5329... *
>Cluster 3100
0	258aa, >Crypa-356440... *
>Cluster 3101
0	258aa, >Crypa-74178... *
>Cluster 3102
0	258aa, >Crypa-329988... *
>Cluster 3103
0	258aa, >Dacsp-116131... *
>Cluster 3104
0	258aa, >Dacsp-24136... *
>Cluster 3105
0	258aa, >Fomme-117091... *
>Cluster 3106
0	258aa, >Fomme-154459... *
>Cluster 3107
0	258aa, >Galma-244009... *
>Cluster 3108
0	258aa, >Gymlu-70639... *
>Cluster 3109
0	258aa, >Gymlu-238595... *
>Cluster 3110
0	258aa, >Gymlu-309720... *
>Cluster 3111
0	258aa, >Gymlu-68098... *
>Cluster 3112
0	258aa, >Gymlu-258575... *
>Cluster 3113
0	258aa, >Hypsu-40055... *
>Cluster 3114
0	258aa, >Hypsu-70782... *
>Cluster 3115
0	258aa, >Jaaar-30665... *
>Cluster 3116
0	258aa, >Mellp-102320... *
>Cluster 3117
0	258aa, >Mellp-92460... *
>Cluster 3118
0	258aa, >Phchr-2441... *
>Cluster 3119
0	258aa, >Phchr-8641... *
>Cluster 3120
0	258aa, >Pirin-74075... *
>Cluster 3121
0	258aa, >Pisti-948431... *
>Cluster 3122
0	258aa, >Pleos-154160... *
>Cluster 3123
0	258aa, >Schco-1103960... *
>Cluster 3124
0	258aa, >Trave-29026... *
>Cluster 3125
0	258aa, >Treme-63490... *
>Cluster 3126
0	258aa, >Tubme-5000... *
>Cluster 3127
0	258aa, >Tubme-2682... *
>Cluster 3128
0	258aa, >Tulca-18249... *
>Cluster 3129
0	258aa, >Tulca-30653... *
>Cluster 3130
0	258aa, >Agabi-227728... *
>Cluster 3131
0	258aa, >Amamu-82276... *
>Cluster 3132
0	258aa, >Aurde-57789... *
>Cluster 3133
0	258aa, >Copci-10796... *
>Cluster 3134
0	258aa, >Crypa-343056... *
>Cluster 3135
0	258aa, >Dacsp-65122... *
>Cluster 3136
0	258aa, >Fompi-1055913... *
>Cluster 3137
0	258aa, >Fompi-61386... *
>Cluster 3138
0	258aa, >Galma-213303... *
>Cluster 3139
0	258aa, >Hebcy-15265... *
>Cluster 3140
0	258aa, >Hetan-63800... *
>Cluster 3141
0	258aa, >Hypsu-50802... *
>Cluster 3142
0	258aa, >Oidma-157799... *
>Cluster 3143
0	258aa, >Paxin-165102... *
>Cluster 3144
0	258aa, >Punst-109359... *
>Cluster 3145
0	258aa, >Punst-134532... *
>Cluster 3146
0	258aa, >Schco-233410... *
>Cluster 3147
0	258aa, >Sebve-206519... *
>Cluster 3148
0	258aa, >Sphst-253124... *
>Cluster 3149
0	258aa, >Stano-11249... *
>Cluster 3150
0	258aa, >Trire-53186... *
>Cluster 3151
0	258aa, >Trire-69189... *
>Cluster 3152
0	258aa, >Tulca-240678... *
>Cluster 3153
0	257aa, >Amath-3462... *
>Cluster 3154
0	257aa, >Amath-86940... *
>Cluster 3155
0	257aa, >Aurde-109865... *
>Cluster 3156
0	257aa, >Aurde-129969... *
>Cluster 3157
0	257aa, >Aurde-115779... *
>Cluster 3158
0	257aa, >Copci-4790... *
>Cluster 3159
0	257aa, >Crypa-102436... *
>Cluster 3160
0	257aa, >Galma-232317... *
>Cluster 3161
0	257aa, >Galma-265578... *
>Cluster 3162
0	257aa, >Glotr-133645... *
>Cluster 3163
0	257aa, >Gymlu-89343... *
>Cluster 3164
0	257aa, >Hetan-148682... *
>Cluster 3165
0	257aa, >Hydpi-110966... *
>Cluster 3166
0	257aa, >Mellp-113923... *
>Cluster 3167
0	257aa, >Mellp-106911... *
>Cluster 3168
0	257aa, >Paxru-121972... *
>Cluster 3169
0	257aa, >Phchr-6273... *
>Cluster 3170
0	257aa, >Phchr-6718... *
>Cluster 3171
0	257aa, >Phchr-1450... *
>Cluster 3172
0	257aa, >Picst-28691... *
>Cluster 3173
0	257aa, >Sebve-30327... *
>Cluster 3174
0	257aa, >Sebve-333016... *
>Cluster 3175
0	257aa, >Stano-11168... *
>Cluster 3176
0	257aa, >Treme-63491... *
>Cluster 3177
0	257aa, >Tulca-19834... *
>Cluster 3178
0	257aa, >Amath-43928... *
>Cluster 3179
0	257aa, >Aspni-4818... *
>Cluster 3180
0	257aa, >Aurde-144602... *
>Cluster 3181
0	257aa, >Aurde-112903... *
>Cluster 3182
0	257aa, >Aurde-115320... *
>Cluster 3183
0	257aa, >Botbo-129452... *
>Cluster 3184
0	257aa, >Copci-3776... *
>Cluster 3185
0	257aa, >Crypa-35581... *
>Cluster 3186
0	257aa, >Glotr-43607... *
>Cluster 3187
0	257aa, >Glotr-123507... *
>Cluster 3188
0	257aa, >Gymlu-235110... *
>Cluster 3189
0	257aa, >Hetan-105984... *
>Cluster 3190
0	257aa, >Jaaar-35326... *
>Cluster 3191
0	257aa, >Oidma-183829... *
>Cluster 3192
0	257aa, >Schco-46102... *
>Cluster 3193
0	257aa, >Serla-452187... *
>Cluster 3194
0	257aa, >Stano-2131... *
>Cluster 3195
0	257aa, >Trave-72472... *
>Cluster 3196
0	257aa, >Trave-33189... *
>Cluster 3197
0	257aa, >Treme-30245... *
>Cluster 3198
0	257aa, >Trire-4213... *
>Cluster 3199
0	257aa, >Tubme-4223... *
>Cluster 3200
0	256aa, >Amamu-157970... *
>Cluster 3201
0	256aa, >Aspni-3436... *
>Cluster 3202
0	256aa, >Aurde-164167... *
>Cluster 3203
0	256aa, >Conpu-169454... *
>Cluster 3204
0	256aa, >Copci-2784... *
>Cluster 3205
0	256aa, >Copci-3456... *
>Cluster 3206
0	256aa, >Dacsp-76774... *
>Cluster 3207
0	256aa, >Dacsp-22775... *
>Cluster 3208
0	256aa, >Dacsp-18375... *
>Cluster 3209
0	256aa, >Hebcy-14879... *
>Cluster 3210
0	256aa, >Hetan-429328... *
>Cluster 3211
0	256aa, >Hetan-328946... *
>Cluster 3212
0	256aa, >Lacbi-315951... *
>Cluster 3213
0	256aa, >Lacbi-304792... *
>Cluster 3214
0	256aa, >Mellp-72573... *
>Cluster 3215
0	256aa, >Mellp-79253... *
>Cluster 3216
0	256aa, >Mellp-64894... *
>Cluster 3217
0	256aa, >Pleos-1088560... *
>Cluster 3218
0	256aa, >Sphst-251109... *
>Cluster 3219
0	256aa, >Stano-12026... *
>Cluster 3220
0	256aa, >Suilu-9415... *
>Cluster 3221
0	256aa, >Treme-63483... *
>Cluster 3222
0	256aa, >Trire-102938... *
>Cluster 3223
0	256aa, >Aurde-112288... *
>Cluster 3224
0	256aa, >Crypa-354816... *
>Cluster 3225
0	256aa, >Galma-257629... *
>Cluster 3226
0	256aa, >Gymlu-36611... *
>Cluster 3227
0	256aa, >Gymlu-946087... *
>Cluster 3228
0	256aa, >Hetan-163550... *
>Cluster 3229
0	256aa, >Hetan-164687... *
>Cluster 3230
0	256aa, >Hypsu-129528... *
>Cluster 3231
0	256aa, >Paxin-94335... *
>Cluster 3232
0	256aa, >Phchr-197... *
>Cluster 3233
0	256aa, >Pilcr-816896... *
>Cluster 3234
0	256aa, >Serla-1215702... *
>Cluster 3235
0	256aa, >Sphst-246408... *
>Cluster 3236
0	256aa, >Sphst-258186... *
>Cluster 3237
0	256aa, >Sphst-26706... *
>Cluster 3238
0	255aa, >Amath-56917... *
>Cluster 3239
0	255aa, >Aurde-54612... *
>Cluster 3240
0	255aa, >Botbo-168826... *
>Cluster 3241
0	255aa, >Copci-9236... *
>Cluster 3242
0	255aa, >Copci-10132... *
>Cluster 3243
0	255aa, >Copci-2231... *
>Cluster 3244
0	255aa, >Fompi-160727... *
>Cluster 3245
0	255aa, >Fompi-1020669... *
>Cluster 3246
0	255aa, >Fompi-1013945... *
>Cluster 3247
0	255aa, >Gymlu-239592... *
>Cluster 3248
0	255aa, >Hetan-436614... *
>Cluster 3249
0	255aa, >Hypsu-47640... *
>Cluster 3250
0	255aa, >Jaaar-32986... *
>Cluster 3251
0	255aa, >Mellp-72934... *
>Cluster 3252
0	255aa, >Mellp-116225... *
>Cluster 3253
0	255aa, >Oidma-20806... *
>Cluster 3254
0	255aa, >Oidma-134022... *
>Cluster 3255
0	255aa, >Pismi-670154... *
>Cluster 3256
0	255aa, >Punst-129010... *
>Cluster 3257
0	255aa, >Schco-1172325... *
>Cluster 3258
0	255aa, >Schco-1215095... *
>Cluster 3259
0	255aa, >Serla-1189325... *
>Cluster 3260
0	255aa, >Sphst-255373... *
>Cluster 3261
0	255aa, >Trave-42255... *
>Cluster 3262
0	255aa, >Treme-63557... *
>Cluster 3263
0	255aa, >Trire-108546... *
>Cluster 3264
0	255aa, >Agabi-195080... *
>Cluster 3265
0	255aa, >Amamu-173094... *
>Cluster 3266
0	255aa, >Amath-49724... *
>Cluster 3267
0	255aa, >Aspni-6550... *
>Cluster 3268
0	255aa, >Aurde-178987... *
>Cluster 3269
0	255aa, >Aurde-115624... *
>Cluster 3270
0	255aa, >Botbo-218314... *
>Cluster 3271
0	255aa, >Copci-7750... *
>Cluster 3272
0	255aa, >Galma-31073... *
>Cluster 3273
0	255aa, >Glotr-48299... *
>Cluster 3274
0	255aa, >Gymlu-98652... *
>Cluster 3275
0	255aa, >Hebcy-394762... *
>Cluster 3276
0	255aa, >Hypsu-46602... *
>Cluster 3277
0	255aa, >Lacbi-385634... *
>Cluster 3278
0	255aa, >Oidma-165857... *
>Cluster 3279
0	255aa, >Oidma-99523... *
>Cluster 3280
0	255aa, >Oidma-25653... *
>Cluster 3281
0	255aa, >Pleos-1111884... *
>Cluster 3282
0	255aa, >Pleos-1045524... *
>Cluster 3283
0	255aa, >Serla-1049512... *
>Cluster 3284
0	255aa, >Stano-7119... *
>Cluster 3285
0	255aa, >Stano-484... *
>Cluster 3286
0	255aa, >Suilu-802157... *
>Cluster 3287
0	255aa, >Tulca-18482... *
>Cluster 3288
0	254aa, >Amath-68961... *
>Cluster 3289
0	254aa, >Aurde-131540... *
>Cluster 3290
0	254aa, >Batde-26143... *
>Cluster 3291
0	254aa, >Copci-1645... *
>Cluster 3292
0	254aa, >Dacsp-20122... *
>Cluster 3293
0	254aa, >Dacsp-19364... *
>Cluster 3294
0	254aa, >Dacsp-21309... *
>Cluster 3295
0	254aa, >Galma-633482... *
>Cluster 3296
0	254aa, >Gymlu-82114... *
>Cluster 3297
0	254aa, >Hebcy-240059... *
>Cluster 3298
0	254aa, >Hebcy-227636... *
>Cluster 3299
0	254aa, >Hypsu-90020... *
>Cluster 3300
0	254aa, >Lacbi-295730... *
>Cluster 3301
0	254aa, >Mellp-93016... *
>Cluster 3302
0	254aa, >Oidma-167037... *
>Cluster 3303
0	254aa, >Paxin-177980... *
>Cluster 3304
0	254aa, >Paxru-834371... *
>Cluster 3305
0	254aa, >Phchr-9778... *
>Cluster 3306
0	254aa, >Pleos-165057... *
>Cluster 3307
0	254aa, >Sphst-43467... *
>Cluster 3308
0	254aa, >Amamu-171528... *
>Cluster 3309
0	254aa, >Aspni-8117... *
>Cluster 3310
0	254aa, >Aspni-3368... *
>Cluster 3311
0	254aa, >Aspni-8762... *
>Cluster 3312
0	254aa, >Aspni-8847... *
>Cluster 3313
0	254aa, >Aurde-171154... *
>Cluster 3314
0	254aa, >Aurde-112287... *
>Cluster 3315
0	254aa, >Botbo-110759... *
>Cluster 3316
0	254aa, >Copci-10805... *
>Cluster 3317
0	254aa, >Crypa-31727... *
>Cluster 3318
0	254aa, >Crypa-341255... *
>Cluster 3319
0	254aa, >Galma-212540... *
>Cluster 3320
0	254aa, >Gymlu-35388... *
>Cluster 3321
0	254aa, >Hetan-145203... *
>Cluster 3322
0	254aa, >Oidma-29096... *
>Cluster 3323
0	254aa, >Paxin-128888... *
>Cluster 3324
0	254aa, >Phybl-35585... *
>Cluster 3325
0	254aa, >Pleos-1102068... *
>Cluster 3326
0	254aa, >Schco-59762... *
>Cluster 3327
0	254aa, >Suilu-797800... *
>Cluster 3328
0	254aa, >Treme-35226... *
>Cluster 3329
0	254aa, >Trire-66789... *
>Cluster 3330
0	254aa, >Trire-112286... *
>Cluster 3331
0	254aa, >Tulca-19681... *
>Cluster 3332
0	253aa, >Aspni-7150... *
>Cluster 3333
0	253aa, >Aurde-165317... *
>Cluster 3334
0	253aa, >Aurde-56741... *
>Cluster 3335
0	253aa, >Copci-2447... *
>Cluster 3336
0	253aa, >Fompi-1047921... *
>Cluster 3337
0	253aa, >Galma-1049899... *
>Cluster 3338
0	253aa, >Gymlu-55922... *
>Cluster 3339
0	253aa, >Hypsu-965992... *
>Cluster 3340
0	253aa, >Hypsu-766826... *
>Cluster 3341
0	253aa, >Jaaar-390496... *
>Cluster 3342
0	253aa, >Oidma-16032... *
>Cluster 3343
0	253aa, >Oidma-25811... *
>Cluster 3344
0	253aa, >Oidma-127950... *
>Cluster 3345
0	253aa, >Picst-67220... *
>Cluster 3346
0	253aa, >Pirin-75367... *
>Cluster 3347
0	253aa, >Pirin-81164... *
>Cluster 3348
0	253aa, >Pisti-31584... *
>Cluster 3349
0	253aa, >Sebve-30719... *
>Cluster 3350
0	253aa, >Trave-131410... *
>Cluster 3351
0	253aa, >Treme-63481... *
>Cluster 3352
0	253aa, >Tulca-28247... *
>Cluster 3353
0	253aa, >Amath-5941... *
>Cluster 3354
0	253aa, >Copci-6000... *
>Cluster 3355
0	253aa, >Copci-5413... *
>Cluster 3356
0	253aa, >Copci-7122... *
>Cluster 3357
0	253aa, >Jaaar-141985... *
>Cluster 3358
0	253aa, >Mellp-102573... *
>Cluster 3359
0	253aa, >Oidma-104957... *
>Cluster 3360
0	253aa, >Oidma-160794... *
>Cluster 3361
0	253aa, >Phchr-6866... *
>Cluster 3362
0	253aa, >Pirin-77695... *
>Cluster 3363
0	253aa, >Pleos-1066640... *
>Cluster 3364
0	253aa, >Punst-95019... *
>Cluster 3365
0	253aa, >Stano-2614... *
>Cluster 3366
0	253aa, >Tulca-244603... *
>Cluster 3367
0	252aa, >Amath-58239... *
>Cluster 3368
0	252aa, >Aurde-112351... *
>Cluster 3369
0	252aa, >Botbo-67407... *
>Cluster 3370
0	252aa, >Copci-9199... *
>Cluster 3371
0	252aa, >Crypa-325548... *
>Cluster 3372
0	252aa, >Galma-252009... *
>Cluster 3373
0	252aa, >Hebcy-151075... *
>Cluster 3374
0	252aa, >Hebcy-32412... *
>Cluster 3375
0	252aa, >Hebcy-14947... *
>Cluster 3376
0	252aa, >Hypsu-205921... *
>Cluster 3377
0	252aa, >Hypsu-430911... *
>Cluster 3378
0	252aa, >Hypsu-55433... *
>Cluster 3379
0	252aa, >Lacbi-621115... *
>Cluster 3380
0	252aa, >Mellp-85937... *
>Cluster 3381
0	252aa, >Oidma-35289... *
>Cluster 3382
0	252aa, >Oidma-52882... *
>Cluster 3383
0	252aa, >Oidma-174199... *
>Cluster 3384
0	252aa, >Phybl-65444... *
>Cluster 3385
0	252aa, >Pleos-156580... *
>Cluster 3386
0	252aa, >Trave-74631... *
>Cluster 3387
0	252aa, >Aspni-6809... *
>Cluster 3388
0	252aa, >Botbo-26918... *
>Cluster 3389
0	252aa, >Copci-11207... *
>Cluster 3390
0	252aa, >Fompi-1053303... *
>Cluster 3391
0	252aa, >Glotr-45893... *
>Cluster 3392
0	252aa, >Glotr-63531... *
>Cluster 3393
0	252aa, >Gymlu-242126... *
>Cluster 3394
0	252aa, >Jaaar-204711... *
>Cluster 3395
0	252aa, >Jaaar-65434... *
>Cluster 3396
0	252aa, >Lacbi-641160... *
>Cluster 3397
0	252aa, >Phchr-5064... *
>Cluster 3398
0	252aa, >Phybl-185512... *
>Cluster 3399
0	252aa, >Pilcr-97108... *
>Cluster 3400
0	252aa, >Pirin-78465... *
>Cluster 3401
0	252aa, >Pirin-80319... *
>Cluster 3402
0	252aa, >Punst-63586... *
>Cluster 3403
0	252aa, >Schco-1216737... *
>Cluster 3404
0	252aa, >Schco-83399... *
>Cluster 3405
0	252aa, >Stano-4143... *
>Cluster 3406
0	252aa, >Stano-3910... *
>Cluster 3407
0	252aa, >Trire-110259... *
>Cluster 3408
0	252aa, >Tulca-25751... *
>Cluster 3409
0	251aa, >Amamu-93480... *
>Cluster 3410
0	251aa, >Amamu-181415... *
>Cluster 3411
0	251aa, >Amamu-124962... *
>Cluster 3412
0	251aa, >Amath-50515... *
>Cluster 3413
0	251aa, >Aspni-7916... *
>Cluster 3414
0	251aa, >Dacsp-100473... *
>Cluster 3415
0	251aa, >Fomme-25496... *
>Cluster 3416
0	251aa, >Fomme-165744... *
>Cluster 3417
0	251aa, >Hypsu-148930... *
>Cluster 3418
0	251aa, >Hypsu-208015... *
>Cluster 3419
0	251aa, >Jaaar-379910... *
>Cluster 3420
0	251aa, >Lacbi-293429... *
>Cluster 3421
0	251aa, >Lacbi-444250... *
>Cluster 3422
0	251aa, >Paxin-103238... *
>Cluster 3423
0	251aa, >Pirin-72558... *
>Cluster 3424
0	251aa, >Pleos-1090723... *
>Cluster 3425
0	251aa, >Sphst-43735... *
>Cluster 3426
0	251aa, >Stano-10215... *
>Cluster 3427
0	251aa, >Tubme-5175... *
>Cluster 3428
0	251aa, >Ustma-1427... *
>Cluster 3429
0	251aa, >Ustma-5301... *
>Cluster 3430
0	251aa, >Agabi-194656... *
>Cluster 3431
0	251aa, >Amath-75127... *
>Cluster 3432
0	251aa, >Aspni-8180... *
>Cluster 3433
0	251aa, >Copci-6093... *
>Cluster 3434
0	251aa, >Copci-1417... *
>Cluster 3435
0	251aa, >Crypa-62910... *
>Cluster 3436
0	251aa, >Dacsp-82702... *
>Cluster 3437
0	251aa, >Galma-229455... *
>Cluster 3438
0	251aa, >Glotr-112513... *
>Cluster 3439
0	251aa, >Gymlu-260249... *
>Cluster 3440
0	251aa, >Hebcy-355760... *
>Cluster 3441
0	251aa, >Hetan-144650... *
>Cluster 3442
0	251aa, >Paxin-141870... *
>Cluster 3443
0	251aa, >Phchr-8522... *
>Cluster 3444
0	251aa, >Pirin-75159... *
>Cluster 3445
0	251aa, >Punst-102042... *
>Cluster 3446
0	251aa, >Sebve-333573... *
>Cluster 3447
0	251aa, >Sebve-333574... *
>Cluster 3448
0	251aa, >Stano-4435... *
>Cluster 3449
0	251aa, >Trave-133420... *
>Cluster 3450
0	251aa, >Tulca-9188... *
>Cluster 3451
0	251aa, >Tulca-156512... *
>Cluster 3452
0	250aa, >Agabi-190773... *
>Cluster 3453
0	250aa, >Botbo-191756... *
>Cluster 3454
0	250aa, >Copci-7737... *
>Cluster 3455
0	250aa, >Copci-6443... *
>Cluster 3456
0	250aa, >Crypa-346622... *
>Cluster 3457
0	250aa, >Crypa-328951... *
>Cluster 3458
0	250aa, >Galma-1353062... *
>Cluster 3459
0	250aa, >Gymlu-41410... *
>Cluster 3460
0	250aa, >Gymlu-42119... *
>Cluster 3461
0	250aa, >Gymlu-694459... *
>Cluster 3462
0	250aa, >Gymlu-691839... *
>Cluster 3463
0	250aa, >Mellp-91327... *
>Cluster 3464
0	250aa, >Mellp-109280... *
>Cluster 3465
0	250aa, >Paxru-664190... *
>Cluster 3466
0	250aa, >Phchr-4474... *
>Cluster 3467
0	250aa, >Pirin-75010... *
>Cluster 3468
0	250aa, >Pleos-1114440... *
>Cluster 3469
0	250aa, >Serla-1059095... *
>Cluster 3470
0	250aa, >Amath-8535... *
>Cluster 3471
0	250aa, >Aspni-2276... *
>Cluster 3472
0	250aa, >Aspni-9325... *
>Cluster 3473
0	250aa, >Aurde-175724... *
>Cluster 3474
0	250aa, >Aurde-117015... *
>Cluster 3475
0	250aa, >Botbo-29523... *
>Cluster 3476
0	250aa, >Dacsp-96203... *
>Cluster 3477
0	250aa, >Fomme-112812... *
>Cluster 3478
0	250aa, >Fomme-138128... *
>Cluster 3479
0	250aa, >Fomme-97946... *
>Cluster 3480
0	250aa, >Fomme-23647... *
>Cluster 3481
0	250aa, >Galma-246036... *
>Cluster 3482
0	250aa, >Hypsu-140540... *
>Cluster 3483
0	250aa, >Oidma-60745... *
>Cluster 3484
0	250aa, >Pirin-72816... *
>Cluster 3485
0	250aa, >Punst-73830... *
>Cluster 3486
0	250aa, >Sebve-22926... *
>Cluster 3487
0	250aa, >Serla-1212498... *
>Cluster 3488
0	250aa, >Serla-1056420... *
>Cluster 3489
0	250aa, >Sphst-50494... *
>Cluster 3490
0	250aa, >Stano-5202... *
>Cluster 3491
0	250aa, >Stano-11456... *
>Cluster 3492
0	249aa, >Agabi-195186... *
>Cluster 3493
0	249aa, >Amath-46898... *
>Cluster 3494
0	249aa, >Aurde-115366... *
>Cluster 3495
0	249aa, >Aurde-130249... *
>Cluster 3496
0	249aa, >Botbo-28044... *
>Cluster 3497
0	249aa, >Botbo-182535... *
>Cluster 3498
0	249aa, >Copci-3376... *
>Cluster 3499
0	249aa, >Copci-2405... *
>Cluster 3500
0	249aa, >Fompi-1057626... *
>Cluster 3501
0	249aa, >Glotr-132419... *
>Cluster 3502
0	249aa, >Glotr-115631... *
>Cluster 3503
0	249aa, >Phybl-164026... *
>Cluster 3504
0	249aa, >Pilcr-7255... *
>Cluster 3505
0	249aa, >Pleos-1074562... *
>Cluster 3506
0	249aa, >Punst-144060... *
>Cluster 3507
0	249aa, >Schco-1124156... *
>Cluster 3508
0	249aa, >Sebve-30878... *
>Cluster 3509
0	249aa, >Stano-8501... *
>Cluster 3510
0	249aa, >Treme-64286... *
>Cluster 3511
0	249aa, >Tubme-1548... *
>Cluster 3512
0	249aa, >Ustma-27... *
>Cluster 3513
0	249aa, >Amamu-71776... *
>Cluster 3514
0	249aa, >Aspni-7542... *
>Cluster 3515
0	249aa, >Aurde-185546... *
>Cluster 3516
0	249aa, >Aurde-137480... *
>Cluster 3517
0	249aa, >Aurde-112289... *
>Cluster 3518
0	249aa, >Copci-8144... *
>Cluster 3519
0	249aa, >Copci-10221... *
>Cluster 3520
0	249aa, >Crypa-66378... *
>Cluster 3521
0	249aa, >Fomme-166497... *
>Cluster 3522
0	249aa, >Galma-403030... *
>Cluster 3523
0	249aa, >Galma-249089... *
>Cluster 3524
0	249aa, >Galma-225415... *
>Cluster 3525
0	249aa, >Gymlu-264738... *
>Cluster 3526
0	249aa, >Gymlu-155635... *
>Cluster 3527
0	249aa, >Hebcy-19912... *
>Cluster 3528
0	249aa, >Hetan-416087... *
>Cluster 3529
0	249aa, >Oidma-113999... *
>Cluster 3530
0	249aa, >Phybl-61237... *
>Cluster 3531
0	249aa, >Phybl-148740... *
>Cluster 3532
0	249aa, >Pleos-3367... *
>Cluster 3533
0	249aa, >Punst-101138... *
>Cluster 3534
0	249aa, >Sphst-73163... *
>Cluster 3535
0	249aa, >Sphst-47177... *
>Cluster 3536
0	249aa, >Stano-843... *
>Cluster 3537
0	249aa, >Stano-7147... *
>Cluster 3538
0	249aa, >Stano-3490... *
>Cluster 3539
0	249aa, >Stano-1674... *
>Cluster 3540
0	249aa, >Trire-120961... *
>Cluster 3541
0	248aa, >Agabi-193896... *
>Cluster 3542
0	248aa, >Aurde-116945... *
>Cluster 3543
0	248aa, >Aurde-159686... *
>Cluster 3544
0	248aa, >Aurde-130533... *
>Cluster 3545
0	248aa, >Botbo-179930... *
>Cluster 3546
0	248aa, >Conpu-169448... *
>Cluster 3547
0	248aa, >Copci-2116... *
>Cluster 3548
0	248aa, >Dacsp-17806... *
>Cluster 3549
0	248aa, >Fomme-159117... *
>Cluster 3550
0	248aa, >Galma-135164... *
>Cluster 3551
0	248aa, >Galma-1115903... *
>Cluster 3552
0	248aa, >Lacbi-329188... *
>Cluster 3553
0	248aa, >Mellp-104819... *
>Cluster 3554
0	248aa, >Oidma-59785... *
>Cluster 3555
0	248aa, >Paxin-139691... *
>Cluster 3556
0	248aa, >Pirin-75055... *
>Cluster 3557
0	248aa, >Pleos-1089818... *
>Cluster 3558
0	248aa, >Sclci-12334... *
>Cluster 3559
0	248aa, >Tulca-224309... *
>Cluster 3560
0	248aa, >Tulca-244356... *
>Cluster 3561
0	248aa, >Ustma-5304... *
>Cluster 3562
0	248aa, >Ustma-5604... *
>Cluster 3563
0	248aa, >Agabi-135047... *
>Cluster 3564
0	248aa, >Amamu-171533... *
>Cluster 3565
0	248aa, >Crypa-45444... *
>Cluster 3566
0	248aa, >Dacsp-18532... *
>Cluster 3567
0	248aa, >Fomme-98013... *
>Cluster 3568
0	248aa, >Fomme-21873... *
>Cluster 3569
0	248aa, >Lacbi-318421... *
>Cluster 3570
0	248aa, >Mellp-87549... *
>Cluster 3571
0	248aa, >Mellp-123735... *
>Cluster 3572
0	248aa, >Paxin-47282... *
>Cluster 3573
0	248aa, >Picst-79035... *
>Cluster 3574
0	248aa, >Pleos-1037574... *
>Cluster 3575
0	248aa, >Plicr-670352... *
>Cluster 3576
0	248aa, >Sebve-89991... *
>Cluster 3577
0	248aa, >Stano-8019... *
>Cluster 3578
0	248aa, >Suilu-103249... *
>Cluster 3579
0	248aa, >Treme-33534... *
>Cluster 3580
0	248aa, >Trire-103033... *
>Cluster 3581
0	248aa, >Tulca-184229... *
>Cluster 3582
0	247aa, >Amamu-14289... *
>Cluster 3583
0	247aa, >Aspni-547... *
>Cluster 3584
0	247aa, >Aspni-6039... *
>Cluster 3585
0	247aa, >Aurde-112062... *
>Cluster 3586
0	247aa, >Batde-28846... *
>Cluster 3587
0	247aa, >Botbo-59329... *
>Cluster 3588
0	247aa, >Crypa-323091... *
>Cluster 3589
0	247aa, >Dacsp-23069... *
>Cluster 3590
0	247aa, >Dacsp-108171... *
>Cluster 3591
0	247aa, >Dacsp-102584... *
>Cluster 3592
0	247aa, >Fompi-81933... *
>Cluster 3593
0	247aa, >Glotr-139616... *
>Cluster 3594
0	247aa, >Gymlu-70984... *
>Cluster 3595
0	247aa, >Gymlu-36267... *
>Cluster 3596
0	247aa, >Hebcy-106763... *
>Cluster 3597
0	247aa, >Hetan-118007... *
>Cluster 3598
0	247aa, >Mellp-71932... *
>Cluster 3599
0	247aa, >Mellp-106028... *
>Cluster 3600
0	247aa, >Oidma-56788... *
>Cluster 3601
0	247aa, >Paxin-151859... *
>Cluster 3602
0	247aa, >Phchr-422... *
>Cluster 3603
0	247aa, >Pilcr-9264... *
>Cluster 3604
0	247aa, >Pilcr-821842... *
>Cluster 3605
0	247aa, >Pilcr-347501... *
>Cluster 3606
0	247aa, >Pirin-71212... *
>Cluster 3607
0	247aa, >Pleos-1089264... *
>Cluster 3608
0	247aa, >Punst-146897... *
>Cluster 3609
0	247aa, >Sclci-34661... *
>Cluster 3610
0	247aa, >Sebve-10880... *
>Cluster 3611
0	247aa, >Sphst-276653... *
>Cluster 3612
0	247aa, >Sphst-266840... *
>Cluster 3613
0	247aa, >Agabi-195251... *
>Cluster 3614
0	247aa, >Amamu-160710... *
>Cluster 3615
0	247aa, >Amamu-168869... *
>Cluster 3616
0	247aa, >Aspni-8899... *
>Cluster 3617
0	247aa, >Aspni-1287... *
>Cluster 3618
0	247aa, >Aspni-5998... *
>Cluster 3619
0	247aa, >Aurde-75754... *
>Cluster 3620
0	247aa, >Aurde-112947... *
>Cluster 3621
0	247aa, >Aurde-161605... *
>Cluster 3622
0	247aa, >Botbo-26034... *
>Cluster 3623
0	247aa, >Botbo-266058... *
>Cluster 3624
0	247aa, >Crypa-75150... *
>Cluster 3625
0	247aa, >Crypa-70238... *
>Cluster 3626
0	247aa, >Crypa-255912... *
>Cluster 3627
0	247aa, >Crypa-58977... *
>Cluster 3628
0	247aa, >Crypa-33932... *
>Cluster 3629
0	247aa, >Fomme-87365... *
>Cluster 3630
0	247aa, >Gymlu-46401... *
>Cluster 3631
0	247aa, >Hetan-122728... *
>Cluster 3632
0	247aa, >Hypsu-39913... *
>Cluster 3633
0	247aa, >Jaaar-444412... *
>Cluster 3634
0	247aa, >Lacbi-292880... *
>Cluster 3635
0	247aa, >Phchr-611... *
>Cluster 3636
0	247aa, >Phchr-137034... *
>Cluster 3637
0	247aa, >Picst-28635... *
>Cluster 3638
0	247aa, >Pirin-73525... *
>Cluster 3639
0	247aa, >Pirin-79787... *
>Cluster 3640
0	247aa, >Pirin-75914... *
>Cluster 3641
0	247aa, >Pismi-675022... *
>Cluster 3642
0	247aa, >Pleos-1102184... *
>Cluster 3643
0	247aa, >Punst-143617... *
>Cluster 3644
0	247aa, >Schco-54466... *
>Cluster 3645
0	247aa, >Schco-1038107... *
>Cluster 3646
0	247aa, >Sphst-271144... *
>Cluster 3647
0	247aa, >Stano-9094... *
>Cluster 3648
0	247aa, >Trave-67409... *
>Cluster 3649
0	246aa, >Aspni-2733... *
>Cluster 3650
0	246aa, >Aurde-163168... *
>Cluster 3651
0	246aa, >Crypa-351158... *
>Cluster 3652
0	246aa, >Crypa-73251... *
>Cluster 3653
0	246aa, >Dacsp-108184... *
>Cluster 3654
0	246aa, >Fomme-167222... *
>Cluster 3655
0	246aa, >Fompi-1024023... *
>Cluster 3656
0	246aa, >Galma-98884... *
>Cluster 3657
0	246aa, >Glotr-58604... *
>Cluster 3658
0	246aa, >Gymlu-77865... *
>Cluster 3659
0	246aa, >Gymlu-152604... *
>Cluster 3660
0	246aa, >Gymlu-266242... *
>Cluster 3661
0	246aa, >Hebcy-442677... *
>Cluster 3662
0	246aa, >Hebcy-118629... *
>Cluster 3663
0	246aa, >Hetan-120415... *
>Cluster 3664
0	246aa, >Jaaar-136302... *
>Cluster 3665
0	246aa, >Lacbi-313260... *
>Cluster 3666
0	246aa, >Mellp-105488... *
>Cluster 3667
0	246aa, >Mellp-111618... *
>Cluster 3668
0	246aa, >Mellp-112313... *
>Cluster 3669
0	246aa, >Mellp-95585... *
>Cluster 3670
0	246aa, >Oidma-57799... *
>Cluster 3671
0	246aa, >Oidma-179106... *
>Cluster 3672
0	246aa, >Oidma-51358... *
>Cluster 3673
0	246aa, >Oidma-169832... *
>Cluster 3674
0	246aa, >Oidma-21681... *
>Cluster 3675
0	246aa, >Paxin-64778... *
>Cluster 3676
0	246aa, >Phchr-2713... *
>Cluster 3677
0	246aa, >Pirin-73025... *
>Cluster 3678
0	246aa, >Pismi-22876... *
>Cluster 3679
0	246aa, >Schco-1036759... *
>Cluster 3680
0	246aa, >Sclci-1212481... *
>Cluster 3681
0	246aa, >Sebve-68848... *
>Cluster 3682
0	246aa, >Sphst-269606... *
>Cluster 3683
0	246aa, >Stano-4219... *
>Cluster 3684
0	246aa, >Treme-72237... *
>Cluster 3685
0	246aa, >Amamu-199551... *
>Cluster 3686
0	246aa, >Aspni-3821... *
>Cluster 3687
0	246aa, >Botbo-31442... *
>Cluster 3688
0	246aa, >Botbo-177259... *
>Cluster 3689
0	246aa, >Copci-8780... *
>Cluster 3690
0	246aa, >Crypa-19000... *
>Cluster 3691
0	246aa, >Fomme-159826... *
>Cluster 3692
0	246aa, >Glotr-138821... *
>Cluster 3693
0	246aa, >Gymlu-242112... *
>Cluster 3694
0	246aa, >Hetan-100517... *
>Cluster 3695
0	246aa, >Jaaar-41694... *
>Cluster 3696
0	246aa, >Jaaar-210286... *
>Cluster 3697
0	246aa, >Lacbi-313247... *
>Cluster 3698
0	246aa, >Lacbi-464553... *
>Cluster 3699
0	246aa, >Phybl-92267... *
>Cluster 3700
0	246aa, >Pilcr-811987... *
>Cluster 3701
0	246aa, >Pismi-335111... *
>Cluster 3702
0	246aa, >Schco-237876... *
>Cluster 3703
0	246aa, >Schco-237618... *
>Cluster 3704
0	246aa, >Sclci-1217823... *
>Cluster 3705
0	246aa, >Sebve-23157... *
>Cluster 3706
0	246aa, >Serla-1094875... *
>Cluster 3707
0	246aa, >Serla-1151677... *
>Cluster 3708
0	246aa, >Sphst-59683... *
>Cluster 3709
0	246aa, >Stano-7735... *
>Cluster 3710
0	246aa, >Tulca-6207... *
>Cluster 3711
0	245aa, >Agabi-181615... *
>Cluster 3712
0	245aa, >Agabi-195532... *
>Cluster 3713
0	245aa, >Amath-49635... *
>Cluster 3714
0	245aa, >Amath-2470... *
>Cluster 3715
0	245aa, >Amath-7739... *
>Cluster 3716
0	245aa, >Aspni-3581... *
>Cluster 3717
0	245aa, >Aurde-112836... *
>Cluster 3718
0	245aa, >Aurde-188471... *
>Cluster 3719
0	245aa, >Batde-23700... *
>Cluster 3720
0	245aa, >Botbo-185415... *
>Cluster 3721
0	245aa, >Botbo-37224... *
>Cluster 3722
0	245aa, >Conpu-84410... *
>Cluster 3723
0	245aa, >Dacsp-108183... *
>Cluster 3724
0	245aa, >Galma-73247... *
>Cluster 3725
0	245aa, >Galma-209929... *
>Cluster 3726
0	245aa, >Gymlu-60234... *
>Cluster 3727
0	245aa, >Gymlu-57964... *
>Cluster 3728
0	245aa, >Hebcy-274354... *
>Cluster 3729
0	245aa, >Hebcy-447479... *
>Cluster 3730
0	245aa, >Jaaar-389712... *
>Cluster 3731
0	245aa, >Jaaar-48882... *
>Cluster 3732
0	245aa, >Lacbi-659152... *
>Cluster 3733
0	245aa, >Mellp-92379... *
>Cluster 3734
0	245aa, >Oidma-142925... *
>Cluster 3735
0	245aa, >Phchr-5483... *
>Cluster 3736
0	245aa, >Phchr-8038... *
>Cluster 3737
0	245aa, >Phchr-9435... *
>Cluster 3738
0	245aa, >Phchr-7741... *
>Cluster 3739
0	245aa, >Pismi-71029... *
>Cluster 3740
0	245aa, >Pisti-672843... *
>Cluster 3741
0	245aa, >Pleos-1053349... *
>Cluster 3742
0	245aa, >Punst-136999... *
>Cluster 3743
0	245aa, >Punst-120880... *
>Cluster 3744
0	245aa, >Punst-127988... *
>Cluster 3745
0	245aa, >Sclci-20693... *
>Cluster 3746
0	245aa, >Sclci-139101... *
>Cluster 3747
0	245aa, >Sphst-774072... *
>Cluster 3748
0	245aa, >Stano-2029... *
>Cluster 3749
0	245aa, >Stano-3086... *
>Cluster 3750
0	245aa, >Stano-239... *
>Cluster 3751
0	245aa, >Trave-112409... *
>Cluster 3752
0	245aa, >Treme-32868... *
>Cluster 3753
0	245aa, >Agabi-194280... *
>Cluster 3754
0	245aa, >Amath-187285... *
>Cluster 3755
0	245aa, >Aspni-8306... *
>Cluster 3756
0	245aa, >Copci-12751... *
>Cluster 3757
0	245aa, >Copci-9880... *
>Cluster 3758
0	245aa, >Galma-95263... *
>Cluster 3759
0	245aa, >Galma-159231... *
>Cluster 3760
0	245aa, >Glotr-110324... *
>Cluster 3761
0	245aa, >Jaaar-202137... *
>Cluster 3762
0	245aa, >Lacbi-304994... *
>Cluster 3763
0	245aa, >Mellp-123952... *
>Cluster 3764
0	245aa, >Mellp-124023... *
>Cluster 3765
0	245aa, >Oidma-181968... *
>Cluster 3766
0	245aa, >Phchr-8466... *
>Cluster 3767
0	245aa, >Pirin-75829... *
>Cluster 3768
0	245aa, >Pleos-50765... *
>Cluster 3769
0	245aa, >Plicr-55936... *
>Cluster 3770
0	245aa, >Sphst-61761... *
>Cluster 3771
0	245aa, >Stano-9168... *
>Cluster 3772
0	245aa, >Tubme-4050... *
>Cluster 3773
0	244aa, >Amamu-8665... *
>Cluster 3774
0	244aa, >Aspni-2491... *
>Cluster 3775
0	244aa, >Aurde-123658... *
>Cluster 3776
0	244aa, >Botbo-523285... *
>Cluster 3777
0	244aa, >Copci-7230... *
>Cluster 3778
0	244aa, >Glotr-119176... *
>Cluster 3779
0	244aa, >Gymlu-245235... *
>Cluster 3780
0	244aa, >Hydpi-31013... *
>Cluster 3781
0	244aa, >Hypsu-47543... *
>Cluster 3782
0	244aa, >Hypsu-47052... *
>Cluster 3783
0	244aa, >Hypsu-46826... *
>Cluster 3784
0	244aa, >Lacbi-335945... *
>Cluster 3785
0	244aa, >Mellp-86274... *
>Cluster 3786
0	244aa, >Oidma-156929... *
>Cluster 3787
0	244aa, >Oidma-23135... *
>Cluster 3788
0	244aa, >Paxin-15689... *
>Cluster 3789
0	244aa, >Paxru-17338... *
>Cluster 3790
0	244aa, >Phybl-80025... *
>Cluster 3791
0	244aa, >Phybl-69979... *
>Cluster 3792
0	244aa, >Pirin-70951... *
>Cluster 3793
0	244aa, >Punst-54447... *
>Cluster 3794
0	244aa, >Punst-46417... *
>Cluster 3795
0	244aa, >Punst-136416... *
>Cluster 3796
0	244aa, >Punst-146229... *
>Cluster 3797
0	244aa, >Sclci-134236... *
>Cluster 3798
0	244aa, >Sebve-29758... *
>Cluster 3799
0	244aa, >Serla-1055599... *
>Cluster 3800
0	244aa, >Tulca-242636... *
>Cluster 3801
0	244aa, >Agabi-118575... *
>Cluster 3802
0	244aa, >Aurde-132370... *
>Cluster 3803
0	244aa, >Botbo-151702... *
>Cluster 3804
0	244aa, >Botbo-104663... *
>Cluster 3805
0	244aa, >Crypa-321257... *
>Cluster 3806
0	244aa, >Fompi-117399... *
>Cluster 3807
0	244aa, >Hebcy-25789... *
>Cluster 3808
0	244aa, >Hetan-125540... *
>Cluster 3809
0	244aa, >Hypsu-1084464... *
>Cluster 3810
0	244aa, >Oidma-132532... *
>Cluster 3811
0	244aa, >Pisti-995029... *
>Cluster 3812
0	244aa, >Pleos-1098874... *
>Cluster 3813
0	244aa, >Schco-76530... *
>Cluster 3814
0	244aa, >Schco-1123735... *
>Cluster 3815
0	244aa, >Serla-463992... *
>Cluster 3816
0	244aa, >Serla-1201536... *
>Cluster 3817
0	244aa, >Stano-7189... *
>Cluster 3818
0	244aa, >Trave-131759... *
>Cluster 3819
0	243aa, >Aurde-51202... *
>Cluster 3820
0	243aa, >Crypa-72657... *
>Cluster 3821
0	243aa, >Fomme-159161... *
>Cluster 3822
0	243aa, >Fompi-1170418... *
>Cluster 3823
0	243aa, >Galma-135847... *
>Cluster 3824
0	243aa, >Galma-153813... *
>Cluster 3825
0	243aa, >Galma-259986... *
>Cluster 3826
0	243aa, >Glotr-81547... *
>Cluster 3827
0	243aa, >Gymlu-38142... *
>Cluster 3828
0	243aa, >Gymlu-41127... *
>Cluster 3829
0	243aa, >Hebcy-19748... *
>Cluster 3830
0	243aa, >Hydpi-189218... *
>Cluster 3831
0	243aa, >Jaaar-55047... *
>Cluster 3832
0	243aa, >Pilcr-333260... *
>Cluster 3833
0	243aa, >Sebve-333208... *
>Cluster 3834
0	243aa, >Sphst-239711... *
>Cluster 3835
0	243aa, >Sphst-245318... *
>Cluster 3836
0	243aa, >Stano-5371... *
>Cluster 3837
0	243aa, >Trave-131048... *
>Cluster 3838
0	243aa, >Agabi-194858... *
>Cluster 3839
0	243aa, >Amath-150098... *
>Cluster 3840
0	243aa, >Aspni-9834... *
>Cluster 3841
0	243aa, >Aurde-150339... *
>Cluster 3842
0	243aa, >Aurde-163251... *
>Cluster 3843
0	243aa, >Aurde-156547... *
>Cluster 3844
0	243aa, >Botbo-490472... *
>Cluster 3845
0	243aa, >Dacsp-98502... *
>Cluster 3846
0	243aa, >Galma-224003... *
>Cluster 3847
0	243aa, >Hebcy-446198... *
>Cluster 3848
0	243aa, >Hebcy-434757... *
>Cluster 3849
0	243aa, >Hypsu-143360... *
>Cluster 3850
0	243aa, >Hypsu-198632... *
>Cluster 3851
0	243aa, >Oidma-178042... *
>Cluster 3852
0	243aa, >Pirin-81759... *
>Cluster 3853
0	243aa, >Plicr-38329... *
>Cluster 3854
0	243aa, >Plicr-34543... *
>Cluster 3855
0	243aa, >Sclci-1210858... *
>Cluster 3856
0	243aa, >Sphst-239572... *
>Cluster 3857
0	243aa, >Stano-7362... *
>Cluster 3858
0	243aa, >Trave-18615... *
>Cluster 3859
0	243aa, >Treme-73505... *
>Cluster 3860
0	243aa, >Trire-105072... *
>Cluster 3861
0	243aa, >Tulca-24960... *
>Cluster 3862
0	242aa, >Aurde-117414... *
>Cluster 3863
0	242aa, >Aurde-148042... *
>Cluster 3864
0	242aa, >Botbo-386418... *
>Cluster 3865
0	242aa, >Copci-7269... *
>Cluster 3866
0	242aa, >Copci-5945... *
>Cluster 3867
0	242aa, >Crypa-268299... *
>Cluster 3868
0	242aa, >Crypa-331686... *
>Cluster 3869
0	242aa, >Fomme-16097... *
>Cluster 3870
0	242aa, >Galma-772643... *
>Cluster 3871
0	242aa, >Gymlu-250795... *
>Cluster 3872
0	242aa, >Hebcy-447569... *
>Cluster 3873
0	242aa, >Hypsu-57743... *
>Cluster 3874
0	242aa, >Jaaar-324930... *
>Cluster 3875
0	242aa, >Lacbi-609184... *
>Cluster 3876
0	242aa, >Mellp-118406... *
>Cluster 3877
0	242aa, >Mellp-101425... *
>Cluster 3878
0	242aa, >Mellp-102970... *
>Cluster 3879
0	242aa, >Phchr-1014... *
>Cluster 3880
0	242aa, >Pirin-71720... *
>Cluster 3881
0	242aa, >Pirin-70952... *
>Cluster 3882
0	242aa, >Pirin-74663... *
>Cluster 3883
0	242aa, >Pismi-115164... *
>Cluster 3884
0	242aa, >Pismi-21142... *
>Cluster 3885
0	242aa, >Pleos-1090976... *
>Cluster 3886
0	242aa, >Punst-144158... *
>Cluster 3887
0	242aa, >Sclci-90983... *
>Cluster 3888
0	242aa, >Sebve-22267... *
>Cluster 3889
0	242aa, >Sebve-231409... *
>Cluster 3890
0	242aa, >Sebve-255832... *
>Cluster 3891
0	242aa, >Sphst-262047... *
>Cluster 3892
0	242aa, >Stano-8974... *
>Cluster 3893
0	242aa, >Stano-3547... *
>Cluster 3894
0	242aa, >Suilu-798397... *
>Cluster 3895
0	242aa, >Suilu-14533... *
>Cluster 3896
0	242aa, >Tulca-244251... *
>Cluster 3897
0	242aa, >Ustma-5046... *
>Cluster 3898
0	242aa, >Agabi-133890... *
>Cluster 3899
0	242aa, >Aurde-174149... *
>Cluster 3900
0	242aa, >Fomme-77786... *
>Cluster 3901
0	242aa, >Fompi-1033484... *
>Cluster 3902
0	242aa, >Glotr-68237... *
>Cluster 3903
0	242aa, >Hetan-62739... *
>Cluster 3904
0	242aa, >Hypsu-137963... *
>Cluster 3905
0	242aa, >Jaaar-131498... *
>Cluster 3906
0	242aa, >Jaaar-145274... *
>Cluster 3907
0	242aa, >Oidma-130681... *
>Cluster 3908
0	242aa, >Oidma-167084... *
>Cluster 3909
0	242aa, >Pirin-76481... *
>Cluster 3910
0	242aa, >Pleos-152986... *
>Cluster 3911
0	242aa, >Pleos-1104773... *
>Cluster 3912
0	242aa, >Plicr-177350... *
>Cluster 3913
0	242aa, >Stano-8168... *
>Cluster 3914
0	242aa, >Tulca-4680... *
>Cluster 3915
0	241aa, >Amamu-181892... *
>Cluster 3916
0	241aa, >Aspni-9674... *
>Cluster 3917
0	241aa, >Aurde-158132... *
>Cluster 3918
0	241aa, >Botbo-26849... *
>Cluster 3919
0	241aa, >Copci-1811... *
>Cluster 3920
0	241aa, >Copci-5211... *
>Cluster 3921
0	241aa, >Crypa-331425... *
>Cluster 3922
0	241aa, >Crypa-67491... *
>Cluster 3923
0	241aa, >Fompi-1053130... *
>Cluster 3924
0	241aa, >Galma-248877... *
>Cluster 3925
0	241aa, >Galma-137606... *
>Cluster 3926
0	241aa, >Galma-253836... *
>Cluster 3927
0	241aa, >Gymlu-74859... *
>Cluster 3928
0	241aa, >Gymlu-61780... *
>Cluster 3929
0	241aa, >Hebcy-279009... *
>Cluster 3930
0	241aa, >Lacbi-295676... *
>Cluster 3931
0	241aa, >Mellp-93059... *
>Cluster 3932
0	241aa, >Oidma-24486... *
>Cluster 3933
0	241aa, >Oidma-17855... *
>Cluster 3934
0	241aa, >Pisti-1007788... *
>Cluster 3935
0	241aa, >Sphst-176337... *
>Cluster 3936
0	241aa, >Sphst-66956... *
>Cluster 3937
0	241aa, >Trave-48927... *
>Cluster 3938
0	241aa, >Treme-60553... *
>Cluster 3939
0	241aa, >Treme-65993... *
>Cluster 3940
0	241aa, >Trire-119568... *
>Cluster 3941
0	241aa, >Trire-120189... *
>Cluster 3942
0	241aa, >Tulca-22614... *
>Cluster 3943
0	241aa, >Botbo-37781... *
>Cluster 3944
0	241aa, >Copci-2905... *
>Cluster 3945
0	241aa, >Crypa-101547... *
>Cluster 3946
0	241aa, >Dacsp-73654... *
>Cluster 3947
0	241aa, >Jaaar-307218... *
>Cluster 3948
0	241aa, >Pilcr-64725... *
>Cluster 3949
0	241aa, >Pleos-1080297... *
>Cluster 3950
0	241aa, >Schco-60271... *
>Cluster 3951
0	241aa, >Schco-58521... *
>Cluster 3952
0	241aa, >Sphst-42192... *
>Cluster 3953
0	241aa, >Stano-1035... *
>Cluster 3954
0	241aa, >Stano-4016... *
>Cluster 3955
0	241aa, >Stano-8699... *
>Cluster 3956
0	241aa, >Trave-161468... *
>Cluster 3957
0	241aa, >Tubme-5146... *
>Cluster 3958
0	241aa, >Tubme-5666... *
>Cluster 3959
0	241aa, >Tulca-209862... *
>Cluster 3960
0	241aa, >Tulca-71654... *
>Cluster 3961
0	240aa, >Amath-45685... *
>Cluster 3962
0	240aa, >Botbo-48980... *
>Cluster 3963
0	240aa, >Galma-261537... *
>Cluster 3964
0	240aa, >Glotr-118453... *
>Cluster 3965
0	240aa, >Gymlu-252530... *
>Cluster 3966
0	240aa, >Hebcy-420403... *
>Cluster 3967
0	240aa, >Mellp-92064... *
>Cluster 3968
0	240aa, >Oidma-183334... *
>Cluster 3969
0	240aa, >Oidma-60778... *
>Cluster 3970
0	240aa, >Pismi-104371... *
>Cluster 3971
0	240aa, >Schco-1087584... *
>Cluster 3972
0	240aa, >Schco-1203346... *
>Cluster 3973
0	240aa, >Sclci-20573... *
>Cluster 3974
0	240aa, >Sebve-330995... *
>Cluster 3975
0	240aa, >Ustma-1820... *
>Cluster 3976
0	240aa, >Amamu-87522... *
>Cluster 3977
0	240aa, >Aurde-83414... *
>Cluster 3978
0	240aa, >Botbo-26035... *
>Cluster 3979
0	240aa, >Botbo-61389... *
>Cluster 3980
0	240aa, >Fompi-1022265... *
>Cluster 3981
0	240aa, >Galma-282499... *
>Cluster 3982
0	240aa, >Galma-268528... *
>Cluster 3983
0	240aa, >Hypsu-163219... *
>Cluster 3984
0	240aa, >Mellp-38530... *
>Cluster 3985
0	240aa, >Oidma-106053... *
>Cluster 3986
0	240aa, >Paxru-828233... *
>Cluster 3987
0	240aa, >Phchr-7007... *
>Cluster 3988
0	240aa, >Picst-67948... *
>Cluster 3989
0	240aa, >Pilcr-82250... *
>Cluster 3990
0	240aa, >Pilcr-812277... *
>Cluster 3991
0	240aa, >Pilcr-62987... *
>Cluster 3992
0	240aa, >Plicr-57673... *
>Cluster 3993
0	240aa, >Punst-49486... *
>Cluster 3994
0	240aa, >Punst-106595... *
>Cluster 3995
0	240aa, >Schco-1086990... *
>Cluster 3996
0	240aa, >Sebve-27264... *
>Cluster 3997
0	240aa, >Sebve-83629... *
>Cluster 3998
0	240aa, >Serla-1152855... *
>Cluster 3999
0	240aa, >Stano-8132... *
>Cluster 4000
0	240aa, >Trave-23137... *
>Cluster 4001
0	240aa, >Trire-32293... *
>Cluster 4002
0	240aa, >Tulca-100355... *
>Cluster 4003
0	240aa, >Tulca-223940... *
>Cluster 4004
0	240aa, >Tulca-68399... *
>Cluster 4005
0	239aa, >Agabi-190750... *
>Cluster 4006
0	239aa, >Aurde-130656... *
>Cluster 4007
0	239aa, >Aurde-112165... *
>Cluster 4008
0	239aa, >Batde-92038... *
>Cluster 4009
0	239aa, >Batde-92830... *
>Cluster 4010
0	239aa, >Batde-35951... *
>Cluster 4011
0	239aa, >Botbo-180730... *
>Cluster 4012
0	239aa, >Conpu-166125... *
>Cluster 4013
0	239aa, >Copci-4694... *
>Cluster 4014
0	239aa, >Copci-1234... *
>Cluster 4015
0	239aa, >Copci-4197... *
>Cluster 4016
0	239aa, >Crypa-67753... *
>Cluster 4017
0	239aa, >Dacsp-22864... *
>Cluster 4018
0	239aa, >Gymlu-239457... *
>Cluster 4019
0	239aa, >Gymlu-39892... *
>Cluster 4020
0	239aa, >Lacbi-601417... *
>Cluster 4021
0	239aa, >Mellp-123928... *
>Cluster 4022
0	239aa, >Mellp-95503... *
>Cluster 4023
0	239aa, >Picst-30971... *
>Cluster 4024
0	239aa, >Pleos-1108600... *
>Cluster 4025
0	239aa, >Punst-115970... *
>Cluster 4026
0	239aa, >Schco-1037990... *
>Cluster 4027
0	239aa, >Sphst-276658... *
>Cluster 4028
0	239aa, >Stano-9910... *
>Cluster 4029
0	239aa, >Trave-57074... *
>Cluster 4030
0	239aa, >Agabi-227511... *
>Cluster 4031
0	239aa, >Aspni-6306... *
>Cluster 4032
0	239aa, >Galma-248678... *
>Cluster 4033
0	239aa, >Galma-236271... *
>Cluster 4034
0	239aa, >Glotr-55040... *
>Cluster 4035
0	239aa, >Hebcy-448227... *
>Cluster 4036
0	239aa, >Jaaar-189894... *
>Cluster 4037
0	239aa, >Lacbi-382668... *
>Cluster 4038
0	239aa, >Phchr-3717... *
>Cluster 4039
0	239aa, >Pilcr-12195... *
>Cluster 4040
0	239aa, >Punst-44276... *
>Cluster 4041
0	239aa, >Sebve-328704... *
>Cluster 4042
0	238aa, >Aspni-3357... *
>Cluster 4043
0	238aa, >Aurde-184283... *
>Cluster 4044
0	238aa, >Aurde-144879... *
>Cluster 4045
0	238aa, >Aurde-178837... *
>Cluster 4046
0	238aa, >Aurde-172496... *
>Cluster 4047
0	238aa, >Batde-92471... *
>Cluster 4048
0	238aa, >Batde-27713... *
>Cluster 4049
0	238aa, >Batde-28145... *
>Cluster 4050
0	238aa, >Copci-7116... *
>Cluster 4051
0	238aa, >Copci-10933... *
>Cluster 4052
0	238aa, >Crypa-325187... *
>Cluster 4053
0	238aa, >Hebcy-414448... *
>Cluster 4054
0	238aa, >Hydpi-29251... *
>Cluster 4055
0	238aa, >Hydpi-40200... *
>Cluster 4056
0	238aa, >Hypsu-60389... *
>Cluster 4057
0	238aa, >Hypsu-90442... *
>Cluster 4058
0	238aa, >Lacbi-588723... *
>Cluster 4059
0	238aa, >Mellp-109437... *
>Cluster 4060
0	238aa, >Mellp-3310... *
>Cluster 4061
0	238aa, >Mellp-123523... *
>Cluster 4062
0	238aa, >Phybl-174166... *
>Cluster 4063
0	238aa, >Phybl-66392... *
>Cluster 4064
0	238aa, >Pleos-1087897... *
>Cluster 4065
0	238aa, >Pleos-1088534... *
>Cluster 4066
0	238aa, >Pleos-1089348... *
>Cluster 4067
0	238aa, >Serla-1094884... *
>Cluster 4068
0	238aa, >Trave-144728... *
>Cluster 4069
0	238aa, >Trave-21525... *
>Cluster 4070
0	238aa, >Treme-59561... *
>Cluster 4071
0	238aa, >Trire-124277... *
>Cluster 4072
0	238aa, >Ustma-3748... *
>Cluster 4073
0	238aa, >Ustma-1778... *
>Cluster 4074
0	238aa, >Amamu-9978... *
>Cluster 4075
0	238aa, >Amamu-161330... *
>Cluster 4076
0	238aa, >Amath-72811... *
>Cluster 4077
0	238aa, >Aspni-2369... *
>Cluster 4078
0	238aa, >Copci-6562... *
>Cluster 4079
0	238aa, >Fompi-89468... *
>Cluster 4080
0	238aa, >Galma-91393... *
>Cluster 4081
0	238aa, >Hebcy-18379... *
>Cluster 4082
0	238aa, >Oidma-135488... *
>Cluster 4083
0	238aa, >Phybl-21611... *
>Cluster 4084
0	238aa, >Pilcr-818077... *
>Cluster 4085
0	238aa, >Plicr-137502... *
>Cluster 4086
0	238aa, >Sclci-32832... *
>Cluster 4087
0	238aa, >Suilu-77244... *
>Cluster 4088
0	238aa, >Tubme-4008... *
>Cluster 4089
0	238aa, >Tulca-68500... *
>Cluster 4090
0	238aa, >Tulca-245232... *
>Cluster 4091
0	237aa, >Amamu-81305... *
>Cluster 4092
0	237aa, >Amamu-920917... *
>Cluster 4093
0	237aa, >Amath-55691... *
>Cluster 4094
0	237aa, >Aurde-155881... *
>Cluster 4095
0	237aa, >Botbo-473227... *
>Cluster 4096
0	237aa, >Copci-7390... *
>Cluster 4097
0	237aa, >Crypa-333782... *
>Cluster 4098
0	237aa, >Fomme-165774... *
>Cluster 4099
0	237aa, >Fompi-1026038... *
>Cluster 4100
0	237aa, >Galma-217246... *
>Cluster 4101
0	237aa, >Gymlu-59373... *
>Cluster 4102
0	237aa, >Gymlu-47938... *
>Cluster 4103
0	237aa, >Hydpi-32722... *
>Cluster 4104
0	237aa, >Lacbi-322684... *
>Cluster 4105
0	237aa, >Mellp-110160... *
>Cluster 4106
0	237aa, >Oidma-148893... *
>Cluster 4107
0	237aa, >Paxru-827265... *
>Cluster 4108
0	237aa, >Phchr-196... *
>Cluster 4109
0	237aa, >Pilcr-816873... *
>Cluster 4110
0	237aa, >Punst-54827... *
>Cluster 4111
0	237aa, >Schco-1238931... *
>Cluster 4112
0	237aa, >Serla-1069366... *
>Cluster 4113
0	237aa, >Suilu-26811... *
>Cluster 4114
0	237aa, >Agabi-144757... *
>Cluster 4115
0	237aa, >Aspni-5229... *
>Cluster 4116
0	237aa, >Fomme-138029... *
>Cluster 4117
0	237aa, >Galma-237994... *
>Cluster 4118
0	237aa, >Galma-153889... *
>Cluster 4119
0	237aa, >Glotr-62344... *
>Cluster 4120
0	237aa, >Glotr-103762... *
>Cluster 4121
0	237aa, >Gymlu-36726... *
>Cluster 4122
0	237aa, >Gymlu-250100... *
>Cluster 4123
0	237aa, >Hebcy-431505... *
>Cluster 4124
0	237aa, >Hypsu-1036433... *
>Cluster 4125
0	237aa, >Mellp-124101... *
>Cluster 4126
0	237aa, >Oidma-20997... *
>Cluster 4127
0	237aa, >Pilcr-829776... *
>Cluster 4128
0	237aa, >Pirin-71282... *
>Cluster 4129
0	237aa, >Pisti-999205... *
>Cluster 4130
0	237aa, >Plicr-125544... *
>Cluster 4131
0	237aa, >Sphst-60332... *
>Cluster 4132
0	237aa, >Sphst-230098... *
>Cluster 4133
0	237aa, >Trire-123039... *
>Cluster 4134
0	236aa, >Amath-1729... *
>Cluster 4135
0	236aa, >Aurde-175824... *
>Cluster 4136
0	236aa, >Batde-35848... *
>Cluster 4137
0	236aa, >Conpu-77040... *
>Cluster 4138
0	236aa, >Copci-152... *
>Cluster 4139
0	236aa, >Copci-7824... *
>Cluster 4140
0	236aa, >Crypa-328616... *
>Cluster 4141
0	236aa, >Dacsp-23092... *
>Cluster 4142
0	236aa, >Fomme-159447... *
>Cluster 4143
0	236aa, >Fomme-147198... *
>Cluster 4144
0	236aa, >Fompi-1061473... *
>Cluster 4145
0	236aa, >Galma-214565... *
>Cluster 4146
0	236aa, >Galma-369360... *
>Cluster 4147
0	236aa, >Gymlu-823499... *
>Cluster 4148
0	236aa, >Hebcy-29768... *
>Cluster 4149
0	236aa, >Hebcy-369529... *
>Cluster 4150
0	236aa, >Hypsu-49922... *
>Cluster 4151
0	236aa, >Lacbi-635262... *
>Cluster 4152
0	236aa, >Lacbi-690644... *
>Cluster 4153
0	236aa, >Mellp-113163... *
>Cluster 4154
0	236aa, >Mellp-91542... *
>Cluster 4155
0	236aa, >Mellp-68288... *
>Cluster 4156
0	236aa, >Phchr-3873... *
>Cluster 4157
0	236aa, >Phybl-149161... *
>Cluster 4158
0	236aa, >Picst-33619... *
>Cluster 4159
0	236aa, >Picst-33804... *
>Cluster 4160
0	236aa, >Pilcr-97874... *
>Cluster 4161
0	236aa, >Pleos-1087630... *
>Cluster 4162
0	236aa, >Pleos-155049... *
>Cluster 4163
0	236aa, >Punst-103395... *
>Cluster 4164
0	236aa, >Schco-1151709... *
>Cluster 4165
0	236aa, >Schco-1207783... *
>Cluster 4166
0	236aa, >Schco-237545... *
>Cluster 4167
0	236aa, >Sphst-70933... *
>Cluster 4168
0	236aa, >Sphst-61306... *
>Cluster 4169
0	236aa, >Trave-42260... *
>Cluster 4170
0	236aa, >Trave-24508... *
>Cluster 4171
0	236aa, >Agabi-186439... *
>Cluster 4172
0	236aa, >Amamu-80832... *
>Cluster 4173
0	236aa, >Amamu-165343... *
>Cluster 4174
0	236aa, >Amath-136377... *
>Cluster 4175
0	236aa, >Aspni-2972... *
>Cluster 4176
0	236aa, >Aurde-109877... *
>Cluster 4177
0	236aa, >Crypa-60110... *
>Cluster 4178
0	236aa, >Galma-106427... *
>Cluster 4179
0	236aa, >Hetan-442683... *
>Cluster 4180
0	236aa, >Mellp-101066... *
>Cluster 4181
0	236aa, >Oidma-184597... *
>Cluster 4182
0	236aa, >Paxin-104065... *
>Cluster 4183
0	236aa, >Phchr-140599... *
>Cluster 4184
0	236aa, >Plicr-169910... *
>Cluster 4185
0	236aa, >Punst-138153... *
>Cluster 4186
0	236aa, >Schco-60836... *
>Cluster 4187
0	236aa, >Ustma-2727... *
>Cluster 4188
0	235aa, >Batde-85663... *
>Cluster 4189
0	235aa, >Conpu-150485... *
>Cluster 4190
0	235aa, >Crypa-325166... *
>Cluster 4191
0	235aa, >Fomme-32433... *
>Cluster 4192
0	235aa, >Fompi-1026093... *
>Cluster 4193
0	235aa, >Fompi-115935... *
>Cluster 4194
0	235aa, >Lacbi-582733... *
>Cluster 4195
0	235aa, >Lacbi-690494... *
>Cluster 4196
0	235aa, >Mellp-72584... *
>Cluster 4197
0	235aa, >Mellp-65016... *
>Cluster 4198
0	235aa, >Mellp-59955... *
>Cluster 4199
0	235aa, >Oidma-126757... *
>Cluster 4200
0	235aa, >Oidma-184365... *
>Cluster 4201
0	235aa, >Paxin-17053... *
>Cluster 4202
0	235aa, >Phchr-6581... *
>Cluster 4203
0	235aa, >Pilcr-810171... *
>Cluster 4204
0	235aa, >Pisti-145644... *
>Cluster 4205
0	235aa, >Pleos-176063... *
>Cluster 4206
0	235aa, >Pleos-1109998... *
>Cluster 4207
0	235aa, >Punst-132812... *
>Cluster 4208
0	235aa, >Schco-1121658... *
>Cluster 4209
0	235aa, >Sebve-332791... *
>Cluster 4210
0	235aa, >Sphst-70709... *
>Cluster 4211
0	235aa, >Sphst-269129... *
>Cluster 4212
0	235aa, >Trave-53270... *
>Cluster 4213
0	235aa, >Treme-63485... *
>Cluster 4214
0	235aa, >Trire-110860... *
>Cluster 4215
0	235aa, >Trire-76971... *
>Cluster 4216
0	235aa, >Tubme-6650... *
>Cluster 4217
0	235aa, >Ustma-3154... *
>Cluster 4218
0	235aa, >Ustma-3201... *
>Cluster 4219
0	235aa, >Amamu-12822... *
>Cluster 4220
0	235aa, >Aspni-5538... *
>Cluster 4221
0	235aa, >Aspni-10560... *
>Cluster 4222
0	235aa, >Aurde-112683... *
>Cluster 4223
0	235aa, >Botbo-143019... *
>Cluster 4224
0	235aa, >Copci-243... *
>Cluster 4225
0	235aa, >Copci-179... *
>Cluster 4226
0	235aa, >Fompi-1017328... *
>Cluster 4227
0	235aa, >Phchr-5690... *
>Cluster 4228
0	235aa, >Phchr-5356... *
>Cluster 4229
0	235aa, >Pilcr-811268... *
>Cluster 4230
0	235aa, >Pleos-1089895... *
>Cluster 4231
0	235aa, >Pleos-1106896... *
>Cluster 4232
0	235aa, >Schco-13402... *
>Cluster 4233
0	235aa, >Sclci-39687... *
>Cluster 4234
0	235aa, >Sebve-200063... *
>Cluster 4235
0	235aa, >Stano-1740... *
>Cluster 4236
0	235aa, >Suilu-807077... *
>Cluster 4237
0	235aa, >Trave-142961... *
>Cluster 4238
0	235aa, >Trave-51569... *
>Cluster 4239
0	235aa, >Trire-70341... *
>Cluster 4240
0	234aa, >Aurde-167294... *
>Cluster 4241
0	234aa, >Aurde-166695... *
>Cluster 4242
0	234aa, >Aurde-121900... *
>Cluster 4243
0	234aa, >Batde-91750... *
>Cluster 4244
0	234aa, >Batde-85224... *
>Cluster 4245
0	234aa, >Botbo-28845... *
>Cluster 4246
0	234aa, >Copci-9026... *
>Cluster 4247
0	234aa, >Galma-1354835... *
>Cluster 4248
0	234aa, >Galma-54809... *
>Cluster 4249
0	234aa, >Galma-230005... *
>Cluster 4250
0	234aa, >Galma-135317... *
>Cluster 4251
0	234aa, >Glotr-81668... *
>Cluster 4252
0	234aa, >Gymlu-33119... *
>Cluster 4253
0	234aa, >Gymlu-49929... *
>Cluster 4254
0	234aa, >Hebcy-422530... *
>Cluster 4255
0	234aa, >Hypsu-38965... *
>Cluster 4256
0	234aa, >Lacbi-688999... *
>Cluster 4257
0	234aa, >Mellp-113633... *
>Cluster 4258
0	234aa, >Mellp-105011... *
>Cluster 4259
0	234aa, >Mellp-124340... *
>Cluster 4260
0	234aa, >Mellp-73322... *
>Cluster 4261
0	234aa, >Paxin-11708... *
>Cluster 4262
0	234aa, >Pleos-1089409... *
>Cluster 4263
0	234aa, >Pleos-161873... *
>Cluster 4264
0	234aa, >Pleos-162574... *
>Cluster 4265
0	234aa, >Sebve-329560... *
>Cluster 4266
0	234aa, >Sphst-125805... *
>Cluster 4267
0	234aa, >Sphst-51687... *
>Cluster 4268
0	234aa, >Stano-3543... *
>Cluster 4269
0	234aa, >Trave-54173... *
>Cluster 4270
0	234aa, >Trave-19618... *
>Cluster 4271
0	234aa, >Trire-109335... *
>Cluster 4272
0	234aa, >Tulca-29481... *
>Cluster 4273
0	234aa, >Ustma-5299... *
>Cluster 4274
0	234aa, >Amath-144705... *
>Cluster 4275
0	234aa, >Aspni-2058... *
>Cluster 4276
0	234aa, >Copci-3637... *
>Cluster 4277
0	234aa, >Copci-839... *
>Cluster 4278
0	234aa, >Fompi-43160... *
>Cluster 4279
0	234aa, >Galma-237948... *
>Cluster 4280
0	234aa, >Gymlu-536280... *
>Cluster 4281
0	234aa, >Hebcy-439734... *
>Cluster 4282
0	234aa, >Oidma-45873... *
>Cluster 4283
0	234aa, >Oidma-118722... *
>Cluster 4284
0	234aa, >Phybl-60788... *
>Cluster 4285
0	234aa, >Phybl-63616... *
>Cluster 4286
0	234aa, >Pilcr-69091... *
>Cluster 4287
0	234aa, >Plicr-52031... *
>Cluster 4288
0	234aa, >Punst-142063... *
>Cluster 4289
0	234aa, >Sebve-219189... *
>Cluster 4290
0	234aa, >Sebve-22723... *
>Cluster 4291
0	234aa, >Sphst-56908... *
>Cluster 4292
0	234aa, >Stano-9671... *
>Cluster 4293
0	234aa, >Trire-123232... *
>Cluster 4294
0	233aa, >Amamu-18906... *
>Cluster 4295
0	233aa, >Amamu-15734... *
>Cluster 4296
0	233aa, >Amath-38504... *
>Cluster 4297
0	233aa, >Aspni-2156... *
>Cluster 4298
0	233aa, >Aspni-1743... *
>Cluster 4299
0	233aa, >Aurde-184773... *
>Cluster 4300
0	233aa, >Aurde-117439... *
>Cluster 4301
0	233aa, >Batde-24754... *
>Cluster 4302
0	233aa, >Conpu-70707... *
>Cluster 4303
0	233aa, >Copci-7653... *
>Cluster 4304
0	233aa, >Copci-7365... *
>Cluster 4305
0	233aa, >Crypa-343683... *
>Cluster 4306
0	233aa, >Crypa-63537... *
>Cluster 4307
0	233aa, >Dacsp-20356... *
>Cluster 4308
0	233aa, >Fomme-146952... *
>Cluster 4309
0	233aa, >Galma-248456... *
>Cluster 4310
0	233aa, >Galma-795857... *
>Cluster 4311
0	233aa, >Galma-720062... *
>Cluster 4312
0	233aa, >Gymlu-83519... *
>Cluster 4313
0	233aa, >Hebcy-24513... *
>Cluster 4314
0	233aa, >Hebcy-9743... *
>Cluster 4315
0	233aa, >Hypsu-208198... *
>Cluster 4316
0	233aa, >Phchr-7715... *
>Cluster 4317
0	233aa, >Pilcr-15148... *
>Cluster 4318
0	233aa, >Pirin-78067... *
>Cluster 4319
0	233aa, >Punst-41053... *
>Cluster 4320
0	233aa, >Sebve-195993... *
>Cluster 4321
0	233aa, >Sebve-329436... *
>Cluster 4322
0	233aa, >Sphst-43039... *
>Cluster 4323
0	233aa, >Treme-40062... *
>Cluster 4324
0	233aa, >Treme-71572... *
>Cluster 4325
0	233aa, >Ustma-3232... *
>Cluster 4326
0	233aa, >Ustma-6113... *
>Cluster 4327
0	233aa, >Amamu-27484... *
>Cluster 4328
0	233aa, >Amamu-170822... *
>Cluster 4329
0	233aa, >Amath-8172... *
>Cluster 4330
0	233aa, >Amath-5954... *
>Cluster 4331
0	233aa, >Aspni-4172... *
>Cluster 4332
0	233aa, >Copci-12368... *
>Cluster 4333
0	233aa, >Fomme-164379... *
>Cluster 4334
0	233aa, >Fompi-1054065... *
>Cluster 4335
0	233aa, >Galma-81286... *
>Cluster 4336
0	233aa, >Glotr-132368... *
>Cluster 4337
0	233aa, >Hypsu-145314... *
>Cluster 4338
0	233aa, >Jaaar-69216... *
>Cluster 4339
0	233aa, >Mellp-124550... *
>Cluster 4340
0	233aa, >Pilcr-824972... *
>Cluster 4341
0	233aa, >Pilcr-4592... *
>Cluster 4342
0	233aa, >Pleos-37057... *
>Cluster 4343
0	233aa, >Pleos-1100408... *
>Cluster 4344
0	233aa, >Plicr-34060... *
>Cluster 4345
0	233aa, >Schco-13522... *
>Cluster 4346
0	233aa, >Sebve-331524... *
>Cluster 4347
0	233aa, >Stano-4413... *
>Cluster 4348
0	233aa, >Stano-4167... *
>Cluster 4349
0	233aa, >Stano-4603... *
>Cluster 4350
0	233aa, >Suilu-193995... *
>Cluster 4351
0	232aa, >Agabi-220588... *
>Cluster 4352
0	232aa, >Amamu-920935... *
>Cluster 4353
0	232aa, >Aurde-129434... *
>Cluster 4354
0	232aa, >Batde-89714... *
>Cluster 4355
0	232aa, >Botbo-231037... *
>Cluster 4356
0	232aa, >Botbo-36964... *
>Cluster 4357
0	232aa, >Conpu-141129... *
>Cluster 4358
0	232aa, >Conpu-114224... *
>Cluster 4359
0	232aa, >Conpu-160278... *
>Cluster 4360
0	232aa, >Conpu-70997... *
>Cluster 4361
0	232aa, >Copci-10677... *
>Cluster 4362
0	232aa, >Crypa-352430... *
>Cluster 4363
0	232aa, >Crypa-258973... *
>Cluster 4364
0	232aa, >Crypa-69121... *
>Cluster 4365
0	232aa, >Fomme-123671... *
>Cluster 4366
0	232aa, >Fomme-159529... *
>Cluster 4367
0	232aa, >Gymlu-50239... *
>Cluster 4368
0	232aa, >Hebcy-88707... *
>Cluster 4369
0	232aa, >Lacbi-475888... *
>Cluster 4370
0	232aa, >Lacbi-300606... *
>Cluster 4371
0	232aa, >Oidma-61753... *
>Cluster 4372
0	232aa, >Oidma-34563... *
>Cluster 4373
0	232aa, >Pirin-80053... *
>Cluster 4374
0	232aa, >Pisti-689145... *
>Cluster 4375
0	232aa, >Pleos-1105548... *
>Cluster 4376
0	232aa, >Stano-938... *
>Cluster 4377
0	232aa, >Trave-51607... *
>Cluster 4378
0	232aa, >Treme-29143... *
>Cluster 4379
0	232aa, >Trire-22386... *
>Cluster 4380
0	232aa, >Trire-108570... *
>Cluster 4381
0	232aa, >Tulca-19595... *
>Cluster 4382
0	232aa, >Tulca-221503... *
>Cluster 4383
0	232aa, >Tulca-215745... *
>Cluster 4384
0	232aa, >Ustma-5227... *
>Cluster 4385
0	232aa, >Amamu-572987... *
>Cluster 4386
0	232aa, >Amamu-68203... *
>Cluster 4387
0	232aa, >Aspni-741... *
>Cluster 4388
0	232aa, >Aspni-7086... *
>Cluster 4389
0	232aa, >Galma-251179... *
>Cluster 4390
0	232aa, >Gymlu-45304... *
>Cluster 4391
0	232aa, >Hetan-174682... *
>Cluster 4392
0	232aa, >Oidma-59526... *
>Cluster 4393
0	232aa, >Plicr-112887... *
>Cluster 4394
0	232aa, >Punst-44769... *
>Cluster 4395
0	232aa, >Schco-1166779... *
>Cluster 4396
0	232aa, >Schco-1032955... *
>Cluster 4397
0	232aa, >Stano-6123... *
>Cluster 4398
0	232aa, >Suilu-25260... *
>Cluster 4399
0	232aa, >Suilu-36511... *
>Cluster 4400
0	232aa, >Trave-46381... *
>Cluster 4401
0	232aa, >Tulca-115464... *
>Cluster 4402
0	232aa, >Ustma-1851... *
>Cluster 4403
0	231aa, >Amath-1273... *
>Cluster 4404
0	231aa, >Amath-951... *
>Cluster 4405
0	231aa, >Amath-50303... *
>Cluster 4406
0	231aa, >Aspni-7136... *
>Cluster 4407
0	231aa, >Copci-6838... *
>Cluster 4408
0	231aa, >Copci-5019... *
>Cluster 4409
0	231aa, >Copci-7627... *
>Cluster 4410
0	231aa, >Copci-12934... *
>Cluster 4411
0	231aa, >Crypa-321942... *
>Cluster 4412
0	231aa, >Dacsp-111683... *
>Cluster 4413
0	231aa, >Fomme-152247... *
>Cluster 4414
0	231aa, >Fomme-147942... *
>Cluster 4415
0	231aa, >Glotr-109672... *
>Cluster 4416
0	231aa, >Glotr-131018... *
>Cluster 4417
0	231aa, >Gymlu-37915... *
>Cluster 4418
0	231aa, >Gymlu-85274... *
>Cluster 4419
0	231aa, >Hetan-311041... *
>Cluster 4420
0	231aa, >Hetan-439593... *
>Cluster 4421
0	231aa, >Mellp-78206... *
>Cluster 4422
0	231aa, >Mellp-124124... *
>Cluster 4423
0	231aa, >Oidma-128733... *
>Cluster 4424
0	231aa, >Oidma-30853... *
>Cluster 4425
0	231aa, >Phchr-6651... *
>Cluster 4426
0	231aa, >Pleos-1089328... *
>Cluster 4427
0	231aa, >Schco-1284668... *
>Cluster 4428
0	231aa, >Serla-365854... *
>Cluster 4429
0	231aa, >Sphst-49225... *
>Cluster 4430
0	231aa, >Stano-9097... *
>Cluster 4431
0	231aa, >Suilu-810132... *
>Cluster 4432
0	231aa, >Trire-21982... *
>Cluster 4433
0	231aa, >Ustma-5366... *
>Cluster 4434
0	231aa, >Aspni-3798... *
>Cluster 4435
0	231aa, >Aurde-133706... *
>Cluster 4436
0	231aa, >Copci-6439... *
>Cluster 4437
0	231aa, >Copci-3029... *
>Cluster 4438
0	231aa, >Dacsp-20623... *
>Cluster 4439
0	231aa, >Galma-1362079... *
>Cluster 4440
0	231aa, >Mellp-124323... *
>Cluster 4441
0	231aa, >Phchr-485... *
>Cluster 4442
0	231aa, >Phybl-63166... *
>Cluster 4443
0	231aa, >Pilcr-68044... *
>Cluster 4444
0	231aa, >Pleos-1075615... *
>Cluster 4445
0	231aa, >Plicr-34283... *
>Cluster 4446
0	231aa, >Schco-79570... *
>Cluster 4447
0	231aa, >Serla-491407... *
>Cluster 4448
0	231aa, >Suilu-798576... *
>Cluster 4449
0	231aa, >Trave-40255... *
>Cluster 4450
0	230aa, >Agabi-189622... *
>Cluster 4451
0	230aa, >Amamu-28794... *
>Cluster 4452
0	230aa, >Amath-65767... *
>Cluster 4453
0	230aa, >Aurde-182780... *
>Cluster 4454
0	230aa, >Aurde-149844... *
>Cluster 4455
0	230aa, >Batde-92306... *
>Cluster 4456
0	230aa, >Botbo-180930... *
>Cluster 4457
0	230aa, >Copci-910... *
>Cluster 4458
0	230aa, >Copci-11657... *
>Cluster 4459
0	230aa, >Fompi-1055235... *
>Cluster 4460
0	230aa, >Galma-245817... *
>Cluster 4461
0	230aa, >Galma-151166... *
>Cluster 4462
0	230aa, >Galma-159332... *
>Cluster 4463
0	230aa, >Glotr-90876... *
>Cluster 4464
0	230aa, >Gymlu-36802... *
>Cluster 4465
0	230aa, >Gymlu-698361... *
>Cluster 4466
0	230aa, >Hebcy-381618... *
>Cluster 4467
0	230aa, >Hydpi-96187... *
>Cluster 4468
0	230aa, >Hypsu-36391... *
>Cluster 4469
0	230aa, >Mellp-108984... *
>Cluster 4470
0	230aa, >Mellp-123909... *
>Cluster 4471
0	230aa, >Mellp-113750... *
>Cluster 4472
0	230aa, >Mellp-102336... *
>Cluster 4473
0	230aa, >Oidma-107716... *
>Cluster 4474
0	230aa, >Phchr-1823... *
>Cluster 4475
0	230aa, >Pilcr-93964... *
>Cluster 4476
0	230aa, >Pirin-79118... *
>Cluster 4477
0	230aa, >Pisti-161325... *
>Cluster 4478
0	230aa, >Punst-54224... *
>Cluster 4479
0	230aa, >Sebve-90716... *
>Cluster 4480
0	230aa, >Sebve-295718... *
>Cluster 4481
0	230aa, >Sebve-327853... *
>Cluster 4482
0	230aa, >Sphst-274847... *
>Cluster 4483
0	230aa, >Stano-5881... *
>Cluster 4484
0	230aa, >Ustma-2474... *
>Cluster 4485
0	230aa, >Ustma-1779... *
>Cluster 4486
0	230aa, >Agabi-137828... *
>Cluster 4487
0	230aa, >Aurde-175336... *
>Cluster 4488
0	230aa, >Botbo-34880... *
>Cluster 4489
0	230aa, >Copci-10725... *
>Cluster 4490
0	230aa, >Copci-3109... *
>Cluster 4491
0	230aa, >Crypa-47319... *
>Cluster 4492
0	230aa, >Galma-253138... *
>Cluster 4493
0	230aa, >Hypsu-54415... *
>Cluster 4494
0	230aa, >Oidma-30255... *
>Cluster 4495
0	230aa, >Oidma-75214... *
>Cluster 4496
0	230aa, >Phybl-64201... *
>Cluster 4497
0	230aa, >Pilcr-88218... *
>Cluster 4498
0	230aa, >Punst-85030... *
>Cluster 4499
0	230aa, >Sphst-258065... *
>Cluster 4500
0	230aa, >Stano-4088... *
>Cluster 4501
0	230aa, >Stano-708... *
>Cluster 4502
0	229aa, >Agabi-193070... *
>Cluster 4503
0	229aa, >Aurde-118894... *
>Cluster 4504
0	229aa, >Aurde-85175... *
>Cluster 4505
0	229aa, >Aurde-124643... *
>Cluster 4506
0	229aa, >Aurde-112875... *
>Cluster 4507
0	229aa, >Aurde-115457... *
>Cluster 4508
0	229aa, >Batde-25010... *
>Cluster 4509
0	229aa, >Batde-87578... *
>Cluster 4510
0	229aa, >Copci-8149... *
>Cluster 4511
0	229aa, >Crypa-254826... *
>Cluster 4512
0	229aa, >Fomme-77343... *
>Cluster 4513
0	229aa, >Gymlu-35314... *
>Cluster 4514
0	229aa, >Hetan-105500... *
>Cluster 4515
0	229aa, >Hypsu-42911... *
>Cluster 4516
0	229aa, >Hypsu-852724... *
>Cluster 4517
0	229aa, >Hypsu-47956... *
>Cluster 4518
0	229aa, >Mellp-109910... *
>Cluster 4519
0	229aa, >Oidma-16754... *
>Cluster 4520
0	229aa, >Oidma-194509... *
>Cluster 4521
0	229aa, >Oidma-50746... *
>Cluster 4522
0	229aa, >Oidma-177063... *
>Cluster 4523
0	229aa, >Phchr-6497... *
>Cluster 4524
0	229aa, >Pilcr-407119... *
>Cluster 4525
0	229aa, >Pilcr-125194... *
>Cluster 4526
0	229aa, >Pirin-72049... *
>Cluster 4527
0	229aa, >Punst-107721... *
>Cluster 4528
0	229aa, >Sebve-27893... *
>Cluster 4529
0	229aa, >Sebve-23653... *
>Cluster 4530
0	229aa, >Tubme-42... *
>Cluster 4531
0	229aa, >Tulca-11539... *
>Cluster 4532
0	229aa, >Ustma-823... *
>Cluster 4533
0	229aa, >Ustma-5222... *
>Cluster 4534
0	229aa, >Botbo-171864... *
>Cluster 4535
0	229aa, >Copci-4683... *
>Cluster 4536
0	229aa, >Copci-4370... *
>Cluster 4537
0	229aa, >Crypa-50471... *
>Cluster 4538
0	229aa, >Fomme-21668... *
>Cluster 4539
0	229aa, >Fompi-1059432... *
>Cluster 4540
0	229aa, >Galma-54325... *
>Cluster 4541
0	229aa, >Glotr-139339... *
>Cluster 4542
0	229aa, >Hypsu-1010005... *
>Cluster 4543
0	229aa, >Jaaar-310124... *
>Cluster 4544
0	229aa, >Lacbi-665882... *
>Cluster 4545
0	229aa, >Mellp-89211... *
>Cluster 4546
0	229aa, >Phchr-42504... *
>Cluster 4547
0	229aa, >Pirin-77905... *
>Cluster 4548
0	229aa, >Pirin-73891... *
>Cluster 4549
0	229aa, >Pismi-685288... *
>Cluster 4550
0	229aa, >Pisti-125495... *
>Cluster 4551
0	229aa, >Schco-102364... *
>Cluster 4552
0	229aa, >Sebve-325699... *
>Cluster 4553
0	229aa, >Sphst-263338... *
>Cluster 4554
0	229aa, >Stano-2382... *
>Cluster 4555
0	229aa, >Stano-100... *
>Cluster 4556
0	229aa, >Stano-4689... *
>Cluster 4557
0	229aa, >Trire-74223... *
>Cluster 4558
0	229aa, >Trire-42152... *
>Cluster 4559
0	229aa, >Tulca-64672... *
>Cluster 4560
0	229aa, >Tulca-31815... *
>Cluster 4561
0	228aa, >Aspni-1536... *
>Cluster 4562
0	228aa, >Batde-23219... *
>Cluster 4563
0	228aa, >Crypa-354691... *
>Cluster 4564
0	228aa, >Dacsp-110140... *
>Cluster 4565
0	228aa, >Fomme-25715... *
>Cluster 4566
0	228aa, >Fomme-156844... *
>Cluster 4567
0	228aa, >Fompi-1026301... *
>Cluster 4568
0	228aa, >Galma-146572... *
>Cluster 4569
0	228aa, >Galma-159441... *
>Cluster 4570
0	228aa, >Gymlu-62973... *
>Cluster 4571
0	228aa, >Hebcy-23347... *
>Cluster 4572
0	228aa, >Hypsu-202241... *
>Cluster 4573
0	228aa, >Hypsu-209480... *
>Cluster 4574
0	228aa, >Lacbi-453690... *
>Cluster 4575
0	228aa, >Lacbi-301642... *
>Cluster 4576
0	228aa, >Lacbi-661482... *
>Cluster 4577
0	228aa, >Mellp-66960... *
>Cluster 4578
0	228aa, >Mellp-66895... *
>Cluster 4579
0	228aa, >Oidma-43580... *
>Cluster 4580
0	228aa, >Oidma-175519... *
>Cluster 4581
0	228aa, >Paxin-100773... *
>Cluster 4582
0	228aa, >Phybl-169276... *
>Cluster 4583
0	228aa, >Pismi-651956... *
>Cluster 4584
0	228aa, >Punst-53578... *
>Cluster 4585
0	228aa, >Schco-1154427... *
>Cluster 4586
0	228aa, >Schco-1135597... *
>Cluster 4587
0	228aa, >Sebve-67791... *
>Cluster 4588
0	228aa, >Sphst-267719... *
>Cluster 4589
0	228aa, >Suilu-523904... *
>Cluster 4590
0	228aa, >Amath-64911... *
>Cluster 4591
0	228aa, >Copci-1130... *
>Cluster 4592
0	228aa, >Copci-5412... *
>Cluster 4593
0	228aa, >Copci-10258... *
>Cluster 4594
0	228aa, >Fompi-88904... *
>Cluster 4595
0	228aa, >Galma-779852... *
>Cluster 4596
0	228aa, >Gymlu-233371... *
>Cluster 4597
0	228aa, >Gymlu-96667... *
>Cluster 4598
0	228aa, >Hypsu-49377... *
>Cluster 4599
0	228aa, >Hypsu-47207... *
>Cluster 4600
0	228aa, >Hypsu-49984... *
>Cluster 4601
0	228aa, >Oidma-35864... *
>Cluster 4602
0	228aa, >Paxru-822950... *
>Cluster 4603
0	228aa, >Phchr-2271... *
>Cluster 4604
0	228aa, >Pirin-72677... *
>Cluster 4605
0	228aa, >Pirin-79753... *
>Cluster 4606
0	228aa, >Pleos-157638... *
>Cluster 4607
0	228aa, >Punst-96536... *
>Cluster 4608
0	228aa, >Stano-650... *
>Cluster 4609
0	228aa, >Trire-103458... *
>Cluster 4610
0	228aa, >Tubme-3361... *
>Cluster 4611
0	227aa, >Amamu-163993... *
>Cluster 4612
0	227aa, >Amath-173404... *
>Cluster 4613
0	227aa, >Amath-45569... *
>Cluster 4614
0	227aa, >Aurde-169081... *
>Cluster 4615
0	227aa, >Aurde-162405... *
>Cluster 4616
0	227aa, >Batde-27818... *
>Cluster 4617
0	227aa, >Botbo-444924... *
>Cluster 4618
0	227aa, >Conpu-84419... *
>Cluster 4619
0	227aa, >Copci-5300... *
>Cluster 4620
0	227aa, >Galma-145847... *
>Cluster 4621
0	227aa, >Galma-147156... *
>Cluster 4622
0	227aa, >Galma-246538... *
>Cluster 4623
0	227aa, >Galma-235156... *
>Cluster 4624
0	227aa, >Gymlu-44079... *
>Cluster 4625
0	227aa, >Gymlu-249192... *
>Cluster 4626
0	227aa, >Hebcy-446788... *
>Cluster 4627
0	227aa, >Hebcy-347867... *
>Cluster 4628
0	227aa, >Hypsu-79779... *
>Cluster 4629
0	227aa, >Lacbi-247023... *
>Cluster 4630
0	227aa, >Mellp-86994... *
>Cluster 4631
0	227aa, >Oidma-48139... *
>Cluster 4632
0	227aa, >Oidma-177610... *
>Cluster 4633
0	227aa, >Paxin-157788... *
>Cluster 4634
0	227aa, >Paxru-163385... *
>Cluster 4635
0	227aa, >Paxru-315241... *
>Cluster 4636
0	227aa, >Phybl-65308... *
>Cluster 4637
0	227aa, >Pirin-75361... *
>Cluster 4638
0	227aa, >Pleos-156372... *
>Cluster 4639
0	227aa, >Pleos-156270... *
>Cluster 4640
0	227aa, >Sclci-85220... *
>Cluster 4641
0	227aa, >Sphst-60668... *
>Cluster 4642
0	227aa, >Trire-112018... *
>Cluster 4643
0	227aa, >Ustma-1823... *
>Cluster 4644
0	227aa, >Ustma-5305... *
>Cluster 4645
0	227aa, >Amath-139174... *
>Cluster 4646
0	227aa, >Aurde-69927... *
>Cluster 4647
0	227aa, >Botbo-269161... *
>Cluster 4648
0	227aa, >Copci-4982... *
>Cluster 4649
0	227aa, >Gymlu-256383... *
>Cluster 4650
0	227aa, >Mellp-124322... *
>Cluster 4651
0	227aa, >Phybl-75733... *
>Cluster 4652
0	227aa, >Pisti-16729... *
>Cluster 4653
0	227aa, >Pleos-1107273... *
>Cluster 4654
0	227aa, >Schco-269886... *
>Cluster 4655
0	227aa, >Stano-9465... *
>Cluster 4656
0	227aa, >Stano-7019... *
>Cluster 4657
0	227aa, >Tulca-29855... *
>Cluster 4658
0	226aa, >Agabi-192552... *
>Cluster 4659
0	226aa, >Amamu-364708... *
>Cluster 4660
0	226aa, >Aurde-154636... *
>Cluster 4661
0	226aa, >Aurde-127991... *
>Cluster 4662
0	226aa, >Aurde-174827... *
>Cluster 4663
0	226aa, >Batde-22628... *
>Cluster 4664
0	226aa, >Botbo-49427... *
>Cluster 4665
0	226aa, >Botbo-588767... *
>Cluster 4666
0	226aa, >Copci-7310... *
>Cluster 4667
0	226aa, >Copci-6837... *
>Cluster 4668
0	226aa, >Copci-10307... *
>Cluster 4669
0	226aa, >Crypa-74673... *
>Cluster 4670
0	226aa, >Dacsp-22430... *
>Cluster 4671
0	226aa, >Dacsp-107740... *
>Cluster 4672
0	226aa, >Galma-301911... *
>Cluster 4673
0	226aa, >Gymlu-69722... *
>Cluster 4674
0	226aa, >Hetan-460782... *
>Cluster 4675
0	226aa, >Hypsu-664616... *
>Cluster 4676
0	226aa, >Lacbi-612393... *
>Cluster 4677
0	226aa, >Lacbi-604231... *
>Cluster 4678
0	226aa, >Mellp-104816... *
>Cluster 4679
0	226aa, >Mellp-53986... *
>Cluster 4680
0	226aa, >Oidma-184977... *
>Cluster 4681
0	226aa, >Oidma-146232... *
>Cluster 4682
0	226aa, >Oidma-15976... *
>Cluster 4683
0	226aa, >Oidma-22455... *
>Cluster 4684
0	226aa, >Paxin-103578... *
>Cluster 4685
0	226aa, >Paxin-180694... *
>Cluster 4686
0	226aa, >Pismi-285541... *
>Cluster 4687
0	226aa, >Pisti-705156... *
>Cluster 4688
0	226aa, >Punst-145213... *
>Cluster 4689
0	226aa, >Schco-1191733... *
>Cluster 4690
0	226aa, >Sebve-66163... *
>Cluster 4691
0	226aa, >Sebve-328981... *
>Cluster 4692
0	226aa, >Sphst-191965... *
>Cluster 4693
0	226aa, >Sphst-271646... *
>Cluster 4694
0	226aa, >Stano-4770... *
>Cluster 4695
0	226aa, >Suilu-17534... *
>Cluster 4696
0	226aa, >Trave-36116... *
>Cluster 4697
0	226aa, >Treme-62283... *
>Cluster 4698
0	226aa, >Treme-57355... *
>Cluster 4699
0	226aa, >Trire-105454... *
>Cluster 4700
0	226aa, >Ustma-4084... *
>Cluster 4701
0	226aa, >Ustma-3564... *
>Cluster 4702
0	226aa, >Amath-68892... *
>Cluster 4703
0	226aa, >Aurde-133767... *
>Cluster 4704
0	226aa, >Botbo-123282... *
>Cluster 4705
0	226aa, >Oidma-33974... *
>Cluster 4706
0	226aa, >Oidma-50893... *
>Cluster 4707
0	226aa, >Phybl-188887... *
>Cluster 4708
0	226aa, >Phybl-162995... *
>Cluster 4709
0	226aa, >Pilcr-821681... *
>Cluster 4710
0	226aa, >Sebve-131439... *
>Cluster 4711
0	226aa, >Stano-8456... *
>Cluster 4712
0	226aa, >Suilu-799818... *
>Cluster 4713
0	226aa, >Trave-43972... *
>Cluster 4714
0	226aa, >Trave-69180... *
>Cluster 4715
0	226aa, >Trire-74379... *
>Cluster 4716
0	225aa, >Aurde-178724... *
>Cluster 4717
0	225aa, >Batde-34787... *
>Cluster 4718
0	225aa, >Botbo-270566... *
>Cluster 4719
0	225aa, >Copci-3457... *
>Cluster 4720
0	225aa, >Fompi-91884... *
>Cluster 4721
0	225aa, >Galma-162362... *
>Cluster 4722
0	225aa, >Galma-247719... *
>Cluster 4723
0	225aa, >Lacbi-645621... *
>Cluster 4724
0	225aa, >Mellp-91254... *
>Cluster 4725
0	225aa, >Mellp-110536... *
>Cluster 4726
0	225aa, >Oidma-37717... *
>Cluster 4727
0	225aa, >Phybl-72765... *
>Cluster 4728
0	225aa, >Punst-98456... *
>Cluster 4729
0	225aa, >Schco-1039162... *
>Cluster 4730
0	225aa, >Schco-66702... *
>Cluster 4731
0	225aa, >Schco-1101204... *
>Cluster 4732
0	225aa, >Stano-10646... *
>Cluster 4733
0	225aa, >Stano-11803... *
>Cluster 4734
0	225aa, >Trave-74474... *
>Cluster 4735
0	225aa, >Treme-66553... *
>Cluster 4736
0	225aa, >Agabi-196181... *
>Cluster 4737
0	225aa, >Aurde-68477... *
>Cluster 4738
0	225aa, >Aurde-133384... *
>Cluster 4739
0	225aa, >Aurde-113118... *
>Cluster 4740
0	225aa, >Aurde-160126... *
>Cluster 4741
0	225aa, >Crypa-60701... *
>Cluster 4742
0	225aa, >Crypa-38857... *
>Cluster 4743
0	225aa, >Crypa-328297... *
>Cluster 4744
0	225aa, >Fompi-1015796... *
>Cluster 4745
0	225aa, >Galma-74760... *
>Cluster 4746
0	225aa, >Gymlu-36629... *
>Cluster 4747
0	225aa, >Hypsu-88628... *
>Cluster 4748
0	225aa, >Lacbi-316267... *
>Cluster 4749
0	225aa, >Oidma-132732... *
>Cluster 4750
0	225aa, >Oidma-100585... *
>Cluster 4751
0	225aa, >Pismi-14816... *
>Cluster 4752
0	225aa, >Pismi-673780... *
>Cluster 4753
0	225aa, >Pleos-163988... *
>Cluster 4754
0	225aa, >Punst-116284... *
>Cluster 4755
0	225aa, >Schco-1184614... *
>Cluster 4756
0	225aa, >Sebve-300246... *
>Cluster 4757
0	225aa, >Sphst-25500... *
>Cluster 4758
0	225aa, >Suilu-77322... *
>Cluster 4759
0	225aa, >Tubme-4811... *
>Cluster 4760
0	224aa, >Agabi-140389... *
>Cluster 4761
0	224aa, >Aurde-45521... *
>Cluster 4762
0	224aa, >Batde-37027... *
>Cluster 4763
0	224aa, >Batde-28504... *
>Cluster 4764
0	224aa, >Batde-35444... *
>Cluster 4765
0	224aa, >Batde-36676... *
>Cluster 4766
0	224aa, >Botbo-149180... *
>Cluster 4767
0	224aa, >Copci-4952... *
>Cluster 4768
0	224aa, >Copci-10423... *
>Cluster 4769
0	224aa, >Crypa-248975... *
>Cluster 4770
0	224aa, >Fomme-17026... *
>Cluster 4771
0	224aa, >Fomme-148242... *
>Cluster 4772
0	224aa, >Fompi-1014602... *
>Cluster 4773
0	224aa, >Galma-149259... *
>Cluster 4774
0	224aa, >Galma-214435... *
>Cluster 4775
0	224aa, >Galma-142505... *
>Cluster 4776
0	224aa, >Glotr-120553... *
>Cluster 4777
0	224aa, >Gymlu-349608... *
>Cluster 4778
0	224aa, >Gymlu-509669... *
>Cluster 4779
0	224aa, >Hetan-116069... *
>Cluster 4780
0	224aa, >Hydpi-27914... *
>Cluster 4781
0	224aa, >Lacbi-399661... *
>Cluster 4782
0	224aa, >Lacbi-293250... *
>Cluster 4783
0	224aa, >Mellp-112579... *
>Cluster 4784
0	224aa, >Mellp-87365... *
>Cluster 4785
0	224aa, >Oidma-55320... *
>Cluster 4786
0	224aa, >Paxin-103463... *
>Cluster 4787
0	224aa, >Phchr-2879... *
>Cluster 4788
0	224aa, >Phchr-8328... *
>Cluster 4789
0	224aa, >Phybl-116328... *
>Cluster 4790
0	224aa, >Pirin-78499... *
>Cluster 4791
0	224aa, >Punst-48521... *
>Cluster 4792
0	224aa, >Punst-135934... *
>Cluster 4793
0	224aa, >Sclci-30082... *
>Cluster 4794
0	224aa, >Sclci-133291... *
>Cluster 4795
0	224aa, >Sclci-22535... *
>Cluster 4796
0	224aa, >Sebve-252422... *
>Cluster 4797
0	224aa, >Stano-11016... *
>Cluster 4798
0	224aa, >Suilu-17611... *
>Cluster 4799
0	224aa, >Treme-62442... *
>Cluster 4800
0	224aa, >Ustma-4108... *
>Cluster 4801
0	224aa, >Aurde-174626... *
>Cluster 4802
0	224aa, >Copci-7291... *
>Cluster 4803
0	224aa, >Copci-8228... *
>Cluster 4804
0	224aa, >Crypa-19334... *
>Cluster 4805
0	224aa, >Dacsp-23701... *
>Cluster 4806
0	224aa, >Gymlu-38721... *
>Cluster 4807
0	224aa, >Gymlu-249794... *
>Cluster 4808
0	224aa, >Mellp-124102... *
>Cluster 4809
0	224aa, >Pilcr-57030... *
>Cluster 4810
0	224aa, >Pirin-76666... *
>Cluster 4811
0	224aa, >Pleos-1102622... *
>Cluster 4812
0	224aa, >Pleos-41047... *
>Cluster 4813
0	224aa, >Ustma-445... *
>Cluster 4814
0	224aa, >Ustma-2506... *
>Cluster 4815
0	224aa, >Ustma-680... *
>Cluster 4816
0	223aa, >Amamu-17933... *
>Cluster 4817
0	223aa, >Amath-51091... *
>Cluster 4818
0	223aa, >Aurde-156573... *
>Cluster 4819
0	223aa, >Crypa-326036... *
>Cluster 4820
0	223aa, >Crypa-329424... *
>Cluster 4821
0	223aa, >Dacsp-106898... *
>Cluster 4822
0	223aa, >Fompi-1021890... *
>Cluster 4823
0	223aa, >Fompi-1021892... *
>Cluster 4824
0	223aa, >Fompi-117573... *
>Cluster 4825
0	223aa, >Fompi-1040635... *
>Cluster 4826
0	223aa, >Galma-251341... *
>Cluster 4827
0	223aa, >Galma-227106... *
>Cluster 4828
0	223aa, >Gymlu-69704... *
>Cluster 4829
0	223aa, >Hypsu-198870... *
>Cluster 4830
0	223aa, >Lacbi-468919... *
>Cluster 4831
0	223aa, >Oidma-178641... *
>Cluster 4832
0	223aa, >Phybl-64064... *
>Cluster 4833
0	223aa, >Phybl-60427... *
>Cluster 4834
0	223aa, >Phybl-73007... *
>Cluster 4835
0	223aa, >Pilcr-86839... *
>Cluster 4836
0	223aa, >Pilcr-271284... *
>Cluster 4837
0	223aa, >Pirin-70978... *
>Cluster 4838
0	223aa, >Pismi-18743... *
>Cluster 4839
0	223aa, >Punst-122627... *
>Cluster 4840
0	223aa, >Schco-1176379... *
>Cluster 4841
0	223aa, >Schco-1212035... *
>Cluster 4842
0	223aa, >Sebve-67991... *
>Cluster 4843
0	223aa, >Sebve-263409... *
>Cluster 4844
0	223aa, >Stano-8872... *
>Cluster 4845
0	223aa, >Stano-6156... *
>Cluster 4846
0	223aa, >Stano-6095... *
>Cluster 4847
0	223aa, >Tubme-5140... *
>Cluster 4848
0	223aa, >Ustma-2535... *
>Cluster 4849
0	223aa, >Ustma-3747... *
>Cluster 4850
0	223aa, >Botbo-42755... *
>Cluster 4851
0	223aa, >Botbo-59279... *
>Cluster 4852
0	223aa, >Botbo-191309... *
>Cluster 4853
0	223aa, >Galma-75787... *
>Cluster 4854
0	223aa, >Gymlu-47465... *
>Cluster 4855
0	223aa, >Pismi-70538... *
>Cluster 4856
0	223aa, >Schco-1203095... *
>Cluster 4857
0	223aa, >Schco-17204... *
>Cluster 4858
0	223aa, >Sebve-61932... *
>Cluster 4859
0	223aa, >Sebve-6228... *
>Cluster 4860
0	223aa, >Sphst-236461... *
>Cluster 4861
0	223aa, >Sphst-22914... *
>Cluster 4862
0	223aa, >Stano-5762... *
>Cluster 4863
0	223aa, >Trave-66597... *
>Cluster 4864
0	223aa, >Trave-40004... *
>Cluster 4865
0	223aa, >Trave-130131... *
>Cluster 4866
0	223aa, >Trire-123818... *
>Cluster 4867
0	223aa, >Tubme-7187... *
>Cluster 4868
0	223aa, >Tulca-29117... *
>Cluster 4869
0	223aa, >Tulca-135474... *
>Cluster 4870
0	223aa, >Ustma-2981... *
>Cluster 4871
0	222aa, >Amath-145285... *
>Cluster 4872
0	222aa, >Aurde-109811... *
>Cluster 4873
0	222aa, >Aurde-112635... *
>Cluster 4874
0	222aa, >Botbo-141985... *
>Cluster 4875
0	222aa, >Copci-6325... *
>Cluster 4876
0	222aa, >Crypa-356540... *
>Cluster 4877
0	222aa, >Fompi-1023783... *
>Cluster 4878
0	222aa, >Galma-1351979... *
>Cluster 4879
0	222aa, >Galma-145793... *
>Cluster 4880
0	222aa, >Galma-142591... *
>Cluster 4881
0	222aa, >Glotr-99489... *
>Cluster 4882
0	222aa, >Glotr-135277... *
>Cluster 4883
0	222aa, >Glotr-116974... *
>Cluster 4884
0	222aa, >Hebcy-447652... *
>Cluster 4885
0	222aa, >Lacbi-556084... *
>Cluster 4886
0	222aa, >Lacbi-333422... *
>Cluster 4887
0	222aa, >Phchr-123763... *
>Cluster 4888
0	222aa, >Phybl-80071... *
>Cluster 4889
0	222aa, >Pirin-75481... *
>Cluster 4890
0	222aa, >Pleos-1109337... *
>Cluster 4891
0	222aa, >Pleos-154224... *
>Cluster 4892
0	222aa, >Punst-63001... *
>Cluster 4893
0	222aa, >Punst-132610... *
>Cluster 4894
0	222aa, >Punst-42002... *
>Cluster 4895
0	222aa, >Serla-1127275... *
>Cluster 4896
0	222aa, >Sphst-245063... *
>Cluster 4897
0	222aa, >Sphst-51726... *
>Cluster 4898
0	222aa, >Stano-11780... *
>Cluster 4899
0	222aa, >Suilu-458943... *
>Cluster 4900
0	222aa, >Trave-58065... *
>Cluster 4901
0	222aa, >Trave-159607... *
>Cluster 4902
0	222aa, >Trave-53315... *
>Cluster 4903
0	222aa, >Treme-70978... *
>Cluster 4904
0	222aa, >Trire-65933... *
>Cluster 4905
0	222aa, >Trire-111442... *
>Cluster 4906
0	222aa, >Tulca-184981... *
>Cluster 4907
0	222aa, >Agabi-194933... *
>Cluster 4908
0	222aa, >Amath-60326... *
>Cluster 4909
0	222aa, >Copci-3940... *
>Cluster 4910
0	222aa, >Copci-8737... *
>Cluster 4911
0	222aa, >Copci-5981... *
>Cluster 4912
0	222aa, >Dacsp-23602... *
>Cluster 4913
0	222aa, >Fomme-85591... *
>Cluster 4914
0	222aa, >Glotr-137901... *
>Cluster 4915
0	222aa, >Jaaar-76028... *
>Cluster 4916
0	222aa, >Lacbi-641156... *
>Cluster 4917
0	222aa, >Pilcr-83007... *
>Cluster 4918
0	222aa, >Pilcr-5392... *
>Cluster 4919
0	222aa, >Schco-1037486... *
>Cluster 4920
0	222aa, >Sebve-72640... *
>Cluster 4921
0	222aa, >Sphst-150247... *
>Cluster 4922
0	222aa, >Stano-8880... *
>Cluster 4923
0	222aa, >Stano-2002... *
>Cluster 4924
0	221aa, >Aurde-174611... *
>Cluster 4925
0	221aa, >Aurde-110275... *
>Cluster 4926
0	221aa, >Aurde-120882... *
>Cluster 4927
0	221aa, >Botbo-171504... *
>Cluster 4928
0	221aa, >Copci-2725... *
>Cluster 4929
0	221aa, >Copci-5138... *
>Cluster 4930
0	221aa, >Copci-8524... *
>Cluster 4931
0	221aa, >Copci-5259... *
>Cluster 4932
0	221aa, >Crypa-29438... *
>Cluster 4933
0	221aa, >Crypa-327945... *
>Cluster 4934
0	221aa, >Dacsp-112160... *
>Cluster 4935
0	221aa, >Fomme-22258... *
>Cluster 4936
0	221aa, >Galma-241715... *
>Cluster 4937
0	221aa, >Galma-143986... *
>Cluster 4938
0	221aa, >Glotr-97185... *
>Cluster 4939
0	221aa, >Gymlu-152123... *
>Cluster 4940
0	221aa, >Gymlu-33104... *
>Cluster 4941
0	221aa, >Gymlu-96726... *
>Cluster 4942
0	221aa, >Gymlu-87032... *
>Cluster 4943
0	221aa, >Jaaar-40111... *
>Cluster 4944
0	221aa, >Jaaar-65558... *
>Cluster 4945
0	221aa, >Jaaar-196069... *
>Cluster 4946
0	221aa, >Mellp-63400... *
>Cluster 4947
0	221aa, >Phchr-2500... *
>Cluster 4948
0	221aa, >Pirin-71721... *
>Cluster 4949
0	221aa, >Pirin-74262... *
>Cluster 4950
0	221aa, >Pirin-75011... *
>Cluster 4951
0	221aa, >Punst-130441... *
>Cluster 4952
0	221aa, >Punst-138759... *
>Cluster 4953
0	221aa, >Sphst-198830... *
>Cluster 4954
0	221aa, >Trave-53037... *
>Cluster 4955
0	221aa, >Treme-73346... *
>Cluster 4956
0	221aa, >Treme-63211... *
>Cluster 4957
0	221aa, >Tulca-17923... *
>Cluster 4958
0	221aa, >Aspni-2992... *
>Cluster 4959
0	221aa, >Hypsu-43015... *
>Cluster 4960
0	221aa, >Hypsu-968575... *
>Cluster 4961
0	221aa, >Mellp-103986... *
>Cluster 4962
0	221aa, >Oidma-55116... *
>Cluster 4963
0	221aa, >Paxin-14478... *
>Cluster 4964
0	221aa, >Pilcr-98075... *
>Cluster 4965
0	221aa, >Plicr-176970... *
>Cluster 4966
0	221aa, >Sebve-126017... *
>Cluster 4967
0	221aa, >Sphst-195758... *
>Cluster 4968
0	221aa, >Trire-72183... *
>Cluster 4969
0	221aa, >Ustma-6350... *
>Cluster 4970
0	220aa, >Aurde-114593... *
>Cluster 4971
0	220aa, >Batde-25264... *
>Cluster 4972
0	220aa, >Copci-2071... *
>Cluster 4973
0	220aa, >Copci-8587... *
>Cluster 4974
0	220aa, >Crypa-75102... *
>Cluster 4975
0	220aa, >Dacsp-94372... *
>Cluster 4976
0	220aa, >Dacsp-119829... *
>Cluster 4977
0	220aa, >Fomme-25027... *
>Cluster 4978
0	220aa, >Galma-209151... *
>Cluster 4979
0	220aa, >Galma-208704... *
>Cluster 4980
0	220aa, >Gymlu-905745... *
>Cluster 4981
0	220aa, >Gymlu-843745... *
>Cluster 4982
0	220aa, >Hetan-108449... *
>Cluster 4983
0	220aa, >Hypsu-57832... *
>Cluster 4984
0	220aa, >Jaaar-43070... *
>Cluster 4985
0	220aa, >Jaaar-192465... *
>Cluster 4986
0	220aa, >Mellp-72983... *
>Cluster 4987
0	220aa, >Mellp-105433... *
>Cluster 4988
0	220aa, >Mellp-58750... *
>Cluster 4989
0	220aa, >Mellp-85525... *
>Cluster 4990
0	220aa, >Oidma-125454... *
>Cluster 4991
0	220aa, >Phchr-6371... *
>Cluster 4992
0	220aa, >Phchr-8645... *
>Cluster 4993
0	220aa, >Phchr-4943... *
>Cluster 4994
0	220aa, >Pilcr-89303... *
>Cluster 4995
0	220aa, >Pleos-173284... *
>Cluster 4996
0	220aa, >Pleos-1090041... *
>Cluster 4997
0	220aa, >Punst-134954... *
>Cluster 4998
0	220aa, >Schco-1171766... *
>Cluster 4999
0	220aa, >Schco-1115919... *
>Cluster 5000
0	220aa, >Sphst-780183... *
>Cluster 5001
0	220aa, >Stano-2662... *
>Cluster 5002
0	220aa, >Trave-51128... *
>Cluster 5003
0	220aa, >Trire-106879... *
>Cluster 5004
0	220aa, >Tulca-240671... *
>Cluster 5005
0	220aa, >Tulca-5361... *
>Cluster 5006
0	220aa, >Ustma-5307... *
>Cluster 5007
0	220aa, >Ustma-5311... *
>Cluster 5008
0	220aa, >Ustma-6146... *
>Cluster 5009
0	220aa, >Aspni-8792... *
>Cluster 5010
0	220aa, >Aurde-66418... *
>Cluster 5011
0	220aa, >Aurde-92431... *
>Cluster 5012
0	220aa, >Copci-705... *
>Cluster 5013
0	220aa, >Crypa-268380... *
>Cluster 5014
0	220aa, >Crypa-357001... *
>Cluster 5015
0	220aa, >Gymlu-230410... *
>Cluster 5016
0	220aa, >Hypsu-208022... *
>Cluster 5017
0	220aa, >Oidma-155419... *
>Cluster 5018
0	220aa, >Phchr-3765... *
>Cluster 5019
0	220aa, >Phybl-124709... *
>Cluster 5020
0	220aa, >Pilcr-97385... *
>Cluster 5021
0	220aa, >Pirin-71490... *
>Cluster 5022
0	220aa, >Pirin-74538... *
>Cluster 5023
0	220aa, >Pismi-642810... *
>Cluster 5024
0	220aa, >Pismi-94781... *
>Cluster 5025
0	220aa, >Plicr-173503... *
>Cluster 5026
0	220aa, >Sphst-775343... *
>Cluster 5027
0	220aa, >Sphst-152275... *
>Cluster 5028
0	220aa, >Stano-11125... *
>Cluster 5029
0	220aa, >Stano-8217... *
>Cluster 5030
0	220aa, >Stano-1400... *
>Cluster 5031
0	220aa, >Tubme-424... *
>Cluster 5032
0	220aa, >Tulca-59790... *
>Cluster 5033
0	220aa, >Ustma-1940... *
>Cluster 5034
0	219aa, >Agabi-215831... *
>Cluster 5035
0	219aa, >Agabi-189554... *
>Cluster 5036
0	219aa, >Amamu-73290... *
>Cluster 5037
0	219aa, >Aspni-1652... *
>Cluster 5038
0	219aa, >Aurde-58400... *
>Cluster 5039
0	219aa, >Aurde-114397... *
>Cluster 5040
0	219aa, >Aurde-167257... *
>Cluster 5041
0	219aa, >Aurde-156569... *
>Cluster 5042
0	219aa, >Batde-27411... *
>Cluster 5043
0	219aa, >Copci-8514... *
>Cluster 5044
0	219aa, >Crypa-245797... *
>Cluster 5045
0	219aa, >Dacsp-100233... *
>Cluster 5046
0	219aa, >Fompi-1114132... *
>Cluster 5047
0	219aa, >Fompi-1116307... *
>Cluster 5048
0	219aa, >Glotr-68971... *
>Cluster 5049
0	219aa, >Gymlu-41047... *
>Cluster 5050
0	219aa, >Gymlu-260959... *
>Cluster 5051
0	219aa, >Gymlu-240367... *
>Cluster 5052
0	219aa, >Hebcy-441859... *
>Cluster 5053
0	219aa, >Hebcy-415004... *
>Cluster 5054
0	219aa, >Hetan-417157... *
>Cluster 5055
0	219aa, >Hetan-413240... *
>Cluster 5056
0	219aa, >Hetan-447006... *
>Cluster 5057
0	219aa, >Hypsu-204826... *
>Cluster 5058
0	219aa, >Hypsu-206376... *
>Cluster 5059
0	219aa, >Hypsu-82308... *
>Cluster 5060
0	219aa, >Jaaar-491783... *
>Cluster 5061
0	219aa, >Mellp-52166... *
>Cluster 5062
0	219aa, >Mellp-91075... *
>Cluster 5063
0	219aa, >Mellp-104797... *
>Cluster 5064
0	219aa, >Oidma-118740... *
>Cluster 5065
0	219aa, >Paxin-14683... *
>Cluster 5066
0	219aa, >Phybl-163537... *
>Cluster 5067
0	219aa, >Phybl-150936... *
>Cluster 5068
0	219aa, >Phybl-79757... *
>Cluster 5069
0	219aa, >Pilcr-818139... *
>Cluster 5070
0	219aa, >Pilcr-86326... *
>Cluster 5071
0	219aa, >Pisti-6001... *
>Cluster 5072
0	219aa, >Punst-114974... *
>Cluster 5073
0	219aa, >Punst-54386... *
>Cluster 5074
0	219aa, >Schco-1110742... *
>Cluster 5075
0	219aa, >Sebve-328689... *
>Cluster 5076
0	219aa, >Sebve-284434... *
>Cluster 5077
0	219aa, >Serla-1068099... *
>Cluster 5078
0	219aa, >Sphst-176279... *
>Cluster 5079
0	219aa, >Stano-7072... *
>Cluster 5080
0	219aa, >Treme-36003... *
>Cluster 5081
0	219aa, >Trire-64181... *
>Cluster 5082
0	219aa, >Trire-119805... *
>Cluster 5083
0	219aa, >Tubme-135... *
>Cluster 5084
0	219aa, >Amamu-183729... *
>Cluster 5085
0	219aa, >Aurde-170211... *
>Cluster 5086
0	219aa, >Botbo-179293... *
>Cluster 5087
0	219aa, >Fomme-140179... *
>Cluster 5088
0	219aa, >Fomme-32251... *
>Cluster 5089
0	219aa, >Fomme-123808... *
>Cluster 5090
0	219aa, >Galma-162211... *
>Cluster 5091
0	219aa, >Gymlu-43244... *
>Cluster 5092
0	219aa, >Hetan-181114... *
>Cluster 5093
0	219aa, >Hetan-377595... *
>Cluster 5094
0	219aa, >Hypsu-46016... *
>Cluster 5095
0	219aa, >Lacbi-307143... *
>Cluster 5096
0	219aa, >Oidma-132485... *
>Cluster 5097
0	219aa, >Schco-1182156... *
>Cluster 5098
0	218aa, >Amamu-841764... *
>Cluster 5099
0	218aa, >Amamu-132848... *
>Cluster 5100
0	218aa, >Amath-46899... *
>Cluster 5101
0	218aa, >Amath-11245... *
>Cluster 5102
0	218aa, >Aurde-74611... *
>Cluster 5103
0	218aa, >Aurde-110183... *
>Cluster 5104
0	218aa, >Copci-1235... *
>Cluster 5105
0	218aa, >Dacsp-23351... *
>Cluster 5106
0	218aa, >Fomme-133385... *
>Cluster 5107
0	218aa, >Galma-1209777... *
>Cluster 5108
0	218aa, >Gymlu-86784... *
>Cluster 5109
0	218aa, >Hebcy-369418... *
>Cluster 5110
0	218aa, >Hebcy-21916... *
>Cluster 5111
0	218aa, >Hetan-104329... *
>Cluster 5112
0	218aa, >Lacbi-463693... *
>Cluster 5113
0	218aa, >Mellp-73632... *
>Cluster 5114
0	218aa, >Mellp-96075... *
>Cluster 5115
0	218aa, >Mellp-106322... *
>Cluster 5116
0	218aa, >Oidma-170258... *
>Cluster 5117
0	218aa, >Oidma-182107... *
>Cluster 5118
0	218aa, >Phchr-5810... *
>Cluster 5119
0	218aa, >Pirin-74067... *
>Cluster 5120
0	218aa, >Pirin-76564... *
>Cluster 5121
0	218aa, >Pirin-71649... *
>Cluster 5122
0	218aa, >Schco-1039414... *
>Cluster 5123
0	218aa, >Sebve-325468... *
>Cluster 5124
0	218aa, >Sebve-144613... *
>Cluster 5125
0	218aa, >Sphst-774103... *
>Cluster 5126
0	218aa, >Stano-4542... *
>Cluster 5127
0	218aa, >Tulca-96971... *
>Cluster 5128
0	218aa, >Ustma-5300... *
>Cluster 5129
0	218aa, >Agabi-188473... *
>Cluster 5130
0	218aa, >Amamu-160347... *
>Cluster 5131
0	218aa, >Aspni-3429... *
>Cluster 5132
0	218aa, >Aspni-2387... *
>Cluster 5133
0	218aa, >Aurde-157297... *
>Cluster 5134
0	218aa, >Copci-10479... *
>Cluster 5135
0	218aa, >Copci-9031... *
>Cluster 5136
0	218aa, >Galma-215202... *
>Cluster 5137
0	218aa, >Hetan-101470... *
>Cluster 5138
0	218aa, >Phchr-5265... *
>Cluster 5139
0	218aa, >Phchr-5281... *
>Cluster 5140
0	218aa, >Pleos-1087559... *
>Cluster 5141
0	218aa, >Punst-50376... *
>Cluster 5142
0	218aa, >Punst-54047... *
>Cluster 5143
0	218aa, >Sphst-276756... *
>Cluster 5144
0	218aa, >Stano-6070... *
>Cluster 5145
0	218aa, >Tubme-6760... *
>Cluster 5146
0	217aa, >Amamu-813414... *
>Cluster 5147
0	217aa, >Amath-1256... *
>Cluster 5148
0	217aa, >Aurde-119095... *
>Cluster 5149
0	217aa, >Batde-90798... *
>Cluster 5150
0	217aa, >Botbo-26717... *
>Cluster 5151
0	217aa, >Copci-9512... *
>Cluster 5152
0	217aa, >Copci-13017... *
>Cluster 5153
0	217aa, >Copci-2602... *
>Cluster 5154
0	217aa, >Copci-2721... *
>Cluster 5155
0	217aa, >Crypa-68200... *
>Cluster 5156
0	217aa, >Crypa-74743... *
>Cluster 5157
0	217aa, >Fompi-1025993... *
>Cluster 5158
0	217aa, >Galma-229976... *
>Cluster 5159
0	217aa, >Glotr-92696... *
>Cluster 5160
0	217aa, >Gymlu-57828... *
>Cluster 5161
0	217aa, >Hebcy-192033... *
>Cluster 5162
0	217aa, >Hebcy-8782... *
>Cluster 5163
0	217aa, >Hebcy-14349... *
>Cluster 5164
0	217aa, >Hetan-423684... *
>Cluster 5165
0	217aa, >Lacbi-591458... *
>Cluster 5166
0	217aa, >Mellp-71127... *
>Cluster 5167
0	217aa, >Oidma-141056... *
>Cluster 5168
0	217aa, >Paxru-164076... *
>Cluster 5169
0	217aa, >Pirin-74477... *
>Cluster 5170
0	217aa, >Pirin-79793... *
>Cluster 5171
0	217aa, >Pirin-76261... *
>Cluster 5172
0	217aa, >Pirin-80134... *
>Cluster 5173
0	217aa, >Punst-145176... *
>Cluster 5174
0	217aa, >Sphst-773738... *
>Cluster 5175
0	217aa, >Sphst-67946... *
>Cluster 5176
0	217aa, >Stano-1469... *
>Cluster 5177
0	217aa, >Suilu-89894... *
>Cluster 5178
0	217aa, >Trave-29596... *
>Cluster 5179
0	217aa, >Tubme-4230... *
>Cluster 5180
0	217aa, >Tubme-7141... *
>Cluster 5181
0	217aa, >Botbo-183595... *
>Cluster 5182
0	217aa, >Crypa-267088... *
>Cluster 5183
0	217aa, >Dacsp-84197... *
>Cluster 5184
0	217aa, >Dacsp-19671... *
>Cluster 5185
0	217aa, >Hetan-461384... *
>Cluster 5186
0	217aa, >Jaaar-128334... *
>Cluster 5187
0	217aa, >Oidma-33843... *
>Cluster 5188
0	217aa, >Picst-66502... *
>Cluster 5189
0	217aa, >Pilcr-115312... *
>Cluster 5190
0	217aa, >Pleos-1036379... *
>Cluster 5191
0	217aa, >Sclci-9509... *
>Cluster 5192
0	217aa, >Sclci-25034... *
>Cluster 5193
0	217aa, >Sebve-5914... *
>Cluster 5194
0	217aa, >Serla-1201381... *
>Cluster 5195
0	217aa, >Serla-1056223... *
>Cluster 5196
0	217aa, >Sphst-84593... *
>Cluster 5197
0	217aa, >Sphst-259833... *
>Cluster 5198
0	217aa, >Stano-5841... *
>Cluster 5199
0	216aa, >Amamu-26074... *
>Cluster 5200
0	216aa, >Aspni-4581... *
>Cluster 5201
0	216aa, >Aurde-189089... *
>Cluster 5202
0	216aa, >Botbo-38089... *
>Cluster 5203
0	216aa, >Conpu-93127... *
>Cluster 5204
0	216aa, >Copci-8525... *
>Cluster 5205
0	216aa, >Copci-4874... *
>Cluster 5206
0	216aa, >Copci-9044... *
>Cluster 5207
0	216aa, >Crypa-328409... *
>Cluster 5208
0	216aa, >Crypa-353195... *
>Cluster 5209
0	216aa, >Fomme-20202... *
>Cluster 5210
0	216aa, >Fomme-22397... *
>Cluster 5211
0	216aa, >Fompi-1056529... *
>Cluster 5212
0	216aa, >Galma-112932... *
>Cluster 5213
0	216aa, >Gymlu-239416... *
>Cluster 5214
0	216aa, >Hydpi-32453... *
>Cluster 5215
0	216aa, >Hypsu-208878... *
>Cluster 5216
0	216aa, >Hypsu-53361... *
>Cluster 5217
0	216aa, >Lacbi-521753... *
>Cluster 5218
0	216aa, >Lacbi-328309... *
>Cluster 5219
0	216aa, >Mellp-123519... *
>Cluster 5220
0	216aa, >Mellp-123524... *
>Cluster 5221
0	216aa, >Phchr-13... *
>Cluster 5222
0	216aa, >Phchr-8042... *
>Cluster 5223
0	216aa, >Phchr-2804... *
>Cluster 5224
0	216aa, >Pilcr-816555... *
>Cluster 5225
0	216aa, >Stano-1793... *
>Cluster 5226
0	216aa, >Stano-4699... *
>Cluster 5227
0	216aa, >Stano-4209... *
>Cluster 5228
0	216aa, >Suilu-805329... *
>Cluster 5229
0	216aa, >Trave-47290... *
>Cluster 5230
0	216aa, >Treme-58792... *
>Cluster 5231
0	216aa, >Ustma-6223... *
>Cluster 5232
0	216aa, >Copci-8013... *
>Cluster 5233
0	216aa, >Galma-267450... *
>Cluster 5234
0	216aa, >Glotr-34542... *
>Cluster 5235
0	216aa, >Hypsu-46017... *
>Cluster 5236
0	216aa, >Lacbi-323571... *
>Cluster 5237
0	216aa, >Mellp-55804... *
>Cluster 5238
0	216aa, >Oidma-184316... *
>Cluster 5239
0	216aa, >Picst-70834... *
>Cluster 5240
0	216aa, >Pilcr-824429... *
>Cluster 5241
0	216aa, >Plicr-700446... *
>Cluster 5242
0	216aa, >Sclci-1223621... *
>Cluster 5243
0	216aa, >Treme-44230... *
>Cluster 5244
0	216aa, >Tubme-6700... *
>Cluster 5245
0	216aa, >Tubme-2332... *
>Cluster 5246
0	216aa, >Tulca-243705... *
>Cluster 5247
0	216aa, >Tulca-243741... *
>Cluster 5248
0	215aa, >Agabi-116725... *
>Cluster 5249
0	215aa, >Amamu-592329... *
>Cluster 5250
0	215aa, >Aspni-7000... *
>Cluster 5251
0	215aa, >Aspni-4240... *
>Cluster 5252
0	215aa, >Aurde-187649... *
>Cluster 5253
0	215aa, >Aurde-175280... *
>Cluster 5254
0	215aa, >Aurde-111746... *
>Cluster 5255
0	215aa, >Aurde-114134... *
>Cluster 5256
0	215aa, >Batde-25056... *
>Cluster 5257
0	215aa, >Botbo-215075... *
>Cluster 5258
0	215aa, >Botbo-46333... *
>Cluster 5259
0	215aa, >Conpu-164934... *
>Cluster 5260
0	215aa, >Copci-10501... *
>Cluster 5261
0	215aa, >Dacsp-20260... *
>Cluster 5262
0	215aa, >Galma-141530... *
>Cluster 5263
0	215aa, >Galma-280180... *
>Cluster 5264
0	215aa, >Gymlu-429931... *
>Cluster 5265
0	215aa, >Gymlu-265962... *
>Cluster 5266
0	215aa, >Gymlu-32642... *
>Cluster 5267
0	215aa, >Hebcy-79915... *
>Cluster 5268
0	215aa, >Hypsu-206382... *
>Cluster 5269
0	215aa, >Jaaar-30052... *
>Cluster 5270
0	215aa, >Mellp-70761... *
>Cluster 5271
0	215aa, >Mellp-59195... *
>Cluster 5272
0	215aa, >Mellp-101957... *
>Cluster 5273
0	215aa, >Oidma-144217... *
>Cluster 5274
0	215aa, >Pilcr-15022... *
>Cluster 5275
0	215aa, >Pisti-997442... *
>Cluster 5276
0	215aa, >Pleos-174441... *
>Cluster 5277
0	215aa, >Pleos-1095975... *
>Cluster 5278
0	215aa, >Pleos-170734... *
>Cluster 5279
0	215aa, >Pleos-1088037... *
>Cluster 5280
0	215aa, >Sclci-779346... *
>Cluster 5281
0	215aa, >Sebve-212457... *
>Cluster 5282
0	215aa, >Serla-1050403... *
>Cluster 5283
0	215aa, >Sphst-161199... *
>Cluster 5284
0	215aa, >Trave-21802... *
>Cluster 5285
0	215aa, >Trave-75286... *
>Cluster 5286
0	215aa, >Treme-72353... *
>Cluster 5287
0	215aa, >Trire-21412... *
>Cluster 5288
0	215aa, >Tubme-5422... *
>Cluster 5289
0	215aa, >Crypa-324405... *
>Cluster 5290
0	215aa, >Crypa-67731... *
>Cluster 5291
0	215aa, >Dacsp-19695... *
>Cluster 5292
0	215aa, >Fomme-105726... *
>Cluster 5293
0	215aa, >Hebcy-445540... *
>Cluster 5294
0	215aa, >Hypsu-195562... *
>Cluster 5295
0	215aa, >Jaaar-208141... *
>Cluster 5296
0	215aa, >Lacbi-334038... *
>Cluster 5297
0	215aa, >Phchr-5264... *
>Cluster 5298
0	215aa, >Phchr-8431... *
>Cluster 5299
0	215aa, >Pilcr-84614... *
>Cluster 5300
0	215aa, >Sclci-546895... *
>Cluster 5301
0	215aa, >Serla-1166827... *
>Cluster 5302
0	215aa, >Sphst-269368... *
>Cluster 5303
0	215aa, >Sphst-25492... *
>Cluster 5304
0	215aa, >Stano-9672... *
>Cluster 5305
0	215aa, >Trave-55069... *
>Cluster 5306
0	215aa, >Tubme-431... *
>Cluster 5307
0	215aa, >Ustma-4565... *
>Cluster 5308
0	214aa, >Agabi-194039... *
>Cluster 5309
0	214aa, >Amamu-26070... *
>Cluster 5310
0	214aa, >Amath-55886... *
>Cluster 5311
0	214aa, >Amath-60588... *
>Cluster 5312
0	214aa, >Aurde-121074... *
>Cluster 5313
0	214aa, >Botbo-31738... *
>Cluster 5314
0	214aa, >Botbo-182215... *
>Cluster 5315
0	214aa, >Conpu-155817... *
>Cluster 5316
0	214aa, >Conpu-72161... *
>Cluster 5317
0	214aa, >Copci-4096... *
>Cluster 5318
0	214aa, >Copci-8513... *
>Cluster 5319
0	214aa, >Copci-6523... *
>Cluster 5320
0	214aa, >Copci-8310... *
>Cluster 5321
0	214aa, >Copci-4798... *
>Cluster 5322
0	214aa, >Copci-9957... *
>Cluster 5323
0	214aa, >Crypa-67868... *
>Cluster 5324
0	214aa, >Crypa-329926... *
>Cluster 5325
0	214aa, >Dacsp-23150... *
>Cluster 5326
0	214aa, >Fomme-159143... *
>Cluster 5327
0	214aa, >Fompi-123291... *
>Cluster 5328
0	214aa, >Fompi-1043010... *
>Cluster 5329
0	214aa, >Fompi-117047... *
>Cluster 5330
0	214aa, >Gymlu-84464... *
>Cluster 5331
0	214aa, >Gymlu-78128... *
>Cluster 5332
0	214aa, >Hebcy-32543... *
>Cluster 5333
0	214aa, >Hetan-106199... *
>Cluster 5334
0	214aa, >Jaaar-206173... *
>Cluster 5335
0	214aa, >Lacbi-487323... *
>Cluster 5336
0	214aa, >Mellp-124309... *
>Cluster 5337
0	214aa, >Mellp-60216... *
>Cluster 5338
0	214aa, >Mellp-65334... *
>Cluster 5339
0	214aa, >Oidma-33089... *
>Cluster 5340
0	214aa, >Oidma-16586... *
>Cluster 5341
0	214aa, >Oidma-33275... *
>Cluster 5342
0	214aa, >Oidma-183591... *
>Cluster 5343
0	214aa, >Phchr-935... *
>Cluster 5344
0	214aa, >Pilcr-655278... *
>Cluster 5345
0	214aa, >Pleos-1091114... *
>Cluster 5346
0	214aa, >Sphst-240651... *
>Cluster 5347
0	214aa, >Treme-60728... *
>Cluster 5348
0	214aa, >Treme-61447... *
>Cluster 5349
0	214aa, >Tulca-112021... *
>Cluster 5350
0	214aa, >Agabi-189218... *
>Cluster 5351
0	214aa, >Botbo-167643... *
>Cluster 5352
0	214aa, >Copci-7114... *
>Cluster 5353
0	214aa, >Copci-131... *
>Cluster 5354
0	214aa, >Fompi-1166186... *
>Cluster 5355
0	214aa, >Gymlu-164196... *
>Cluster 5356
0	214aa, >Phchr-4988... *
>Cluster 5357
0	214aa, >Phybl-71631... *
>Cluster 5358
0	214aa, >Picst-40471... *
>Cluster 5359
0	214aa, >Pirin-81639... *
>Cluster 5360
0	214aa, >Plicr-178557... *
>Cluster 5361
0	214aa, >Schco-16267... *
>Cluster 5362
0	214aa, >Treme-31051... *
>Cluster 5363
0	214aa, >Tulca-16603... *
>Cluster 5364
0	213aa, >Agabi-190820... *
>Cluster 5365
0	213aa, >Amamu-11949... *
>Cluster 5366
0	213aa, >Amath-57132... *
>Cluster 5367
0	213aa, >Aurde-176303... *
>Cluster 5368
0	213aa, >Batde-37281... *
>Cluster 5369
0	213aa, >Dacsp-12772... *
>Cluster 5370
0	213aa, >Galma-137185... *
>Cluster 5371
0	213aa, >Hetan-451269... *
>Cluster 5372
0	213aa, >Jaaar-403031... *
>Cluster 5373
0	213aa, >Lacbi-327726... *
>Cluster 5374
0	213aa, >Mellp-123910... *
>Cluster 5375
0	213aa, >Mellp-67654... *
>Cluster 5376
0	213aa, >Oidma-23758... *
>Cluster 5377
0	213aa, >Paxru-154651... *
>Cluster 5378
0	213aa, >Phybl-183618... *
>Cluster 5379
0	213aa, >Pisti-814109... *
>Cluster 5380
0	213aa, >Pisti-606815... *
>Cluster 5381
0	213aa, >Pleos-170126... *
>Cluster 5382
0	213aa, >Punst-134480... *
>Cluster 5383
0	213aa, >Schco-1177000... *
>Cluster 5384
0	213aa, >Schco-1031039... *
>Cluster 5385
0	213aa, >Sebve-123517... *
>Cluster 5386
0	213aa, >Sebve-328562... *
>Cluster 5387
0	213aa, >Sphst-197830... *
>Cluster 5388
0	213aa, >Amamu-172728... *
>Cluster 5389
0	213aa, >Amath-186965... *
>Cluster 5390
0	213aa, >Aspni-10609... *
>Cluster 5391
0	213aa, >Aurde-109913... *
>Cluster 5392
0	213aa, >Fomme-111474... *
>Cluster 5393
0	213aa, >Hebcy-411724... *
>Cluster 5394
0	213aa, >Hebcy-447670... *
>Cluster 5395
0	213aa, >Hypsu-215941... *
>Cluster 5396
0	213aa, >Lacbi-310796... *
>Cluster 5397
0	213aa, >Phchr-5271... *
>Cluster 5398
0	213aa, >Phybl-77798... *
>Cluster 5399
0	213aa, >Trire-105763... *
>Cluster 5400
0	213aa, >Tubme-4872... *
>Cluster 5401
0	212aa, >Agabi-191358... *
>Cluster 5402
0	212aa, >Amath-8538... *
>Cluster 5403
0	212aa, >Aspni-7219... *
>Cluster 5404
0	212aa, >Botbo-65541... *
>Cluster 5405
0	212aa, >Conpu-147238... *
>Cluster 5406
0	212aa, >Copci-8520... *
>Cluster 5407
0	212aa, >Copci-13299... *
>Cluster 5408
0	212aa, >Copci-5092... *
>Cluster 5409
0	212aa, >Copci-8147... *
>Cluster 5410
0	212aa, >Crypa-248090... *
>Cluster 5411
0	212aa, >Dacsp-120072... *
>Cluster 5412
0	212aa, >Gymlu-730716... *
>Cluster 5413
0	212aa, >Gymlu-50698... *
>Cluster 5414
0	212aa, >Hebcy-185031... *
>Cluster 5415
0	212aa, >Hydpi-23703... *
>Cluster 5416
0	212aa, >Hydpi-115014... *
>Cluster 5417
0	212aa, >Hypsu-57833... *
>Cluster 5418
0	212aa, >Oidma-184412... *
>Cluster 5419
0	212aa, >Oidma-144179... *
>Cluster 5420
0	212aa, >Oidma-58114... *
>Cluster 5421
0	212aa, >Paxru-827173... *
>Cluster 5422
0	212aa, >Phchr-568... *
>Cluster 5423
0	212aa, >Phybl-70717... *
>Cluster 5424
0	212aa, >Pirin-75369... *
>Cluster 5425
0	212aa, >Pirin-79228... *
>Cluster 5426
0	212aa, >Pleos-1113794... *
>Cluster 5427
0	212aa, >Schco-1147018... *
>Cluster 5428
0	212aa, >Sphst-53346... *
>Cluster 5429
0	212aa, >Sphst-273750... *
>Cluster 5430
0	212aa, >Trave-23379... *
>Cluster 5431
0	212aa, >Trave-56107... *
>Cluster 5432
0	212aa, >Trire-55443... *
>Cluster 5433
0	212aa, >Aurde-74308... *
>Cluster 5434
0	212aa, >Copci-11050... *
>Cluster 5435
0	212aa, >Copci-11166... *
>Cluster 5436
0	212aa, >Fompi-110680... *
>Cluster 5437
0	212aa, >Galma-137851... *
>Cluster 5438
0	212aa, >Hypsu-126488... *
>Cluster 5439
0	212aa, >Hypsu-78063... *
>Cluster 5440
0	212aa, >Hypsu-72215... *
>Cluster 5441
0	212aa, >Mellp-85421... *
>Cluster 5442
0	212aa, >Phybl-160360... *
>Cluster 5443
0	212aa, >Pirin-77329... *
>Cluster 5444
0	212aa, >Schco-109319... *
>Cluster 5445
0	212aa, >Sphst-777265... *
>Cluster 5446
0	211aa, >Amamu-167931... *
>Cluster 5447
0	211aa, >Aspni-4900... *
>Cluster 5448
0	211aa, >Aurde-110127... *
>Cluster 5449
0	211aa, >Aurde-120819... *
>Cluster 5450
0	211aa, >Botbo-54219... *
>Cluster 5451
0	211aa, >Botbo-36209... *
>Cluster 5452
0	211aa, >Copci-10432... *
>Cluster 5453
0	211aa, >Copci-9977... *
>Cluster 5454
0	211aa, >Crypa-71513... *
>Cluster 5455
0	211aa, >Dacsp-24044... *
>Cluster 5456
0	211aa, >Dacsp-118271... *
>Cluster 5457
0	211aa, >Fomme-148236... *
>Cluster 5458
0	211aa, >Fomme-151676... *
>Cluster 5459
0	211aa, >Fompi-1129080... *
>Cluster 5460
0	211aa, >Fompi-1032068... *
>Cluster 5461
0	211aa, >Galma-278321... *
>Cluster 5462
0	211aa, >Glotr-94582... *
>Cluster 5463
0	211aa, >Gymlu-833725... *
>Cluster 5464
0	211aa, >Gymlu-249194... *
>Cluster 5465
0	211aa, >Hebcy-71303... *
>Cluster 5466
0	211aa, >Hebcy-30327... *
>Cluster 5467
0	211aa, >Hydpi-26799... *
>Cluster 5468
0	211aa, >Hydpi-112648... *
>Cluster 5469
0	211aa, >Hypsu-47678... *
>Cluster 5470
0	211aa, >Hypsu-217786... *
>Cluster 5471
0	211aa, >Hypsu-91387... *
>Cluster 5472
0	211aa, >Mellp-110803... *
>Cluster 5473
0	211aa, >Phchr-2757... *
>Cluster 5474
0	211aa, >Pilcr-4486... *
>Cluster 5475
0	211aa, >Pirin-73141... *
>Cluster 5476
0	211aa, >Pirin-75133... *
>Cluster 5477
0	211aa, >Pirin-80559... *
>Cluster 5478
0	211aa, >Pisti-943696... *
>Cluster 5479
0	211aa, >Pleos-1072386... *
>Cluster 5480
0	211aa, >Schco-232538... *
>Cluster 5481
0	211aa, >Schco-1348025... *
>Cluster 5482
0	211aa, >Sphst-264146... *
>Cluster 5483
0	211aa, >Stano-7143... *
>Cluster 5484
0	211aa, >Stano-11560... *
>Cluster 5485
0	211aa, >Stano-4927... *
>Cluster 5486
0	211aa, >Treme-29816... *
>Cluster 5487
0	211aa, >Trire-104584... *
>Cluster 5488
0	211aa, >Trire-106554... *
>Cluster 5489
0	211aa, >Tulca-8380... *
>Cluster 5490
0	211aa, >Ustma-3977... *
>Cluster 5491
0	211aa, >Ustma-4696... *
>Cluster 5492
0	211aa, >Amath-9879... *
>Cluster 5493
0	211aa, >Aurde-160830... *
>Cluster 5494
0	211aa, >Aurde-149917... *
>Cluster 5495
0	211aa, >Botbo-57544... *
>Cluster 5496
0	211aa, >Copci-5053... *
>Cluster 5497
0	211aa, >Dacsp-25371... *
>Cluster 5498
0	211aa, >Dacsp-25086... *
>Cluster 5499
0	211aa, >Fompi-88462... *
>Cluster 5500
0	211aa, >Fompi-109937... *
>Cluster 5501
0	211aa, >Galma-61068... *
>Cluster 5502
0	211aa, >Hebcy-25227... *
>Cluster 5503
0	211aa, >Lacbi-315309... *
>Cluster 5504
0	211aa, >Oidma-142050... *
>Cluster 5505
0	211aa, >Phchr-7132... *
>Cluster 5506
0	211aa, >Phchr-6854... *
>Cluster 5507
0	211aa, >Pirin-71685... *
>Cluster 5508
0	211aa, >Plicr-33328... *
>Cluster 5509
0	211aa, >Schco-1097188... *
>Cluster 5510
0	211aa, >Sphst-219495... *
>Cluster 5511
0	211aa, >Stano-1772... *
>Cluster 5512
0	211aa, >Stano-5208... *
>Cluster 5513
0	211aa, >Stano-55... *
>Cluster 5514
0	211aa, >Trave-74334... *
>Cluster 5515
0	211aa, >Trire-32212... *
>Cluster 5516
0	210aa, >Agabi-201559... *
>Cluster 5517
0	210aa, >Amamu-168877... *
>Cluster 5518
0	210aa, >Amath-50638... *
>Cluster 5519
0	210aa, >Aspni-8808... *
>Cluster 5520
0	210aa, >Aspni-1224... *
>Cluster 5521
0	210aa, >Aspni-1209... *
>Cluster 5522
0	210aa, >Aurde-175128... *
>Cluster 5523
0	210aa, >Aurde-160921... *
>Cluster 5524
0	210aa, >Aurde-112859... *
>Cluster 5525
0	210aa, >Botbo-44086... *
>Cluster 5526
0	210aa, >Botbo-33229... *
>Cluster 5527
0	210aa, >Botbo-32478... *
>Cluster 5528
0	210aa, >Botbo-63931... *
>Cluster 5529
0	210aa, >Copci-3012... *
>Cluster 5530
0	210aa, >Crypa-71440... *
>Cluster 5531
0	210aa, >Fomme-16982... *
>Cluster 5532
0	210aa, >Galma-258663... *
>Cluster 5533
0	210aa, >Galma-133852... *
>Cluster 5534
0	210aa, >Galma-1366655... *
>Cluster 5535
0	210aa, >Glotr-111840... *
>Cluster 5536
0	210aa, >Hebcy-448933... *
>Cluster 5537
0	210aa, >Hetan-441279... *
>Cluster 5538
0	210aa, >Hypsu-159569... *
>Cluster 5539
0	210aa, >Lacbi-293729... *
>Cluster 5540
0	210aa, >Mellp-60449... *
>Cluster 5541
0	210aa, >Oidma-143021... *
>Cluster 5542
0	210aa, >Oidma-59060... *
>Cluster 5543
0	210aa, >Phchr-2752... *
>Cluster 5544
0	210aa, >Picst-67975... *
>Cluster 5545
0	210aa, >Pilcr-306601... *
>Cluster 5546
0	210aa, >Pirin-81423... *
>Cluster 5547
0	210aa, >Pismi-563289... *
>Cluster 5548
0	210aa, >Pleos-1114749... *
>Cluster 5549
0	210aa, >Schco-1117509... *
>Cluster 5550
0	210aa, >Sebve-5990... *
>Cluster 5551
0	210aa, >Suilu-92415... *
>Cluster 5552
0	210aa, >Agabi-192329... *
>Cluster 5553
0	210aa, >Amamu-6067... *
>Cluster 5554
0	210aa, >Aspni-9591... *
>Cluster 5555
0	210aa, >Botbo-26059... *
>Cluster 5556
0	210aa, >Copci-3775... *
>Cluster 5557
0	210aa, >Fomme-154683... *
>Cluster 5558
0	210aa, >Gymlu-72892... *
>Cluster 5559
0	210aa, >Hetan-391084... *
>Cluster 5560
0	210aa, >Hetan-437545... *
>Cluster 5561
0	210aa, >Oidma-183786... *
>Cluster 5562
0	210aa, >Paxru-153602... *
>Cluster 5563
0	210aa, >Phybl-143571... *
>Cluster 5564
0	210aa, >Pismi-104390... *
>Cluster 5565
0	210aa, >Pleos-1080590... *
>Cluster 5566
0	210aa, >Punst-145964... *
>Cluster 5567
0	210aa, >Serla-1106026... *
>Cluster 5568
0	210aa, >Sphst-258154... *
>Cluster 5569
0	210aa, >Trave-44361... *
>Cluster 5570
0	210aa, >Tulca-246727... *
>Cluster 5571
0	209aa, >Agabi-191859... *
>Cluster 5572
0	209aa, >Amath-42124... *
>Cluster 5573
0	209aa, >Aspni-2828... *
>Cluster 5574
0	209aa, >Aspni-6300... *
>Cluster 5575
0	209aa, >Aurde-109744... *
>Cluster 5576
0	209aa, >Aurde-112670... *
>Cluster 5577
0	209aa, >Batde-23268... *
>Cluster 5578
0	209aa, >Batde-28318... *
>Cluster 5579
0	209aa, >Batde-92410... *
>Cluster 5580
0	209aa, >Batde-91800... *
>Cluster 5581
0	209aa, >Botbo-46016... *
>Cluster 5582
0	209aa, >Crypa-65979... *
>Cluster 5583
0	209aa, >Fomme-91295... *
>Cluster 5584
0	209aa, >Fompi-1133678... *
>Cluster 5585
0	209aa, >Galma-217823... *
>Cluster 5586
0	209aa, >Glotr-134957... *
>Cluster 5587
0	209aa, >Gymlu-650206... *
>Cluster 5588
0	209aa, >Gymlu-85797... *
>Cluster 5589
0	209aa, >Hebcy-440167... *
>Cluster 5590
0	209aa, >Lacbi-309480... *
>Cluster 5591
0	209aa, >Mellp-109349... *
>Cluster 5592
0	209aa, >Mellp-123218... *
>Cluster 5593
0	209aa, >Mellp-63414... *
>Cluster 5594
0	209aa, >Oidma-183869... *
>Cluster 5595
0	209aa, >Oidma-176452... *
>Cluster 5596
0	209aa, >Oidma-26165... *
>Cluster 5597
0	209aa, >Paxru-379360... *
>Cluster 5598
0	209aa, >Paxru-755010... *
>Cluster 5599
0	209aa, >Phchr-2542... *
>Cluster 5600
0	209aa, >Phybl-71676... *
>Cluster 5601
0	209aa, >Pilcr-816536... *
>Cluster 5602
0	209aa, >Pirin-74518... *
>Cluster 5603
0	209aa, >Pirin-75953... *
>Cluster 5604
0	209aa, >Punst-53371... *
>Cluster 5605
0	209aa, >Schco-83792... *
>Cluster 5606
0	209aa, >Schco-1216946... *
>Cluster 5607
0	209aa, >Sclci-1211074... *
>Cluster 5608
0	209aa, >Sclci-682764... *
>Cluster 5609
0	209aa, >Sebve-293655... *
>Cluster 5610
0	209aa, >Serla-417465... *
>Cluster 5611
0	209aa, >Sphst-275576... *
>Cluster 5612
0	209aa, >Suilu-18790... *
>Cluster 5613
0	209aa, >Tulca-26262... *
>Cluster 5614
0	209aa, >Ustma-5295... *
>Cluster 5615
0	209aa, >Copci-4980... *
>Cluster 5616
0	209aa, >Copci-10928... *
>Cluster 5617
0	209aa, >Gymlu-39564... *
>Cluster 5618
0	209aa, >Hypsu-56409... *
>Cluster 5619
0	209aa, >Oidma-160684... *
>Cluster 5620
0	209aa, >Paxin-89158... *
>Cluster 5621
0	209aa, >Phybl-175784... *
>Cluster 5622
0	209aa, >Pleos-1099858... *
>Cluster 5623
0	209aa, >Schco-1082687... *
>Cluster 5624
0	209aa, >Sphst-186824... *
>Cluster 5625
0	209aa, >Sphst-174853... *
>Cluster 5626
0	209aa, >Stano-8764... *
>Cluster 5627
0	209aa, >Stano-9471... *
>Cluster 5628
0	208aa, >Amamu-157183... *
>Cluster 5629
0	208aa, >Amamu-172426... *
>Cluster 5630
0	208aa, >Amamu-535981... *
>Cluster 5631
0	208aa, >Amath-50192... *
>Cluster 5632
0	208aa, >Amath-50541... *
>Cluster 5633
0	208aa, >Aspni-8368... *
>Cluster 5634
0	208aa, >Aurde-126808... *
>Cluster 5635
0	208aa, >Aurde-164158... *
>Cluster 5636
0	208aa, >Botbo-35221... *
>Cluster 5637
0	208aa, >Botbo-172926... *
>Cluster 5638
0	208aa, >Conpu-126465... *
>Cluster 5639
0	208aa, >Copci-1050... *
>Cluster 5640
0	208aa, >Dacsp-23960... *
>Cluster 5641
0	208aa, >Fompi-50061... *
>Cluster 5642
0	208aa, >Gymlu-392346... *
>Cluster 5643
0	208aa, >Gymlu-82125... *
>Cluster 5644
0	208aa, >Hetan-452658... *
>Cluster 5645
0	208aa, >Hypsu-1062596... *
>Cluster 5646
0	208aa, >Lacbi-382168... *
>Cluster 5647
0	208aa, >Lacbi-325703... *
>Cluster 5648
0	208aa, >Lacbi-309479... *
>Cluster 5649
0	208aa, >Mellp-93221... *
>Cluster 5650
0	208aa, >Mellp-74706... *
>Cluster 5651
0	208aa, >Mellp-105425... *
>Cluster 5652
0	208aa, >Paxru-778337... *
>Cluster 5653
0	208aa, >Phybl-189273... *
>Cluster 5654
0	208aa, >Picst-61692... *
>Cluster 5655
0	208aa, >Pilcr-87578... *
>Cluster 5656
0	208aa, >Pirin-81349... *
>Cluster 5657
0	208aa, >Pirin-72157... *
>Cluster 5658
0	208aa, >Punst-46465... *
>Cluster 5659
0	208aa, >Sebve-244197... *
>Cluster 5660
0	208aa, >Sphst-53876... *
>Cluster 5661
0	208aa, >Sphst-30844... *
>Cluster 5662
0	208aa, >Stano-8181... *
>Cluster 5663
0	208aa, >Stano-5958... *
>Cluster 5664
0	208aa, >Tulca-28088... *
>Cluster 5665
0	208aa, >Ustma-2540... *
>Cluster 5666
0	208aa, >Agabi-196156... *
>Cluster 5667
0	208aa, >Amamu-754758... *
>Cluster 5668
0	208aa, >Aurde-111157... *
>Cluster 5669
0	208aa, >Aurde-132925... *
>Cluster 5670
0	208aa, >Aurde-181152... *
>Cluster 5671
0	208aa, >Aurde-175315... *
>Cluster 5672
0	208aa, >Botbo-58076... *
>Cluster 5673
0	208aa, >Hetan-145414... *
>Cluster 5674
0	208aa, >Oidma-18066... *
>Cluster 5675
0	208aa, >Phybl-58313... *
>Cluster 5676
0	208aa, >Pirin-78694... *
>Cluster 5677
0	208aa, >Pirin-78181... *
>Cluster 5678
0	208aa, >Plicr-214728... *
>Cluster 5679
0	208aa, >Sebve-158367... *
>Cluster 5680
0	208aa, >Treme-57501... *
>Cluster 5681
0	208aa, >Tulca-26818... *
>Cluster 5682
0	207aa, >Agabi-122137... *
>Cluster 5683
0	207aa, >Amath-58418... *
>Cluster 5684
0	207aa, >Aurde-176355... *
>Cluster 5685
0	207aa, >Batde-91925... *
>Cluster 5686
0	207aa, >Conpu-72086... *
>Cluster 5687
0	207aa, >Copci-6105... *
>Cluster 5688
0	207aa, >Copci-8701... *
>Cluster 5689
0	207aa, >Copci-10840... *
>Cluster 5690
0	207aa, >Fomme-101414... *
>Cluster 5691
0	207aa, >Fomme-137555... *
>Cluster 5692
0	207aa, >Fompi-1031900... *
>Cluster 5693
0	207aa, >Galma-142148... *
>Cluster 5694
0	207aa, >Galma-213462... *
>Cluster 5695
0	207aa, >Gymlu-222839... *
>Cluster 5696
0	207aa, >Gymlu-46077... *
>Cluster 5697
0	207aa, >Hetan-169473... *
>Cluster 5698
0	207aa, >Hetan-103833... *
>Cluster 5699
0	207aa, >Hypsu-42008... *
>Cluster 5700
0	207aa, >Lacbi-469069... *
>Cluster 5701
0	207aa, >Mellp-123929... *
>Cluster 5702
0	207aa, >Mellp-124116... *
>Cluster 5703
0	207aa, >Oidma-40806... *
>Cluster 5704
0	207aa, >Phchr-7176... *
>Cluster 5705
0	207aa, >Phchr-3795... *
>Cluster 5706
0	207aa, >Phchr-3247... *
>Cluster 5707
0	207aa, >Pirin-74492... *
>Cluster 5708
0	207aa, >Pisti-30957... *
>Cluster 5709
0	207aa, >Pleos-1059676... *
>Cluster 5710
0	207aa, >Schco-1166127... *
>Cluster 5711
0	207aa, >Schco-1332861... *
>Cluster 5712
0	207aa, >Sebve-325486... *
>Cluster 5713
0	207aa, >Sphst-249601... *
>Cluster 5714
0	207aa, >Trave-131980... *
>Cluster 5715
0	207aa, >Ustma-5302... *
>Cluster 5716
0	207aa, >Agabi-117536... *
>Cluster 5717
0	207aa, >Aspni-5565... *
>Cluster 5718
0	207aa, >Aurde-110058... *
>Cluster 5719
0	207aa, >Crypa-67728... *
>Cluster 5720
0	207aa, >Fomme-149034... *
>Cluster 5721
0	207aa, >Fompi-1023376... *
>Cluster 5722
0	207aa, >Fompi-1135769... *
>Cluster 5723
0	207aa, >Galma-270136... *
>Cluster 5724
0	207aa, >Hypsu-199415... *
>Cluster 5725
0	207aa, >Jaaar-28872... *
>Cluster 5726
0	207aa, >Lacbi-304389... *
>Cluster 5727
0	207aa, >Lacbi-658227... *
>Cluster 5728
0	207aa, >Mellp-109124... *
>Cluster 5729
0	207aa, >Mellp-117398... *
>Cluster 5730
0	207aa, >Mellp-70587... *
>Cluster 5731
0	207aa, >Paxru-833769... *
>Cluster 5732
0	207aa, >Punst-125169... *
>Cluster 5733
0	207aa, >Treme-64145... *
>Cluster 5734
0	207aa, >Tulca-240863... *
>Cluster 5735
0	206aa, >Agabi-123364... *
>Cluster 5736
0	206aa, >Amath-46774... *
>Cluster 5737
0	206aa, >Amath-3855... *
>Cluster 5738
0	206aa, >Aurde-163313... *
>Cluster 5739
0	206aa, >Botbo-180406... *
>Cluster 5740
0	206aa, >Copci-6834... *
>Cluster 5741
0	206aa, >Crypa-358688... *
>Cluster 5742
0	206aa, >Dacsp-24141... *
>Cluster 5743
0	206aa, >Fompi-1119810... *
>Cluster 5744
0	206aa, >Galma-229586... *
>Cluster 5745
0	206aa, >Galma-243604... *
>Cluster 5746
0	206aa, >Gymlu-254665... *
>Cluster 5747
0	206aa, >Gymlu-246890... *
>Cluster 5748
0	206aa, >Hebcy-440626... *
>Cluster 5749
0	206aa, >Hetan-482307... *
>Cluster 5750
0	206aa, >Hetan-410747... *
>Cluster 5751
0	206aa, >Hydpi-113555... *
>Cluster 5752
0	206aa, >Hypsu-47047... *
>Cluster 5753
0	206aa, >Jaaar-31912... *
>Cluster 5754
0	206aa, >Jaaar-31187... *
>Cluster 5755
0	206aa, >Lacbi-594810... *
>Cluster 5756
0	206aa, >Lacbi-445759... *
>Cluster 5757
0	206aa, >Oidma-33691... *
>Cluster 5758
0	206aa, >Pirin-82204... *
>Cluster 5759
0	206aa, >Pisti-165310... *
>Cluster 5760
0	206aa, >Pisti-403046... *
>Cluster 5761
0	206aa, >Schco-53375... *
>Cluster 5762
0	206aa, >Schco-1038315... *
>Cluster 5763
0	206aa, >Schco-1114877... *
>Cluster 5764
0	206aa, >Schco-1245882... *
>Cluster 5765
0	206aa, >Sphst-248436... *
>Cluster 5766
0	206aa, >Sphst-39412... *
>Cluster 5767
0	206aa, >Stano-11980... *
>Cluster 5768
0	206aa, >Trire-109907... *
>Cluster 5769
0	206aa, >Tulca-241719... *
>Cluster 5770
0	206aa, >Tulca-5484... *
>Cluster 5771
0	206aa, >Ustma-3138... *
>Cluster 5772
0	206aa, >Amath-77758... *
>Cluster 5773
0	206aa, >Aurde-114255... *
>Cluster 5774
0	206aa, >Botbo-150266... *
>Cluster 5775
0	206aa, >Copci-7356... *
>Cluster 5776
0	206aa, >Hypsu-77266... *
>Cluster 5777
0	206aa, >Hypsu-190337... *
>Cluster 5778
0	206aa, >Paxin-13344... *
>Cluster 5779
0	206aa, >Phchr-8726... *
>Cluster 5780
0	206aa, >Pismi-671808... *
>Cluster 5781
0	206aa, >Pisti-67682... *
>Cluster 5782
0	206aa, >Sebve-12662... *
>Cluster 5783
0	206aa, >Stano-3173... *
>Cluster 5784
0	206aa, >Stano-8192... *
>Cluster 5785
0	206aa, >Tubme-6353... *
>Cluster 5786
0	206aa, >Tulca-33445... *
>Cluster 5787
0	205aa, >Amamu-87750... *
>Cluster 5788
0	205aa, >Amamu-301913... *
>Cluster 5789
0	205aa, >Amath-68131... *
>Cluster 5790
0	205aa, >Aspni-2760... *
>Cluster 5791
0	205aa, >Aurde-175136... *
>Cluster 5792
0	205aa, >Aurde-111325... *
>Cluster 5793
0	205aa, >Botbo-182256... *
>Cluster 5794
0	205aa, >Conpu-147226... *
>Cluster 5795
0	205aa, >Copci-9136... *
>Cluster 5796
0	205aa, >Crypa-74913... *
>Cluster 5797
0	205aa, >Dacsp-15773... *
>Cluster 5798
0	205aa, >Fomme-159347... *
>Cluster 5799
0	205aa, >Fompi-1021392... *
>Cluster 5800
0	205aa, >Glotr-94524... *
>Cluster 5801
0	205aa, >Gymlu-35235... *
>Cluster 5802
0	205aa, >Hebcy-162272... *
>Cluster 5803
0	205aa, >Hebcy-440651... *
>Cluster 5804
0	205aa, >Hetan-312085... *
>Cluster 5805
0	205aa, >Hetan-456226... *
>Cluster 5806
0	205aa, >Hypsu-47013... *
>Cluster 5807
0	205aa, >Jaaar-157271... *
>Cluster 5808
0	205aa, >Jaaar-204974... *
>Cluster 5809
0	205aa, >Lacbi-483683... *
>Cluster 5810
0	205aa, >Mellp-124075... *
>Cluster 5811
0	205aa, >Oidma-60322... *
>Cluster 5812
0	205aa, >Phchr-9527... *
>Cluster 5813
0	205aa, >Phchr-7378... *
>Cluster 5814
0	205aa, >Phybl-157006... *
>Cluster 5815
0	205aa, >Phybl-79356... *
>Cluster 5816
0	205aa, >Pirin-79479... *
>Cluster 5817
0	205aa, >Pleos-1090489... *
>Cluster 5818
0	205aa, >Pleos-1087335... *
>Cluster 5819
0	205aa, >Punst-125835... *
>Cluster 5820
0	205aa, >Punst-145264... *
>Cluster 5821
0	205aa, >Sebve-314513... *
>Cluster 5822
0	205aa, >Sebve-23132... *
>Cluster 5823
0	205aa, >Sphst-62896... *
>Cluster 5824
0	205aa, >Trire-123199... *
>Cluster 5825
0	205aa, >Tulca-23265... *
>Cluster 5826
0	205aa, >Ustma-4033... *
>Cluster 5827
0	205aa, >Agabi-193513... *
>Cluster 5828
0	205aa, >Agabi-190982... *
>Cluster 5829
0	205aa, >Amath-71171... *
>Cluster 5830
0	205aa, >Aspni-5019... *
>Cluster 5831
0	205aa, >Aurde-87710... *
>Cluster 5832
0	205aa, >Aurde-164401... *
>Cluster 5833
0	205aa, >Botbo-177078... *
>Cluster 5834
0	205aa, >Copci-11331... *
>Cluster 5835
0	205aa, >Hypsu-199416... *
>Cluster 5836
0	205aa, >Plicr-55192... *
>Cluster 5837
0	205aa, >Sphst-65847... *
>Cluster 5838
0	205aa, >Sphst-171478... *
>Cluster 5839
0	205aa, >Stano-1408... *
>Cluster 5840
0	205aa, >Trire-107007... *
>Cluster 5841
0	205aa, >Tubme-6363... *
>Cluster 5842
0	205aa, >Tulca-35016... *
>Cluster 5843
0	204aa, >Amamu-119829... *
>Cluster 5844
0	204aa, >Amamu-12810... *
>Cluster 5845
0	204aa, >Amath-74434... *
>Cluster 5846
0	204aa, >Amath-60987... *
>Cluster 5847
0	204aa, >Aspni-10499... *
>Cluster 5848
0	204aa, >Aurde-114611... *
>Cluster 5849
0	204aa, >Aurde-125934... *
>Cluster 5850
0	204aa, >Aurde-156052... *
>Cluster 5851
0	204aa, >Copci-7346... *
>Cluster 5852
0	204aa, >Dacsp-108062... *
>Cluster 5853
0	204aa, >Fomme-23667... *
>Cluster 5854
0	204aa, >Fomme-19862... *
>Cluster 5855
0	204aa, >Fompi-155458... *
>Cluster 5856
0	204aa, >Fompi-1118452... *
>Cluster 5857
0	204aa, >Fompi-1118654... *
>Cluster 5858
0	204aa, >Gymlu-42029... *
>Cluster 5859
0	204aa, >Hypsu-155068... *
>Cluster 5860
0	204aa, >Hypsu-55658... *
>Cluster 5861
0	204aa, >Hypsu-206778... *
>Cluster 5862
0	204aa, >Hypsu-60003... *
>Cluster 5863
0	204aa, >Lacbi-303456... *
>Cluster 5864
0	204aa, >Mellp-72270... *
>Cluster 5865
0	204aa, >Mellp-102446... *
>Cluster 5866
0	204aa, >Mellp-123872... *
>Cluster 5867
0	204aa, >Oidma-30765... *
>Cluster 5868
0	204aa, >Oidma-31389... *
>Cluster 5869
0	204aa, >Oidma-61356... *
>Cluster 5870
0	204aa, >Oidma-48862... *
>Cluster 5871
0	204aa, >Paxru-166414... *
>Cluster 5872
0	204aa, >Phybl-150100... *
>Cluster 5873
0	204aa, >Pilcr-87227... *
>Cluster 5874
0	204aa, >Pilcr-13327... *
>Cluster 5875
0	204aa, >Pirin-73497... *
>Cluster 5876
0	204aa, >Pleos-1105983... *
>Cluster 5877
0	204aa, >Pleos-1081110... *
>Cluster 5878
0	204aa, >Serla-1090026... *
>Cluster 5879
0	204aa, >Stano-5748... *
>Cluster 5880
0	204aa, >Stano-9536... *
>Cluster 5881
0	204aa, >Suilu-76391... *
>Cluster 5882
0	204aa, >Trave-70670... *
>Cluster 5883
0	204aa, >Trave-74249... *
>Cluster 5884
0	204aa, >Trire-22564... *
>Cluster 5885
0	204aa, >Ustma-5294... *
>Cluster 5886
0	204aa, >Agabi-137057... *
>Cluster 5887
0	204aa, >Aurde-110724... *
>Cluster 5888
0	204aa, >Aurde-117340... *
>Cluster 5889
0	204aa, >Botbo-39499... *
>Cluster 5890
0	204aa, >Pleos-1094527... *
>Cluster 5891
0	204aa, >Schco-85445... *
>Cluster 5892
0	204aa, >Schco-1166734... *
>Cluster 5893
0	204aa, >Schco-1105304... *
>Cluster 5894
0	204aa, >Sclci-115870... *
>Cluster 5895
0	204aa, >Trave-21203... *
>Cluster 5896
0	204aa, >Ustma-4171... *
>Cluster 5897
0	203aa, >Agabi-191162... *
>Cluster 5898
0	203aa, >Amamu-9682... *
>Cluster 5899
0	203aa, >Amamu-197126... *
>Cluster 5900
0	203aa, >Amamu-988265... *
>Cluster 5901
0	203aa, >Aurde-160131... *
>Cluster 5902
0	203aa, >Aurde-164887... *
>Cluster 5903
0	203aa, >Aurde-174610... *
>Cluster 5904
0	203aa, >Aurde-161797... *
>Cluster 5905
0	203aa, >Conpu-78365... *
>Cluster 5906
0	203aa, >Crypa-66089... *
>Cluster 5907
0	203aa, >Crypa-354167... *
>Cluster 5908
0	203aa, >Fomme-151730... *
>Cluster 5909
0	203aa, >Galma-237783... *
>Cluster 5910
0	203aa, >Glotr-99782... *
>Cluster 5911
0	203aa, >Gymlu-55694... *
>Cluster 5912
0	203aa, >Gymlu-250786... *
>Cluster 5913
0	203aa, >Hydpi-114605... *
>Cluster 5914
0	203aa, >Hydpi-140891... *
>Cluster 5915
0	203aa, >Hypsu-55435... *
>Cluster 5916
0	203aa, >Lacbi-592589... *
>Cluster 5917
0	203aa, >Mellp-101611... *
>Cluster 5918
0	203aa, >Mellp-123443... *
>Cluster 5919
0	203aa, >Oidma-60744... *
>Cluster 5920
0	203aa, >Paxin-103953... *
>Cluster 5921
0	203aa, >Paxin-166998... *
>Cluster 5922
0	203aa, >Phchr-18... *
>Cluster 5923
0	203aa, >Phchr-6353... *
>Cluster 5924
0	203aa, >Phchr-7377... *
>Cluster 5925
0	203aa, >Picst-32870... *
>Cluster 5926
0	203aa, >Punst-136223... *
>Cluster 5927
0	203aa, >Schco-1137739... *
>Cluster 5928
0	203aa, >Schco-1181468... *
>Cluster 5929
0	203aa, >Serla-1149805... *
>Cluster 5930
0	203aa, >Serla-1204778... *
>Cluster 5931
0	203aa, >Sphst-23834... *
>Cluster 5932
0	203aa, >Stano-4986... *
>Cluster 5933
0	203aa, >Stano-10231... *
>Cluster 5934
0	203aa, >Stano-1228... *
>Cluster 5935
0	203aa, >Trave-31350... *
>Cluster 5936
0	203aa, >Trire-110457... *
>Cluster 5937
0	203aa, >Tulca-226980... *
>Cluster 5938
0	203aa, >Ustma-3231... *
>Cluster 5939
0	203aa, >Ustma-5297... *
>Cluster 5940
0	203aa, >Botbo-55541... *
>Cluster 5941
0	203aa, >Botbo-284216... *
>Cluster 5942
0	203aa, >Gymlu-78257... *
>Cluster 5943
0	203aa, >Hypsu-40780... *
>Cluster 5944
0	203aa, >Oidma-18771... *
>Cluster 5945
0	203aa, >Phybl-79000... *
>Cluster 5946
0	203aa, >Phybl-181047... *
>Cluster 5947
0	203aa, >Picst-59814... *
>Cluster 5948
0	203aa, >Pirin-75166... *
>Cluster 5949
0	203aa, >Schco-1130260... *
>Cluster 5950
0	203aa, >Sphst-24677... *
>Cluster 5951
0	203aa, >Trave-134403... *
>Cluster 5952
0	202aa, >Amamu-12604... *
>Cluster 5953
0	202aa, >Amath-47162... *
>Cluster 5954
0	202aa, >Aspni-3746... *
>Cluster 5955
0	202aa, >Aspni-8689... *
>Cluster 5956
0	202aa, >Aurde-19878... *
>Cluster 5957
0	202aa, >Aurde-131098... *
>Cluster 5958
0	202aa, >Aurde-173005... *
>Cluster 5959
0	202aa, >Batde-23170... *
>Cluster 5960
0	202aa, >Botbo-532839... *
>Cluster 5961
0	202aa, >Conpu-137370... *
>Cluster 5962
0	202aa, >Conpu-162807... *
>Cluster 5963
0	202aa, >Copci-10176... *
>Cluster 5964
0	202aa, >Copci-2404... *
>Cluster 5965
0	202aa, >Copci-3475... *
>Cluster 5966
0	202aa, >Dacsp-103969... *
>Cluster 5967
0	202aa, >Dacsp-25577... *
>Cluster 5968
0	202aa, >Fomme-139054... *
>Cluster 5969
0	202aa, >Glotr-117502... *
>Cluster 5970
0	202aa, >Glotr-94958... *
>Cluster 5971
0	202aa, >Hebcy-32767... *
>Cluster 5972
0	202aa, >Hetan-407946... *
>Cluster 5973
0	202aa, >Hypsu-203287... *
>Cluster 5974
0	202aa, >Jaaar-200171... *
>Cluster 5975
0	202aa, >Mellp-113164... *
>Cluster 5976
0	202aa, >Oidma-17103... *
>Cluster 5977
0	202aa, >Oidma-183587... *
>Cluster 5978
0	202aa, >Oidma-153540... *
>Cluster 5979
0	202aa, >Paxru-283731... *
>Cluster 5980
0	202aa, >Phchr-8776... *
>Cluster 5981
0	202aa, >Phchr-9447... *
>Cluster 5982
0	202aa, >Pirin-74157... *
>Cluster 5983
0	202aa, >Pleos-1090605... *
>Cluster 5984
0	202aa, >Punst-143371... *
>Cluster 5985
0	202aa, >Punst-131005... *
>Cluster 5986
0	202aa, >Schco-1211150... *
>Cluster 5987
0	202aa, >Sebve-144618... *
>Cluster 5988
0	202aa, >Sebve-23892... *
>Cluster 5989
0	202aa, >Sebve-6697... *
>Cluster 5990
0	202aa, >Sebve-327427... *
>Cluster 5991
0	202aa, >Sphst-66434... *
>Cluster 5992
0	202aa, >Stano-74... *
>Cluster 5993
0	202aa, >Stano-3463... *
>Cluster 5994
0	202aa, >Tulca-244503... *
>Cluster 5995
0	202aa, >Tulca-121067... *
>Cluster 5996
0	202aa, >Ustma-2539... *
>Cluster 5997
0	202aa, >Amath-77059... *
>Cluster 5998
0	202aa, >Aspni-1516... *
>Cluster 5999
0	202aa, >Aurde-123330... *
>Cluster 6000
0	202aa, >Aurde-156763... *
>Cluster 6001
0	202aa, >Copci-1720... *
>Cluster 6002
0	202aa, >Crypa-357592... *
>Cluster 6003
0	202aa, >Galma-156544... *
>Cluster 6004
0	202aa, >Glotr-139761... *
>Cluster 6005
0	202aa, >Gymlu-241858... *
>Cluster 6006
0	202aa, >Mellp-66967... *
>Cluster 6007
0	202aa, >Paxru-289880... *
>Cluster 6008
0	202aa, >Pirin-72261... *
>Cluster 6009
0	202aa, >Pleos-1050379... *
>Cluster 6010
0	202aa, >Pleos-1034910... *
>Cluster 6011
0	202aa, >Punst-115895... *
>Cluster 6012
0	202aa, >Sphst-778012... *
>Cluster 6013
0	202aa, >Tubme-4803... *
>Cluster 6014
0	201aa, >Agabi-134839... *
>Cluster 6015
0	201aa, >Agabi-191863... *
>Cluster 6016
0	201aa, >Amath-44353... *
>Cluster 6017
0	201aa, >Aspni-3008... *
>Cluster 6018
0	201aa, >Aspni-4954... *
>Cluster 6019
0	201aa, >Aurde-175900... *
>Cluster 6020
0	201aa, >Batde-90684... *
>Cluster 6021
0	201aa, >Batde-90352... *
>Cluster 6022
0	201aa, >Botbo-122308... *
>Cluster 6023
0	201aa, >Copci-7823... *
>Cluster 6024
0	201aa, >Crypa-322861... *
>Cluster 6025
0	201aa, >Crypa-75434... *
>Cluster 6026
0	201aa, >Dacsp-19597... *
>Cluster 6027
0	201aa, >Fomme-151675... *
>Cluster 6028
0	201aa, >Fompi-1024616... *
>Cluster 6029
0	201aa, >Galma-243546... *
>Cluster 6030
0	201aa, >Galma-637600... *
>Cluster 6031
0	201aa, >Galma-1246061... *
>Cluster 6032
0	201aa, >Glotr-117038... *
>Cluster 6033
0	201aa, >Glotr-67345... *
>Cluster 6034
0	201aa, >Gymlu-41287... *
>Cluster 6035
0	201aa, >Gymlu-61260... *
>Cluster 6036
0	201aa, >Hebcy-29947... *
>Cluster 6037
0	201aa, >Hebcy-444661... *
>Cluster 6038
0	201aa, >Hetan-120798... *
>Cluster 6039
0	201aa, >Hydpi-168196... *
>Cluster 6040
0	201aa, >Hypsu-42057... *
>Cluster 6041
0	201aa, >Hypsu-198775... *
>Cluster 6042
0	201aa, >Hypsu-86167... *
>Cluster 6043
0	201aa, >Lacbi-647093... *
>Cluster 6044
0	201aa, >Mellp-107944... *
>Cluster 6045
0	201aa, >Mellp-88646... *
>Cluster 6046
0	201aa, >Mellp-76472... *
>Cluster 6047
0	201aa, >Oidma-32236... *
>Cluster 6048
0	201aa, >Phchr-5830... *
>Cluster 6049
0	201aa, >Phchr-8592... *
>Cluster 6050
0	201aa, >Phybl-65068... *
>Cluster 6051
0	201aa, >Phybl-76361... *
>Cluster 6052
0	201aa, >Picst-28774... *
>Cluster 6053
0	201aa, >Pilcr-825804... *
>Cluster 6054
0	201aa, >Pilcr-8129... *
>Cluster 6055
0	201aa, >Pilcr-721551... *
>Cluster 6056
0	201aa, >Pisti-26576... *
>Cluster 6057
0	201aa, >Pisti-33319... *
>Cluster 6058
0	201aa, >Punst-130103... *
>Cluster 6059
0	201aa, >Schco-1161217... *
>Cluster 6060
0	201aa, >Schco-1152513... *
>Cluster 6061
0	201aa, >Sclci-1223610... *
>Cluster 6062
0	201aa, >Sebve-62080... *
>Cluster 6063
0	201aa, >Serla-1060043... *
>Cluster 6064
0	201aa, >Sphst-55550... *
>Cluster 6065
0	201aa, >Trire-47733... *
>Cluster 6066
0	201aa, >Ustma-2851... *
>Cluster 6067
0	201aa, >Aspni-6675... *
>Cluster 6068
0	201aa, >Botbo-27659... *
>Cluster 6069
0	201aa, >Crypa-327572... *
>Cluster 6070
0	201aa, >Fomme-18445... *
>Cluster 6071
0	201aa, >Fompi-1028722... *
>Cluster 6072
0	201aa, >Gymlu-43209... *
>Cluster 6073
0	201aa, >Hypsu-44500... *
>Cluster 6074
0	201aa, >Oidma-33841... *
>Cluster 6075
0	201aa, >Phybl-175287... *
>Cluster 6076
0	201aa, >Pilcr-17143... *
>Cluster 6077
0	201aa, >Pisti-141883... *
>Cluster 6078
0	201aa, >Plicr-119035... *
>Cluster 6079
0	201aa, >Schco-1163768... *
>Cluster 6080
0	201aa, >Schco-1197808... *
>Cluster 6081
0	201aa, >Schco-1156401... *
>Cluster 6082
0	201aa, >Stano-8660... *
>Cluster 6083
0	201aa, >Trire-103050... *
>Cluster 6084
0	201aa, >Tubme-6635... *
>Cluster 6085
0	201aa, >Tulca-216887... *
>Cluster 6086
0	200aa, >Amath-60586... *
>Cluster 6087
0	200aa, >Aspni-330... *
>Cluster 6088
0	200aa, >Aurde-183951... *
>Cluster 6089
0	200aa, >Aurde-154564... *
>Cluster 6090
0	200aa, >Aurde-114635... *
>Cluster 6091
0	200aa, >Aurde-174100... *
>Cluster 6092
0	200aa, >Batde-26606... *
>Cluster 6093
0	200aa, >Botbo-39114... *
>Cluster 6094
0	200aa, >Conpu-85175... *
>Cluster 6095
0	200aa, >Crypa-67108... *
>Cluster 6096
0	200aa, >Crypa-326041... *
>Cluster 6097
0	200aa, >Dacsp-110334... *
>Cluster 6098
0	200aa, >Fompi-1136743... *
>Cluster 6099
0	200aa, >Fompi-1055758... *
>Cluster 6100
0	200aa, >Gymlu-45889... *
>Cluster 6101
0	200aa, >Gymlu-47937... *
>Cluster 6102
0	200aa, >Gymlu-96807... *
>Cluster 6103
0	200aa, >Gymlu-225250... *
>Cluster 6104
0	200aa, >Hebcy-86148... *
>Cluster 6105
0	200aa, >Hebcy-393869... *
>Cluster 6106
0	200aa, >Hetan-442002... *
>Cluster 6107
0	200aa, >Hydpi-114707... *
>Cluster 6108
0	200aa, >Hydpi-114728... *
>Cluster 6109
0	200aa, >Hypsu-370805... *
>Cluster 6110
0	200aa, >Mellp-106758... *
>Cluster 6111
0	200aa, >Mellp-62225... *
>Cluster 6112
0	200aa, >Mellp-88082... *
>Cluster 6113
0	200aa, >Oidma-58332... *
>Cluster 6114
0	200aa, >Paxru-21746... *
>Cluster 6115
0	200aa, >Paxru-168080... *
>Cluster 6116
0	200aa, >Pilcr-813928... *
>Cluster 6117
0	200aa, >Schco-1152496... *
>Cluster 6118
0	200aa, >Sebve-219633... *
>Cluster 6119
0	200aa, >Serla-1067492... *
>Cluster 6120
0	200aa, >Serla-1091113... *
>Cluster 6121
0	200aa, >Stano-6771... *
>Cluster 6122
0	200aa, >Treme-63889... *
>Cluster 6123
0	200aa, >Trire-53947... *
>Cluster 6124
0	200aa, >Tubme-2340... *
>Cluster 6125
0	200aa, >Tulca-17924... *
>Cluster 6126
0	200aa, >Ustma-171... *
>Cluster 6127
0	200aa, >Copci-6442... *
>Cluster 6128
0	200aa, >Crypa-358110... *
>Cluster 6129
0	200aa, >Fomme-29522... *
>Cluster 6130
0	200aa, >Fompi-1026105... *
>Cluster 6131
0	200aa, >Galma-148333... *
>Cluster 6132
0	200aa, >Lacbi-655987... *
>Cluster 6133
0	200aa, >Oidma-137203... *
>Cluster 6134
0	200aa, >Oidma-195822... *
>Cluster 6135
0	200aa, >Phchr-6163... *
>Cluster 6136
0	200aa, >Pisti-367347... *
>Cluster 6137
0	200aa, >Plicr-44596... *
>Cluster 6138
0	200aa, >Sebve-13067... *
>Cluster 6139
0	200aa, >Serla-1165601... *
>Cluster 6140
0	200aa, >Stano-9982... *
>Cluster 6141
0	200aa, >Suilu-804450... *
>Cluster 6142
0	200aa, >Trave-46982... *
>Cluster 6143
0	200aa, >Trave-56791... *
>Cluster 6144
0	199aa, >Agabi-190038... *
>Cluster 6145
0	199aa, >Amamu-25400... *
>Cluster 6146
0	199aa, >Aurde-111666... *
>Cluster 6147
0	199aa, >Aurde-162969... *
>Cluster 6148
0	199aa, >Aurde-179804... *
>Cluster 6149
0	199aa, >Batde-91854... *
>Cluster 6150
0	199aa, >Botbo-27273... *
>Cluster 6151
0	199aa, >Copci-7855... *
>Cluster 6152
0	199aa, >Crypa-322432... *
>Cluster 6153
0	199aa, >Crypa-242884... *
>Cluster 6154
0	199aa, >Crypa-354528... *
>Cluster 6155
0	199aa, >Crypa-71647... *
>Cluster 6156
0	199aa, >Crypa-348469... *
>Cluster 6157
0	199aa, >Dacsp-22945... *
>Cluster 6158
0	199aa, >Dacsp-24360... *
>Cluster 6159
0	199aa, >Fomme-156625... *
>Cluster 6160
0	199aa, >Fompi-1047956... *
>Cluster 6161
0	199aa, >Galma-114882... *
>Cluster 6162
0	199aa, >Glotr-136656... *
>Cluster 6163
0	199aa, >Gymlu-177527... *
>Cluster 6164
0	199aa, >Gymlu-46823... *
>Cluster 6165
0	199aa, >Gymlu-60819... *
>Cluster 6166
0	199aa, >Hebcy-10406... *
>Cluster 6167
0	199aa, >Hydpi-166021... *
>Cluster 6168
0	199aa, >Hypsu-199053... *
>Cluster 6169
0	199aa, >Hypsu-54963... *
>Cluster 6170
0	199aa, >Jaaar-194358... *
>Cluster 6171
0	199aa, >Jaaar-661288... *
>Cluster 6172
0	199aa, >Lacbi-486397... *
>Cluster 6173
0	199aa, >Mellp-124304... *
>Cluster 6174
0	199aa, >Mellp-113470... *
>Cluster 6175
0	199aa, >Oidma-34582... *
>Cluster 6176
0	199aa, >Phybl-181034... *
>Cluster 6177
0	199aa, >Pilcr-328414... *
>Cluster 6178
0	199aa, >Pleos-1090775... *
>Cluster 6179
0	199aa, >Schco-1193880... *
>Cluster 6180
0	199aa, >Schco-1156946... *
>Cluster 6181
0	199aa, >Schco-1032540... *
>Cluster 6182
0	199aa, >Serla-1201374... *
>Cluster 6183
0	199aa, >Sphst-43019... *
>Cluster 6184
0	199aa, >Stano-9148... *
>Cluster 6185
0	199aa, >Stano-11854... *
>Cluster 6186
0	199aa, >Stano-8585... *
>Cluster 6187
0	199aa, >Tubme-2546... *
>Cluster 6188
0	199aa, >Tulca-27604... *
>Cluster 6189
0	199aa, >Agabi-189261... *
>Cluster 6190
0	199aa, >Amamu-173179... *
>Cluster 6191
0	199aa, >Dacsp-24953... *
>Cluster 6192
0	199aa, >Galma-213393... *
>Cluster 6193
0	199aa, >Hebcy-68755... *
>Cluster 6194
0	199aa, >Pleos-1100367... *
>Cluster 6195
0	199aa, >Treme-63023... *
>Cluster 6196
0	198aa, >Amamu-157807... *
>Cluster 6197
0	198aa, >Amath-61179... *
>Cluster 6198
0	198aa, >Amath-2818... *
>Cluster 6199
0	198aa, >Aspni-6823... *
>Cluster 6200
0	198aa, >Aspni-3215... *
>Cluster 6201
0	198aa, >Aspni-9967... *
>Cluster 6202
0	198aa, >Aurde-115233... *
>Cluster 6203
0	198aa, >Aurde-124391... *
>Cluster 6204
0	198aa, >Conpu-71988... *
>Cluster 6205
0	198aa, >Crypa-331329... *
>Cluster 6206
0	198aa, >Dacsp-117408... *
>Cluster 6207
0	198aa, >Fompi-1023310... *
>Cluster 6208
0	198aa, >Fompi-1053890... *
>Cluster 6209
0	198aa, >Galma-1359788... *
>Cluster 6210
0	198aa, >Galma-214397... *
>Cluster 6211
0	198aa, >Gymlu-49999... *
>Cluster 6212
0	198aa, >Gymlu-249909... *
>Cluster 6213
0	198aa, >Gymlu-260355... *
>Cluster 6214
0	198aa, >Hebcy-68669... *
>Cluster 6215
0	198aa, >Hebcy-191155... *
>Cluster 6216
0	198aa, >Hetan-427250... *
>Cluster 6217
0	198aa, >Hypsu-209704... *
>Cluster 6218
0	198aa, >Jaaar-714997... *
>Cluster 6219
0	198aa, >Paxin-87374... *
>Cluster 6220
0	198aa, >Pirin-74488... *
>Cluster 6221
0	198aa, >Pleos-1113311... *
>Cluster 6222
0	198aa, >Punst-145866... *
>Cluster 6223
0	198aa, >Sebve-329182... *
>Cluster 6224
0	198aa, >Sebve-213699... *
>Cluster 6225
0	198aa, >Sebve-20819... *
>Cluster 6226
0	198aa, >Sphst-38344... *
>Cluster 6227
0	198aa, >Stano-8611... *
>Cluster 6228
0	198aa, >Stano-3842... *
>Cluster 6229
0	198aa, >Tulca-244162... *
>Cluster 6230
0	198aa, >Tulca-27599... *
>Cluster 6231
0	198aa, >Tulca-20263... *
>Cluster 6232
0	198aa, >Tulca-131303... *
>Cluster 6233
0	198aa, >Ustma-1690... *
>Cluster 6234
0	198aa, >Ustma-5314... *
>Cluster 6235
0	198aa, >Copci-6830... *
>Cluster 6236
0	198aa, >Glotr-108878... *
>Cluster 6237
0	198aa, >Gymlu-199607... *
>Cluster 6238
0	198aa, >Pirin-79525... *
>Cluster 6239
0	198aa, >Sclci-1213637... *
>Cluster 6240
0	198aa, >Suilu-664849... *
>Cluster 6241
0	198aa, >Tulca-13605... *
>Cluster 6242
0	197aa, >Amamu-96022... *
>Cluster 6243
0	197aa, >Amath-70261... *
>Cluster 6244
0	197aa, >Aspni-6977... *
>Cluster 6245
0	197aa, >Copci-8671... *
>Cluster 6246
0	197aa, >Dacsp-22342... *
>Cluster 6247
0	197aa, >Fompi-1021364... *
>Cluster 6248
0	197aa, >Fompi-1047918... *
>Cluster 6249
0	197aa, >Galma-240567... *
>Cluster 6250
0	197aa, >Galma-144702... *
>Cluster 6251
0	197aa, >Galma-385631... *
>Cluster 6252
0	197aa, >Glotr-139471... *
>Cluster 6253
0	197aa, >Gymlu-45891... *
>Cluster 6254
0	197aa, >Gymlu-244195... *
>Cluster 6255
0	197aa, >Gymlu-85120... *
>Cluster 6256
0	197aa, >Gymlu-246503... *
>Cluster 6257
0	197aa, >Gymlu-52632... *
>Cluster 6258
0	197aa, >Hetan-104008... *
>Cluster 6259
0	197aa, >Hypsu-887602... *
>Cluster 6260
0	197aa, >Hypsu-78896... *
>Cluster 6261
0	197aa, >Jaaar-28078... *
>Cluster 6262
0	197aa, >Lacbi-670046... *
>Cluster 6263
0	197aa, >Lacbi-595396... *
>Cluster 6264
0	197aa, >Mellp-104000... *
>Cluster 6265
0	197aa, >Mellp-108569... *
>Cluster 6266
0	197aa, >Oidma-34247... *
>Cluster 6267
0	197aa, >Oidma-22360... *
>Cluster 6268
0	197aa, >Oidma-29034... *
>Cluster 6269
0	197aa, >Paxin-172908... *
>Cluster 6270
0	197aa, >Paxru-164963... *
>Cluster 6271
0	197aa, >Pilcr-434970... *
>Cluster 6272
0	197aa, >Pilcr-490025... *
>Cluster 6273
0	197aa, >Pirin-78582... *
>Cluster 6274
0	197aa, >Pirin-79036... *
>Cluster 6275
0	197aa, >Punst-92211... *
>Cluster 6276
0	197aa, >Punst-121251... *
>Cluster 6277
0	197aa, >Sclci-1216302... *
>Cluster 6278
0	197aa, >Serla-1046705... *
>Cluster 6279
0	197aa, >Stano-2216... *
>Cluster 6280
0	197aa, >Trire-79448... *
>Cluster 6281
0	197aa, >Trire-61830... *
>Cluster 6282
0	197aa, >Tubme-2355... *
>Cluster 6283
0	197aa, >Tulca-27598... *
>Cluster 6284
0	197aa, >Tulca-247140... *
>Cluster 6285
0	197aa, >Amamu-82873... *
>Cluster 6286
0	197aa, >Botbo-163394... *
>Cluster 6287
0	197aa, >Fomme-16856... *
>Cluster 6288
0	197aa, >Galma-133512... *
>Cluster 6289
0	197aa, >Gymlu-68751... *
>Cluster 6290
0	197aa, >Lacbi-611685... *
>Cluster 6291
0	197aa, >Phchr-6923... *
>Cluster 6292
0	197aa, >Phchr-7358... *
>Cluster 6293
0	197aa, >Phchr-5792... *
>Cluster 6294
0	197aa, >Pilcr-98674... *
>Cluster 6295
0	197aa, >Pismi-651808... *
>Cluster 6296
0	197aa, >Pisti-511603... *
>Cluster 6297
0	197aa, >Plicr-314879... *
>Cluster 6298
0	197aa, >Stano-3364... *
>Cluster 6299
0	197aa, >Stano-11599... *
>Cluster 6300
0	197aa, >Stano-2690... *
>Cluster 6301
0	197aa, >Tulca-29418... *
>Cluster 6302
0	196aa, >Amamu-164572... *
>Cluster 6303
0	196aa, >Amamu-168870... *
>Cluster 6304
0	196aa, >Aspni-4115... *
>Cluster 6305
0	196aa, >Aurde-165421... *
>Cluster 6306
0	196aa, >Aurde-176387... *
>Cluster 6307
0	196aa, >Botbo-416592... *
>Cluster 6308
0	196aa, >Botbo-41456... *
>Cluster 6309
0	196aa, >Conpu-152629... *
>Cluster 6310
0	196aa, >Crypa-356003... *
>Cluster 6311
0	196aa, >Crypa-75968... *
>Cluster 6312
0	196aa, >Crypa-329669... *
>Cluster 6313
0	196aa, >Fomme-159530... *
>Cluster 6314
0	196aa, >Fompi-1058106... *
>Cluster 6315
0	196aa, >Glotr-100475... *
>Cluster 6316
0	196aa, >Glotr-111695... *
>Cluster 6317
0	196aa, >Gymlu-246825... *
>Cluster 6318
0	196aa, >Gymlu-157963... *
>Cluster 6319
0	196aa, >Gymlu-60813... *
>Cluster 6320
0	196aa, >Hetan-442525... *
>Cluster 6321
0	196aa, >Hypsu-189856... *
>Cluster 6322
0	196aa, >Lacbi-649415... *
>Cluster 6323
0	196aa, >Lacbi-304206... *
>Cluster 6324
0	196aa, >Mellp-68182... *
>Cluster 6325
0	196aa, >Mellp-90225... *
>Cluster 6326
0	196aa, >Mellp-109783... *
>Cluster 6327
0	196aa, >Mellp-56405... *
>Cluster 6328
0	196aa, >Oidma-60979... *
>Cluster 6329
0	196aa, >Oidma-162566... *
>Cluster 6330
0	196aa, >Paxru-170147... *
>Cluster 6331
0	196aa, >Phchr-3699... *
>Cluster 6332
0	196aa, >Picst-60759... *
>Cluster 6333
0	196aa, >Pirin-74513... *
>Cluster 6334
0	196aa, >Pleos-1091176... *
>Cluster 6335
0	196aa, >Pleos-166942... *
>Cluster 6336
0	196aa, >Punst-46003... *
>Cluster 6337
0	196aa, >Schco-238370... *
>Cluster 6338
0	196aa, >Sebve-26372... *
>Cluster 6339
0	196aa, >Sebve-9989... *
>Cluster 6340
0	196aa, >Sebve-160444... *
>Cluster 6341
0	196aa, >Sebve-328874... *
>Cluster 6342
0	196aa, >Sphst-65200... *
>Cluster 6343
0	196aa, >Stano-4972... *
>Cluster 6344
0	196aa, >Trave-26953... *
>Cluster 6345
0	196aa, >Trave-51540... *
>Cluster 6346
0	196aa, >Treme-74888... *
>Cluster 6347
0	196aa, >Treme-70852... *
>Cluster 6348
0	196aa, >Trire-70806... *
>Cluster 6349
0	196aa, >Amath-75377... *
>Cluster 6350
0	196aa, >Aspni-8207... *
>Cluster 6351
0	196aa, >Aurde-169128... *
>Cluster 6352
0	196aa, >Galma-1341107... *
>Cluster 6353
0	196aa, >Glotr-108667... *
>Cluster 6354
0	196aa, >Gymlu-1002773... *
>Cluster 6355
0	196aa, >Gymlu-233250... *
>Cluster 6356
0	196aa, >Pirin-78692... *
>Cluster 6357
0	196aa, >Pirin-77300... *
>Cluster 6358
0	196aa, >Pismi-679030... *
>Cluster 6359
0	196aa, >Tulca-245007... *
>Cluster 6360
0	196aa, >Tulca-9185... *
>Cluster 6361
0	195aa, >Agabi-200889... *
>Cluster 6362
0	195aa, >Amamu-191606... *
>Cluster 6363
0	195aa, >Amamu-171600... *
>Cluster 6364
0	195aa, >Amamu-10837... *
>Cluster 6365
0	195aa, >Amath-64087... *
>Cluster 6366
0	195aa, >Amath-139194... *
>Cluster 6367
0	195aa, >Aspni-1814... *
>Cluster 6368
0	195aa, >Aspni-6404... *
>Cluster 6369
0	195aa, >Aspni-167... *
>Cluster 6370
0	195aa, >Aspni-6964... *
>Cluster 6371
0	195aa, >Aurde-127957... *
>Cluster 6372
0	195aa, >Aurde-188762... *
>Cluster 6373
0	195aa, >Batde-21802... *
>Cluster 6374
0	195aa, >Botbo-34959... *
>Cluster 6375
0	195aa, >Botbo-146317... *
>Cluster 6376
0	195aa, >Copci-12789... *
>Cluster 6377
0	195aa, >Dacsp-23634... *
>Cluster 6378
0	195aa, >Dacsp-24348... *
>Cluster 6379
0	195aa, >Fomme-161373... *
>Cluster 6380
0	195aa, >Fomme-154599... *
>Cluster 6381
0	195aa, >Galma-242364... *
>Cluster 6382
0	195aa, >Galma-243321... *
>Cluster 6383
0	195aa, >Galma-1340639... *
>Cluster 6384
0	195aa, >Galma-135219... *
>Cluster 6385
0	195aa, >Glotr-130688... *
>Cluster 6386
0	195aa, >Gymlu-96500... *
>Cluster 6387
0	195aa, >Gymlu-243477... *
>Cluster 6388
0	195aa, >Gymlu-82159... *
>Cluster 6389
0	195aa, >Gymlu-74607... *
>Cluster 6390
0	195aa, >Hetan-481612... *
>Cluster 6391
0	195aa, >Hydpi-165274... *
>Cluster 6392
0	195aa, >Hydpi-172360... *
>Cluster 6393
0	195aa, >Oidma-58941... *
>Cluster 6394
0	195aa, >Phchr-7379... *
>Cluster 6395
0	195aa, >Phybl-60642... *
>Cluster 6396
0	195aa, >Pilcr-823204... *
>Cluster 6397
0	195aa, >Pilcr-8499... *
>Cluster 6398
0	195aa, >Pisti-20818... *
>Cluster 6399
0	195aa, >Pleos-1091031... *
>Cluster 6400
0	195aa, >Punst-96542... *
>Cluster 6401
0	195aa, >Schco-1146142... *
>Cluster 6402
0	195aa, >Schco-1180923... *
>Cluster 6403
0	195aa, >Sphst-264639... *
>Cluster 6404
0	195aa, >Sphst-45201... *
>Cluster 6405
0	195aa, >Sphst-782720... *
>Cluster 6406
0	195aa, >Trave-51615... *
>Cluster 6407
0	195aa, >Treme-74447... *
>Cluster 6408
0	195aa, >Aspni-10107... *
>Cluster 6409
0	195aa, >Botbo-66118... *
>Cluster 6410
0	195aa, >Copci-6024... *
>Cluster 6411
0	195aa, >Crypa-68026... *
>Cluster 6412
0	195aa, >Dacsp-103572... *
>Cluster 6413
0	195aa, >Hetan-305697... *
>Cluster 6414
0	195aa, >Mellp-107668... *
>Cluster 6415
0	195aa, >Paxin-7896... *
>Cluster 6416
0	195aa, >Phchr-3557... *
>Cluster 6417
0	195aa, >Trire-104401... *
>Cluster 6418
0	195aa, >Tulca-29199... *
>Cluster 6419
0	194aa, >Amath-11331... *
>Cluster 6420
0	194aa, >Amath-49079... *
>Cluster 6421
0	194aa, >Amath-48822... *
>Cluster 6422
0	194aa, >Aurde-175124... *
>Cluster 6423
0	194aa, >Aurde-112690... *
>Cluster 6424
0	194aa, >Aurde-165495... *
>Cluster 6425
0	194aa, >Aurde-115235... *
>Cluster 6426
0	194aa, >Aurde-165536... *
>Cluster 6427
0	194aa, >Batde-28768... *
>Cluster 6428
0	194aa, >Botbo-144770... *
>Cluster 6429
0	194aa, >Copci-11951... *
>Cluster 6430
0	194aa, >Copci-8522... *
>Cluster 6431
0	194aa, >Copci-2411... *
>Cluster 6432
0	194aa, >Fomme-138509... *
>Cluster 6433
0	194aa, >Galma-725422... *
>Cluster 6434
0	194aa, >Galma-138787... *
>Cluster 6435
0	194aa, >Galma-146649... *
>Cluster 6436
0	194aa, >Galma-216490... *
>Cluster 6437
0	194aa, >Glotr-99678... *
>Cluster 6438
0	194aa, >Glotr-126562... *
>Cluster 6439
0	194aa, >Glotr-133831... *
>Cluster 6440
0	194aa, >Hebcy-372051... *
>Cluster 6441
0	194aa, >Hebcy-78285... *
>Cluster 6442
0	194aa, >Hebcy-32495... *
>Cluster 6443
0	194aa, >Hetan-58748... *
>Cluster 6444
0	194aa, >Hypsu-148164... *
>Cluster 6445
0	194aa, >Hypsu-471304... *
>Cluster 6446
0	194aa, >Hypsu-1084446... *
>Cluster 6447
0	194aa, >Jaaar-55712... *
>Cluster 6448
0	194aa, >Lacbi-330757... *
>Cluster 6449
0	194aa, >Lacbi-295120... *
>Cluster 6450
0	194aa, >Mellp-123710... *
>Cluster 6451
0	194aa, >Mellp-102972... *
>Cluster 6452
0	194aa, >Oidma-54278... *
>Cluster 6453
0	194aa, >Oidma-194031... *
>Cluster 6454
0	194aa, >Paxru-27160... *
>Cluster 6455
0	194aa, >Pilcr-89625... *
>Cluster 6456
0	194aa, >Pilcr-351... *
>Cluster 6457
0	194aa, >Pismi-23574... *
>Cluster 6458
0	194aa, >Punst-44783... *
>Cluster 6459
0	194aa, >Punst-55214... *
>Cluster 6460
0	194aa, >Punst-126595... *
>Cluster 6461
0	194aa, >Schco-1082557... *
>Cluster 6462
0	194aa, >Schco-1095016... *
>Cluster 6463
0	194aa, >Sebve-211528... *
>Cluster 6464
0	194aa, >Sphst-776781... *
>Cluster 6465
0	194aa, >Tulca-5485... *
>Cluster 6466
0	194aa, >Tulca-190621... *
>Cluster 6467
0	194aa, >Agabi-181426... *
>Cluster 6468
0	194aa, >Aspni-7555... *
>Cluster 6469
0	194aa, >Aspni-7184... *
>Cluster 6470
0	194aa, >Aurde-131673... *
>Cluster 6471
0	194aa, >Aurde-102257... *
>Cluster 6472
0	194aa, >Aurde-113657... *
>Cluster 6473
0	194aa, >Botbo-59302... *
>Cluster 6474
0	194aa, >Fomme-74917... *
>Cluster 6475
0	194aa, >Galma-139680... *
>Cluster 6476
0	194aa, >Gymlu-250768... *
>Cluster 6477
0	194aa, >Hebcy-188049... *
>Cluster 6478
0	194aa, >Hypsu-199738... *
>Cluster 6479
0	194aa, >Plicr-56457... *
>Cluster 6480
0	194aa, >Schco-1080349... *
>Cluster 6481
0	194aa, >Sphst-779430... *
>Cluster 6482
0	194aa, >Stano-9633... *
>Cluster 6483
0	193aa, >Agabi-196111... *
>Cluster 6484
0	193aa, >Aspni-5046... *
>Cluster 6485
0	193aa, >Aspni-6490... *
>Cluster 6486
0	193aa, >Aspni-2067... *
>Cluster 6487
0	193aa, >Aurde-116696... *
>Cluster 6488
0	193aa, >Aurde-127320... *
>Cluster 6489
0	193aa, >Aurde-186743... *
>Cluster 6490
0	193aa, >Aurde-117036... *
>Cluster 6491
0	193aa, >Aurde-173594... *
>Cluster 6492
0	193aa, >Batde-90930... *
>Cluster 6493
0	193aa, >Botbo-33831... *
>Cluster 6494
0	193aa, >Copci-8550... *
>Cluster 6495
0	193aa, >Copci-4640... *
>Cluster 6496
0	193aa, >Copci-8097... *
>Cluster 6497
0	193aa, >Copci-7538... *
>Cluster 6498
0	193aa, >Crypa-75913... *
>Cluster 6499
0	193aa, >Fompi-86508... *
>Cluster 6500
0	193aa, >Galma-67518... *
>Cluster 6501
0	193aa, >Galma-410720... *
>Cluster 6502
0	193aa, >Galma-213407... *
>Cluster 6503
0	193aa, >Galma-1292696... *
>Cluster 6504
0	193aa, >Glotr-96076... *
>Cluster 6505
0	193aa, >Gymlu-72417... *
>Cluster 6506
0	193aa, >Gymlu-259094... *
>Cluster 6507
0	193aa, >Gymlu-77963... *
>Cluster 6508
0	193aa, >Hebcy-181509... *
>Cluster 6509
0	193aa, >Hebcy-423938... *
>Cluster 6510
0	193aa, >Hetan-450757... *
>Cluster 6511
0	193aa, >Lacbi-645992... *
>Cluster 6512
0	193aa, >Lacbi-466498... *
>Cluster 6513
0	193aa, >Lacbi-452052... *
>Cluster 6514
0	193aa, >Lacbi-457387... *
>Cluster 6515
0	193aa, >Lacbi-331108... *
>Cluster 6516
0	193aa, >Oidma-144465... *
>Cluster 6517
0	193aa, >Oidma-33915... *
>Cluster 6518
0	193aa, >Paxin-103402... *
>Cluster 6519
0	193aa, >Paxru-168867... *
>Cluster 6520
0	193aa, >Pirin-79495... *
>Cluster 6521
0	193aa, >Schco-113668... *
>Cluster 6522
0	193aa, >Sclci-34103... *
>Cluster 6523
0	193aa, >Sebve-19286... *
>Cluster 6524
0	193aa, >Sebve-91979... *
>Cluster 6525
0	193aa, >Sphst-41598... *
>Cluster 6526
0	193aa, >Stano-6486... *
>Cluster 6527
0	193aa, >Trire-102908... *
>Cluster 6528
0	193aa, >Trire-111803... *
>Cluster 6529
0	193aa, >Tubme-1721... *
>Cluster 6530
0	193aa, >Tulca-242514... *
>Cluster 6531
0	193aa, >Tulca-28506... *
>Cluster 6532
0	193aa, >Aurde-108565... *
>Cluster 6533
0	193aa, >Copci-6175... *
>Cluster 6534
0	193aa, >Copci-6949... *
>Cluster 6535
0	193aa, >Crypa-67720... *
>Cluster 6536
0	193aa, >Fomme-159594... *
>Cluster 6537
0	193aa, >Fompi-1023676... *
>Cluster 6538
0	193aa, >Galma-233140... *
>Cluster 6539
0	193aa, >Gymlu-266951... *
>Cluster 6540
0	193aa, >Hetan-411851... *
>Cluster 6541
0	193aa, >Jaaar-43997... *
>Cluster 6542
0	193aa, >Lacbi-296572... *
>Cluster 6543
0	193aa, >Mellp-75711... *
>Cluster 6544
0	193aa, >Pleos-1059596... *
>Cluster 6545
0	193aa, >Pleos-1082193... *
>Cluster 6546
0	193aa, >Schco-1213421... *
>Cluster 6547
0	193aa, >Sphst-154027... *
>Cluster 6548
0	193aa, >Sphst-236778... *
>Cluster 6549
0	193aa, >Sphst-276678... *
>Cluster 6550
0	193aa, >Trave-65619... *
>Cluster 6551
0	193aa, >Ustma-4733... *
>Cluster 6552
0	193aa, >Ustma-5167... *
>Cluster 6553
0	192aa, >Amamu-11273... *
>Cluster 6554
0	192aa, >Amath-68065... *
>Cluster 6555
0	192aa, >Aspni-2751... *
>Cluster 6556
0	192aa, >Aurde-122316... *
>Cluster 6557
0	192aa, >Aurde-160436... *
>Cluster 6558
0	192aa, >Batde-23345... *
>Cluster 6559
0	192aa, >Botbo-46017... *
>Cluster 6560
0	192aa, >Copci-8512... *
>Cluster 6561
0	192aa, >Copci-7158... *
>Cluster 6562
0	192aa, >Copci-7620... *
>Cluster 6563
0	192aa, >Crypa-73815... *
>Cluster 6564
0	192aa, >Crypa-335175... *
>Cluster 6565
0	192aa, >Dacsp-106868... *
>Cluster 6566
0	192aa, >Fomme-141141... *
>Cluster 6567
0	192aa, >Galma-1328638... *
>Cluster 6568
0	192aa, >Galma-1353024... *
>Cluster 6569
0	192aa, >Galma-273898... *
>Cluster 6570
0	192aa, >Galma-919612... *
>Cluster 6571
0	192aa, >Galma-221971... *
>Cluster 6572
0	192aa, >Glotr-139526... *
>Cluster 6573
0	192aa, >Gymlu-164227... *
>Cluster 6574
0	192aa, >Gymlu-33414... *
>Cluster 6575
0	192aa, >Hebcy-32494... *
>Cluster 6576
0	192aa, >Hebcy-423953... *
>Cluster 6577
0	192aa, >Hetan-415774... *
>Cluster 6578
0	192aa, >Hydpi-109062... *
>Cluster 6579
0	192aa, >Hypsu-53980... *
>Cluster 6580
0	192aa, >Lacbi-640546... *
>Cluster 6581
0	192aa, >Lacbi-320994... *
>Cluster 6582
0	192aa, >Mellp-115102... *
>Cluster 6583
0	192aa, >Mellp-124118... *
>Cluster 6584
0	192aa, >Mellp-102534... *
>Cluster 6585
0	192aa, >Oidma-202933... *
>Cluster 6586
0	192aa, >Paxin-178293... *
>Cluster 6587
0	192aa, >Pilcr-2732... *
>Cluster 6588
0	192aa, >Serla-1060438... *
>Cluster 6589
0	192aa, >Sphst-35796... *
>Cluster 6590
0	192aa, >Sphst-239332... *
>Cluster 6591
0	192aa, >Sphst-240550... *
>Cluster 6592
0	192aa, >Stano-9919... *
>Cluster 6593
0	192aa, >Stano-7409... *
>Cluster 6594
0	192aa, >Trave-38742... *
>Cluster 6595
0	192aa, >Trave-48843... *
>Cluster 6596
0	192aa, >Tulca-242624... *
>Cluster 6597
0	192aa, >Aurde-167853... *
>Cluster 6598
0	192aa, >Aurde-91435... *
>Cluster 6599
0	192aa, >Botbo-139021... *
>Cluster 6600
0	192aa, >Botbo-34524... *
>Cluster 6601
0	192aa, >Fomme-170189... *
>Cluster 6602
0	192aa, >Hetan-324730... *
>Cluster 6603
0	192aa, >Lacbi-572883... *
>Cluster 6604
0	192aa, >Pirin-80128... *
>Cluster 6605
0	192aa, >Plicr-178208... *
>Cluster 6606
0	192aa, >Schco-1055186... *
>Cluster 6607
0	192aa, >Serla-1068784... *
>Cluster 6608
0	192aa, >Sphst-165608... *
>Cluster 6609
0	192aa, >Stano-5590... *
>Cluster 6610
0	192aa, >Stano-4451... *
>Cluster 6611
0	192aa, >Suilu-804913... *
>Cluster 6612
0	192aa, >Trave-24506... *
>Cluster 6613
0	192aa, >Ustma-3923... *
>Cluster 6614
0	191aa, >Amamu-164454... *
>Cluster 6615
0	191aa, >Amamu-649865... *
>Cluster 6616
0	191aa, >Amath-49085... *
>Cluster 6617
0	191aa, >Amath-61142... *
>Cluster 6618
0	191aa, >Aurde-110402... *
>Cluster 6619
0	191aa, >Aurde-160475... *
>Cluster 6620
0	191aa, >Aurde-136541... *
>Cluster 6621
0	191aa, >Batde-87260... *
>Cluster 6622
0	191aa, >Botbo-50152... *
>Cluster 6623
0	191aa, >Conpu-76523... *
>Cluster 6624
0	191aa, >Copci-2390... *
>Cluster 6625
0	191aa, >Crypa-356729... *
>Cluster 6626
0	191aa, >Crypa-72943... *
>Cluster 6627
0	191aa, >Dacsp-110175... *
>Cluster 6628
0	191aa, >Fomme-156434... *
>Cluster 6629
0	191aa, >Glotr-76143... *
>Cluster 6630
0	191aa, >Glotr-131013... *
>Cluster 6631
0	191aa, >Gymlu-721800... *
>Cluster 6632
0	191aa, >Hydpi-31803... *
>Cluster 6633
0	191aa, >Hypsu-71540... *
>Cluster 6634
0	191aa, >Jaaar-592527... *
>Cluster 6635
0	191aa, >Lacbi-472339... *
>Cluster 6636
0	191aa, >Lacbi-647986... *
>Cluster 6637
0	191aa, >Lacbi-495216... *
>Cluster 6638
0	191aa, >Lacbi-330344... *
>Cluster 6639
0	191aa, >Mellp-61421... *
>Cluster 6640
0	191aa, >Oidma-61208... *
>Cluster 6641
0	191aa, >Oidma-48752... *
>Cluster 6642
0	191aa, >Pilcr-813757... *
>Cluster 6643
0	191aa, >Pilcr-92740... *
>Cluster 6644
0	191aa, >Pirin-74517... *
>Cluster 6645
0	191aa, >Pirin-79482... *
>Cluster 6646
0	191aa, >Pisti-632733... *
>Cluster 6647
0	191aa, >Schco-1152720... *
>Cluster 6648
0	191aa, >Schco-1217537... *
>Cluster 6649
0	191aa, >Schco-79167... *
>Cluster 6650
0	191aa, >Serla-435651... *
>Cluster 6651
0	191aa, >Sphst-244016... *
>Cluster 6652
0	191aa, >Stano-5203... *
>Cluster 6653
0	191aa, >Stano-11600... *
>Cluster 6654
0	191aa, >Stano-10552... *
>Cluster 6655
0	191aa, >Stano-8761... *
>Cluster 6656
0	191aa, >Suilu-802036... *
>Cluster 6657
0	191aa, >Suilu-805343... *
>Cluster 6658
0	191aa, >Tulca-169635... *
>Cluster 6659
0	191aa, >Copci-6211... *
>Cluster 6660
0	191aa, >Crypa-355532... *
>Cluster 6661
0	191aa, >Gymlu-60609... *
>Cluster 6662
0	191aa, >Gymlu-35142... *
>Cluster 6663
0	191aa, >Hetan-145926... *
>Cluster 6664
0	191aa, >Hypsu-199214... *
>Cluster 6665
0	191aa, >Phybl-79037... *
>Cluster 6666
0	191aa, >Pirin-80055... *
>Cluster 6667
0	191aa, >Pleos-1109843... *
>Cluster 6668
0	191aa, >Stano-3876... *
>Cluster 6669
0	191aa, >Stano-8268... *
>Cluster 6670
0	191aa, >Treme-56245... *
>Cluster 6671
0	190aa, >Amamu-171993... *
>Cluster 6672
0	190aa, >Amath-141988... *
>Cluster 6673
0	190aa, >Amath-153437... *
>Cluster 6674
0	190aa, >Amath-8096... *
>Cluster 6675
0	190aa, >Amath-88743... *
>Cluster 6676
0	190aa, >Aspni-271... *
>Cluster 6677
0	190aa, >Aurde-111006... *
>Cluster 6678
0	190aa, >Aurde-153028... *
>Cluster 6679
0	190aa, >Batde-88907... *
>Cluster 6680
0	190aa, >Botbo-188533... *
>Cluster 6681
0	190aa, >Botbo-582862... *
>Cluster 6682
0	190aa, >Copci-11965... *
>Cluster 6683
0	190aa, >Copci-6835... *
>Cluster 6684
0	190aa, >Crypa-68456... *
>Cluster 6685
0	190aa, >Dacsp-117890... *
>Cluster 6686
0	190aa, >Dacsp-22039... *
>Cluster 6687
0	190aa, >Fomme-33917... *
>Cluster 6688
0	190aa, >Fomme-158873... *
>Cluster 6689
0	190aa, >Fompi-86448... *
>Cluster 6690
0	190aa, >Galma-138724... *
>Cluster 6691
0	190aa, >Galma-253743... *
>Cluster 6692
0	190aa, >Gymlu-241285... *
>Cluster 6693
0	190aa, >Hydpi-120293... *
>Cluster 6694
0	190aa, >Hypsu-217782... *
>Cluster 6695
0	190aa, >Hypsu-48117... *
>Cluster 6696
0	190aa, >Mellp-101723... *
>Cluster 6697
0	190aa, >Mellp-62915... *
>Cluster 6698
0	190aa, >Oidma-34970... *
>Cluster 6699
0	190aa, >Pilcr-93914... *
>Cluster 6700
0	190aa, >Pirin-81319... *
>Cluster 6701
0	190aa, >Pleos-1105289... *
>Cluster 6702
0	190aa, >Pleos-1107712... *
>Cluster 6703
0	190aa, >Punst-56512... *
>Cluster 6704
0	190aa, >Punst-52260... *
>Cluster 6705
0	190aa, >Schco-1184345... *
>Cluster 6706
0	190aa, >Trave-111481... *
>Cluster 6707
0	190aa, >Trave-50425... *
>Cluster 6708
0	190aa, >Trire-108676... *
>Cluster 6709
0	190aa, >Tulca-179004... *
>Cluster 6710
0	190aa, >Aurde-144916... *
>Cluster 6711
0	190aa, >Aurde-159749... *
>Cluster 6712
0	190aa, >Crypa-334581... *
>Cluster 6713
0	190aa, >Fomme-135304... *
>Cluster 6714
0	190aa, >Gymlu-177266... *
>Cluster 6715
0	190aa, >Hypsu-219505... *
>Cluster 6716
0	190aa, >Pisti-61200... *
>Cluster 6717
0	190aa, >Schco-1197242... *
>Cluster 6718
0	190aa, >Trire-65483... *
>Cluster 6719
0	189aa, >Aspni-8384... *
>Cluster 6720
0	189aa, >Aurde-167984... *
>Cluster 6721
0	189aa, >Batde-22643... *
>Cluster 6722
0	189aa, >Crypa-70810... *
>Cluster 6723
0	189aa, >Dacsp-102576... *
>Cluster 6724
0	189aa, >Dacsp-119454... *
>Cluster 6725
0	189aa, >Fomme-23264... *
>Cluster 6726
0	189aa, >Fompi-1054093... *
>Cluster 6727
0	189aa, >Fompi-1055320... *
>Cluster 6728
0	189aa, >Galma-730724... *
>Cluster 6729
0	189aa, >Galma-1326722... *
>Cluster 6730
0	189aa, >Galma-214406... *
>Cluster 6731
0	189aa, >Hypsu-81021... *
>Cluster 6732
0	189aa, >Jaaar-399493... *
>Cluster 6733
0	189aa, >Jaaar-36754... *
>Cluster 6734
0	189aa, >Jaaar-525412... *
>Cluster 6735
0	189aa, >Lacbi-442443... *
>Cluster 6736
0	189aa, >Mellp-91875... *
>Cluster 6737
0	189aa, >Mellp-124216... *
>Cluster 6738
0	189aa, >Mellp-64489... *
>Cluster 6739
0	189aa, >Oidma-141874... *
>Cluster 6740
0	189aa, >Paxru-776902... *
>Cluster 6741
0	189aa, >Paxru-800480... *
>Cluster 6742
0	189aa, >Phchr-5430... *
>Cluster 6743
0	189aa, >Pilcr-85528... *
>Cluster 6744
0	189aa, >Pilcr-196375... *
>Cluster 6745
0	189aa, >Pleos-1098210... *
>Cluster 6746
0	189aa, >Punst-41789... *
>Cluster 6747
0	189aa, >Schco-1038388... *
>Cluster 6748
0	189aa, >Sclci-29211... *
>Cluster 6749
0	189aa, >Sebve-175197... *
>Cluster 6750
0	189aa, >Serla-1061070... *
>Cluster 6751
0	189aa, >Sphst-31051... *
>Cluster 6752
0	189aa, >Sphst-43218... *
>Cluster 6753
0	189aa, >Trave-124842... *
>Cluster 6754
0	189aa, >Trave-60277... *
>Cluster 6755
0	189aa, >Trire-62922... *
>Cluster 6756
0	189aa, >Tulca-242625... *
>Cluster 6757
0	189aa, >Ustma-2534... *
>Cluster 6758
0	189aa, >Ustma-3822... *
>Cluster 6759
0	189aa, >Aurde-84009... *
>Cluster 6760
0	189aa, >Dacsp-59558... *
>Cluster 6761
0	189aa, >Fompi-158348... *
>Cluster 6762
0	189aa, >Gymlu-158341... *
>Cluster 6763
0	189aa, >Gymlu-572915... *
>Cluster 6764
0	189aa, >Lacbi-479304... *
>Cluster 6765
0	189aa, >Oidma-158021... *
>Cluster 6766
0	189aa, >Phchr-5266... *
>Cluster 6767
0	189aa, >Plicr-171527... *
>Cluster 6768
0	189aa, >Sebve-327618... *
>Cluster 6769
0	189aa, >Sphst-31539... *
>Cluster 6770
0	189aa, >Sphst-268370... *
>Cluster 6771
0	189aa, >Stano-10069... *
>Cluster 6772
0	189aa, >Stano-11686... *
>Cluster 6773
0	189aa, >Stano-3088... *
>Cluster 6774
0	189aa, >Trave-50175... *
>Cluster 6775
0	189aa, >Trave-150944... *
>Cluster 6776
0	189aa, >Treme-58286... *
>Cluster 6777
0	188aa, >Amamu-179141... *
>Cluster 6778
0	188aa, >Amath-49922... *
>Cluster 6779
0	188aa, >Amath-51158... *
>Cluster 6780
0	188aa, >Aurde-85061... *
>Cluster 6781
0	188aa, >Batde-27532... *
>Cluster 6782
0	188aa, >Botbo-66681... *
>Cluster 6783
0	188aa, >Copci-2752... *
>Cluster 6784
0	188aa, >Dacsp-19307... *
>Cluster 6785
0	188aa, >Fomme-162710... *
>Cluster 6786
0	188aa, >Galma-279262... *
>Cluster 6787
0	188aa, >Galma-208016... *
>Cluster 6788
0	188aa, >Galma-215041... *
>Cluster 6789
0	188aa, >Gymlu-71266... *
>Cluster 6790
0	188aa, >Gymlu-261358... *
>Cluster 6791
0	188aa, >Hebcy-26093... *
>Cluster 6792
0	188aa, >Hypsu-35511... *
>Cluster 6793
0	188aa, >Lacbi-635150... *
>Cluster 6794
0	188aa, >Mellp-74478... *
>Cluster 6795
0	188aa, >Mellp-87969... *
>Cluster 6796
0	188aa, >Oidma-56093... *
>Cluster 6797
0	188aa, >Phybl-58805... *
>Cluster 6798
0	188aa, >Pilcr-824618... *
>Cluster 6799
0	188aa, >Pilcr-5027... *
>Cluster 6800
0	188aa, >Pirin-81176... *
>Cluster 6801
0	188aa, >Pisti-929059... *
>Cluster 6802
0	188aa, >Punst-127270... *
>Cluster 6803
0	188aa, >Punst-144177... *
>Cluster 6804
0	188aa, >Sphst-776294... *
>Cluster 6805
0	188aa, >Sphst-256280... *
>Cluster 6806
0	188aa, >Suilu-17254... *
>Cluster 6807
0	188aa, >Trave-60503... *
>Cluster 6808
0	188aa, >Treme-59268... *
>Cluster 6809
0	188aa, >Tubme-1270... *
>Cluster 6810
0	188aa, >Tulca-5483... *
>Cluster 6811
0	188aa, >Ustma-4096... *
>Cluster 6812
0	188aa, >Amamu-200036... *
>Cluster 6813
0	188aa, >Amamu-154723... *
>Cluster 6814
0	188aa, >Amath-150314... *
>Cluster 6815
0	188aa, >Aspni-4869... *
>Cluster 6816
0	188aa, >Aurde-184447... *
>Cluster 6817
0	188aa, >Fomme-159595... *
>Cluster 6818
0	188aa, >Hetan-332577... *
>Cluster 6819
0	188aa, >Hetan-240447... *
>Cluster 6820
0	188aa, >Jaaar-60193... *
>Cluster 6821
0	188aa, >Lacbi-299713... *
>Cluster 6822
0	188aa, >Pirin-79664... *
>Cluster 6823
0	188aa, >Pleos-1089134... *
>Cluster 6824
0	188aa, >Trave-25899... *
>Cluster 6825
0	187aa, >Amamu-170174... *
>Cluster 6826
0	187aa, >Amath-55587... *
>Cluster 6827
0	187aa, >Aspni-3485... *
>Cluster 6828
0	187aa, >Aspni-10514... *
>Cluster 6829
0	187aa, >Aspni-8892... *
>Cluster 6830
0	187aa, >Aurde-153998... *
>Cluster 6831
0	187aa, >Aurde-113313... *
>Cluster 6832
0	187aa, >Aurde-130991... *
>Cluster 6833
0	187aa, >Batde-84487... *
>Cluster 6834
0	187aa, >Conpu-76232... *
>Cluster 6835
0	187aa, >Conpu-168505... *
>Cluster 6836
0	187aa, >Crypa-357066... *
>Cluster 6837
0	187aa, >Crypa-354258... *
>Cluster 6838
0	187aa, >Crypa-326178... *
>Cluster 6839
0	187aa, >Fompi-1130397... *
>Cluster 6840
0	187aa, >Fompi-1022050... *
>Cluster 6841
0	187aa, >Galma-137150... *
>Cluster 6842
0	187aa, >Glotr-136862... *
>Cluster 6843
0	187aa, >Gymlu-252784... *
>Cluster 6844
0	187aa, >Gymlu-202684... *
>Cluster 6845
0	187aa, >Gymlu-249407... *
>Cluster 6846
0	187aa, >Gymlu-38485... *
>Cluster 6847
0	187aa, >Hebcy-434417... *
>Cluster 6848
0	187aa, >Hypsu-68822... *
>Cluster 6849
0	187aa, >Hypsu-206957... *
>Cluster 6850
0	187aa, >Jaaar-187670... *
>Cluster 6851
0	187aa, >Lacbi-312272... *
>Cluster 6852
0	187aa, >Paxru-821954... *
>Cluster 6853
0	187aa, >Paxru-449445... *
>Cluster 6854
0	187aa, >Phchr-3570... *
>Cluster 6855
0	187aa, >Pilcr-7701... *
>Cluster 6856
0	187aa, >Pilcr-264227... *
>Cluster 6857
0	187aa, >Pirin-79534... *
>Cluster 6858
0	187aa, >Pleos-1108009... *
>Cluster 6859
0	187aa, >Pleos-1090748... *
>Cluster 6860
0	187aa, >Pleos-1090368... *
>Cluster 6861
0	187aa, >Schco-269878... *
>Cluster 6862
0	187aa, >Schco-1214763... *
>Cluster 6863
0	187aa, >Sebve-74265... *
>Cluster 6864
0	187aa, >Serla-1089832... *
>Cluster 6865
0	187aa, >Sphst-84217... *
>Cluster 6866
0	187aa, >Sphst-35968... *
>Cluster 6867
0	187aa, >Sphst-66716... *
>Cluster 6868
0	187aa, >Suilu-12618... *
>Cluster 6869
0	187aa, >Trave-108468... *
>Cluster 6870
0	187aa, >Trave-74972... *
>Cluster 6871
0	187aa, >Amamu-162695... *
>Cluster 6872
0	187aa, >Dacsp-44073... *
>Cluster 6873
0	187aa, >Glotr-140299... *
>Cluster 6874
0	187aa, >Gymlu-887667... *
>Cluster 6875
0	187aa, >Lacbi-658557... *
>Cluster 6876
0	187aa, >Oidma-32773... *
>Cluster 6877
0	187aa, >Pirin-71328... *
>Cluster 6878
0	187aa, >Pleos-1079640... *
>Cluster 6879
0	187aa, >Schco-1149577... *
>Cluster 6880
0	187aa, >Sclci-45428... *
>Cluster 6881
0	187aa, >Sphst-269898... *
>Cluster 6882
0	187aa, >Stano-4483... *
>Cluster 6883
0	187aa, >Stano-6862... *
>Cluster 6884
0	187aa, >Treme-60832... *
>Cluster 6885
0	187aa, >Tulca-242760... *
>Cluster 6886
0	186aa, >Agabi-180292... *
>Cluster 6887
0	186aa, >Amamu-180692... *
>Cluster 6888
0	186aa, >Amath-141958... *
>Cluster 6889
0	186aa, >Aurde-114428... *
>Cluster 6890
0	186aa, >Aurde-175184... *
>Cluster 6891
0	186aa, >Aurde-163268... *
>Cluster 6892
0	186aa, >Aurde-169476... *
>Cluster 6893
0	186aa, >Aurde-174487... *
>Cluster 6894
0	186aa, >Botbo-51811... *
>Cluster 6895
0	186aa, >Botbo-170493... *
>Cluster 6896
0	186aa, >Botbo-33866... *
>Cluster 6897
0	186aa, >Copci-4729... *
>Cluster 6898
0	186aa, >Fompi-1023367... *
>Cluster 6899
0	186aa, >Fompi-1042518... *
>Cluster 6900
0	186aa, >Galma-217224... *
>Cluster 6901
0	186aa, >Glotr-129580... *
>Cluster 6902
0	186aa, >Glotr-110925... *
>Cluster 6903
0	186aa, >Glotr-139331... *
>Cluster 6904
0	186aa, >Gymlu-236488... *
>Cluster 6905
0	186aa, >Gymlu-48964... *
>Cluster 6906
0	186aa, >Hebcy-448430... *
>Cluster 6907
0	186aa, >Hypsu-46499... *
>Cluster 6908
0	186aa, >Jaaar-228050... *
>Cluster 6909
0	186aa, >Mellp-105838... *
>Cluster 6910
0	186aa, >Mellp-69758... *
>Cluster 6911
0	186aa, >Mellp-101424... *
>Cluster 6912
0	186aa, >Mellp-124117... *
>Cluster 6913
0	186aa, >Paxin-53491... *
>Cluster 6914
0	186aa, >Pirin-79012... *
>Cluster 6915
0	186aa, >Pirin-77882... *
>Cluster 6916
0	186aa, >Pirin-79325... *
>Cluster 6917
0	186aa, >Pismi-674761... *
>Cluster 6918
0	186aa, >Pisti-947601... *
>Cluster 6919
0	186aa, >Pleos-1102338... *
>Cluster 6920
0	186aa, >Pleos-1105553... *
>Cluster 6921
0	186aa, >Pleos-1067572... *
>Cluster 6922
0	186aa, >Sebve-94093... *
>Cluster 6923
0	186aa, >Serla-1067630... *
>Cluster 6924
0	186aa, >Serla-1197803... *
>Cluster 6925
0	186aa, >Trire-122127... *
>Cluster 6926
0	186aa, >Aspni-9459... *
>Cluster 6927
0	186aa, >Crypa-233499... *
>Cluster 6928
0	186aa, >Fompi-1017194... *
>Cluster 6929
0	186aa, >Glotr-134822... *
>Cluster 6930
0	186aa, >Hetan-107239... *
>Cluster 6931
0	186aa, >Lacbi-328635... *
>Cluster 6932
0	186aa, >Pisti-659462... *
>Cluster 6933
0	186aa, >Pleos-162860... *
>Cluster 6934
0	186aa, >Plicr-141880... *
>Cluster 6935
0	186aa, >Schco-85578... *
>Cluster 6936
0	186aa, >Treme-28297... *
>Cluster 6937
0	185aa, >Aspni-4350... *
>Cluster 6938
0	185aa, >Aurde-167597... *
>Cluster 6939
0	185aa, >Aurde-183268... *
>Cluster 6940
0	185aa, >Copci-1310... *
>Cluster 6941
0	185aa, >Copci-10241... *
>Cluster 6942
0	185aa, >Crypa-74551... *
>Cluster 6943
0	185aa, >Dacsp-25365... *
>Cluster 6944
0	185aa, >Fomme-136416... *
>Cluster 6945
0	185aa, >Fompi-1014069... *
>Cluster 6946
0	185aa, >Galma-1299037... *
>Cluster 6947
0	185aa, >Gymlu-33412... *
>Cluster 6948
0	185aa, >Gymlu-242602... *
>Cluster 6949
0	185aa, >Gymlu-73797... *
>Cluster 6950
0	185aa, >Gymlu-260181... *
>Cluster 6951
0	185aa, >Gymlu-250427... *
>Cluster 6952
0	185aa, >Hebcy-443033... *
>Cluster 6953
0	185aa, >Hetan-109064... *
>Cluster 6954
0	185aa, >Hydpi-105647... *
>Cluster 6955
0	185aa, >Hydpi-168186... *
>Cluster 6956
0	185aa, >Lacbi-643610... *
>Cluster 6957
0	185aa, >Mellp-123236... *
>Cluster 6958
0	185aa, >Mellp-106985... *
>Cluster 6959
0	185aa, >Mellp-71516... *
>Cluster 6960
0	185aa, >Mellp-76897... *
>Cluster 6961
0	185aa, >Mellp-58997... *
>Cluster 6962
0	185aa, >Mellp-112967... *
>Cluster 6963
0	185aa, >Oidma-60420... *
>Cluster 6964
0	185aa, >Oidma-25981... *
>Cluster 6965
0	185aa, >Oidma-174302... *
>Cluster 6966
0	185aa, >Oidma-53214... *
>Cluster 6967
0	185aa, >Oidma-52275... *
>Cluster 6968
0	185aa, >Paxin-74474... *
>Cluster 6969
0	185aa, >Pismi-6916... *
>Cluster 6970
0	185aa, >Pisti-468574... *
>Cluster 6971
0	185aa, >Pleos-1090646... *
>Cluster 6972
0	185aa, >Pleos-169861... *
>Cluster 6973
0	185aa, >Punst-43530... *
>Cluster 6974
0	185aa, >Sclci-57152... *
>Cluster 6975
0	185aa, >Sphst-273495... *
>Cluster 6976
0	185aa, >Sphst-40791... *
>Cluster 6977
0	185aa, >Stano-5850... *
>Cluster 6978
0	185aa, >Trave-24771... *
>Cluster 6979
0	185aa, >Treme-61444... *
>Cluster 6980
0	185aa, >Tulca-218360... *
>Cluster 6981
0	185aa, >Tulca-245363... *
>Cluster 6982
0	185aa, >Ustma-3223... *
>Cluster 6983
0	185aa, >Botbo-192293... *
>Cluster 6984
0	185aa, >Fomme-18089... *
>Cluster 6985
0	185aa, >Glotr-131887... *
>Cluster 6986
0	185aa, >Hebcy-178634... *
>Cluster 6987
0	185aa, >Hebcy-441507... *
>Cluster 6988
0	185aa, >Lacbi-673503... *
>Cluster 6989
0	185aa, >Pisti-755326... *
>Cluster 6990
0	185aa, >Pleos-165420... *
>Cluster 6991
0	185aa, >Punst-128216... *
>Cluster 6992
0	185aa, >Schco-13059... *
>Cluster 6993
0	185aa, >Schco-1190061... *
>Cluster 6994
0	185aa, >Stano-5372... *
>Cluster 6995
0	185aa, >Stano-9906... *
>Cluster 6996
0	184aa, >Agabi-149407... *
>Cluster 6997
0	184aa, >Amamu-199849... *
>Cluster 6998
0	184aa, >Amath-152998... *
>Cluster 6999
0	184aa, >Aurde-155927... *
>Cluster 7000
0	184aa, >Batde-22396... *
>Cluster 7001
0	184aa, >Conpu-138922... *
>Cluster 7002
0	184aa, >Conpu-76192... *
>Cluster 7003
0	184aa, >Copci-4369... *
>Cluster 7004
0	184aa, >Copci-5932... *
>Cluster 7005
0	184aa, >Crypa-289940... *
>Cluster 7006
0	184aa, >Fomme-144509... *
>Cluster 7007
0	184aa, >Fomme-157007... *
>Cluster 7008
0	184aa, >Fompi-62406... *
>Cluster 7009
0	184aa, >Fompi-1049396... *
>Cluster 7010
0	184aa, >Gymlu-41445... *
>Cluster 7011
0	184aa, >Gymlu-33905... *
>Cluster 7012
0	184aa, >Gymlu-507972... *
>Cluster 7013
0	184aa, >Gymlu-36042... *
>Cluster 7014
0	184aa, >Gymlu-58439... *
>Cluster 7015
0	184aa, >Gymlu-45131... *
>Cluster 7016
0	184aa, >Gymlu-97286... *
>Cluster 7017
0	184aa, >Gymlu-248001... *
>Cluster 7018
0	184aa, >Hebcy-247631... *
>Cluster 7019
0	184aa, >Hebcy-14585... *
>Cluster 7020
0	184aa, >Hetan-456140... *
>Cluster 7021
0	184aa, >Hydpi-118720... *
>Cluster 7022
0	184aa, >Hypsu-71305... *
>Cluster 7023
0	184aa, >Hypsu-203816... *
>Cluster 7024
0	184aa, >Jaaar-46100... *
>Cluster 7025
0	184aa, >Mellp-88789... *
>Cluster 7026
0	184aa, >Mellp-108601... *
>Cluster 7027
0	184aa, >Mellp-108700... *
>Cluster 7028
0	184aa, >Oidma-61441... *
>Cluster 7029
0	184aa, >Phchr-6207... *
>Cluster 7030
0	184aa, >Pilcr-391839... *
>Cluster 7031
0	184aa, >Pisti-36720... *
>Cluster 7032
0	184aa, >Pleos-1086013... *
>Cluster 7033
0	184aa, >Pleos-1047518... *
>Cluster 7034
0	184aa, >Sphst-775917... *
>Cluster 7035
0	184aa, >Sphst-31050... *
>Cluster 7036
0	184aa, >Sphst-270074... *
>Cluster 7037
0	184aa, >Stano-9428... *
>Cluster 7038
0	184aa, >Trave-55916... *
>Cluster 7039
0	184aa, >Trave-74473... *
>Cluster 7040
0	184aa, >Trire-108418... *
>Cluster 7041
0	184aa, >Tulca-247056... *
>Cluster 7042
0	184aa, >Tulca-214054... *
>Cluster 7043
0	184aa, >Ustma-4104... *
>Cluster 7044
0	184aa, >Botbo-170236... *
>Cluster 7045
0	184aa, >Glotr-49126... *
>Cluster 7046
0	184aa, >Gymlu-194831... *
>Cluster 7047
0	184aa, >Gymlu-243310... *
>Cluster 7048
0	184aa, >Gymlu-68943... *
>Cluster 7049
0	184aa, >Lacbi-296684... *
>Cluster 7050
0	184aa, >Lacbi-294450... *
>Cluster 7051
0	184aa, >Phchr-3777... *
>Cluster 7052
0	184aa, >Pilcr-811292... *
>Cluster 7053
0	184aa, >Pirin-82236... *
>Cluster 7054
0	184aa, >Punst-116237... *
>Cluster 7055
0	184aa, >Sclci-1177611... *
>Cluster 7056
0	184aa, >Sebve-327619... *
>Cluster 7057
0	184aa, >Sebve-30148... *
>Cluster 7058
0	184aa, >Sebve-24820... *
>Cluster 7059
0	184aa, >Sphst-51113... *
>Cluster 7060
0	184aa, >Trire-67579... *
>Cluster 7061
0	183aa, >Aspni-1276... *
>Cluster 7062
0	183aa, >Aurde-113395... *
>Cluster 7063
0	183aa, >Aurde-130127... *
>Cluster 7064
0	183aa, >Botbo-65151... *
>Cluster 7065
0	183aa, >Copci-10053... *
>Cluster 7066
0	183aa, >Copci-10436... *
>Cluster 7067
0	183aa, >Copci-5769... *
>Cluster 7068
0	183aa, >Crypa-351651... *
>Cluster 7069
0	183aa, >Fomme-92687... *
>Cluster 7070
0	183aa, >Fomme-160504... *
>Cluster 7071
0	183aa, >Fompi-40798... *
>Cluster 7072
0	183aa, >Galma-252944... *
>Cluster 7073
0	183aa, >Galma-1030637... *
>Cluster 7074
0	183aa, >Glotr-141070... *
>Cluster 7075
0	183aa, >Glotr-95800... *
>Cluster 7076
0	183aa, >Gymlu-253443... *
>Cluster 7077
0	183aa, >Gymlu-246259... *
>Cluster 7078
0	183aa, >Gymlu-262067... *
>Cluster 7079
0	183aa, >Gymlu-712130... *
>Cluster 7080
0	183aa, >Hebcy-439895... *
>Cluster 7081
0	183aa, >Hypsu-817720... *
>Cluster 7082
0	183aa, >Hypsu-37817... *
>Cluster 7083
0	183aa, >Jaaar-178938... *
>Cluster 7084
0	183aa, >Mellp-108373... *
>Cluster 7085
0	183aa, >Mellp-101816... *
>Cluster 7086
0	183aa, >Oidma-32948... *
>Cluster 7087
0	183aa, >Oidma-52626... *
>Cluster 7088
0	183aa, >Paxru-151492... *
>Cluster 7089
0	183aa, >Pilcr-829279... *
>Cluster 7090
0	183aa, >Pilcr-5227... *
>Cluster 7091
0	183aa, >Pirin-77883... *
>Cluster 7092
0	183aa, >Pisti-449466... *
>Cluster 7093
0	183aa, >Pleos-1043589... *
>Cluster 7094
0	183aa, >Pleos-1104144... *
>Cluster 7095
0	183aa, >Schco-1212869... *
>Cluster 7096
0	183aa, >Sclci-21080... *
>Cluster 7097
0	183aa, >Sclci-1042288... *
>Cluster 7098
0	183aa, >Sebve-330098... *
>Cluster 7099
0	183aa, >Sphst-270156... *
>Cluster 7100
0	183aa, >Stano-5701... *
>Cluster 7101
0	183aa, >Treme-39044... *
>Cluster 7102
0	183aa, >Trire-122422... *
>Cluster 7103
0	183aa, >Tubme-4690... *
>Cluster 7104
0	183aa, >Tubme-7266... *
>Cluster 7105
0	183aa, >Tulca-20486... *
>Cluster 7106
0	183aa, >Ustma-5318... *
>Cluster 7107
0	183aa, >Aspni-1346... *
>Cluster 7108
0	183aa, >Aurde-112564... *
>Cluster 7109
0	183aa, >Botbo-45204... *
>Cluster 7110
0	183aa, >Crypa-333271... *
>Cluster 7111
0	183aa, >Fompi-123451... *
>Cluster 7112
0	183aa, >Galma-77616... *
>Cluster 7113
0	183aa, >Gymlu-47088... *
>Cluster 7114
0	183aa, >Hypsu-187330... *
>Cluster 7115
0	183aa, >Hypsu-1025773... *
>Cluster 7116
0	183aa, >Treme-73107... *
>Cluster 7117
0	182aa, >Amamu-582875... *
>Cluster 7118
0	182aa, >Amamu-179416... *
>Cluster 7119
0	182aa, >Aspni-9615... *
>Cluster 7120
0	182aa, >Aurde-110252... *
>Cluster 7121
0	182aa, >Aurde-170555... *
>Cluster 7122
0	182aa, >Batde-87319... *
>Cluster 7123
0	182aa, >Botbo-28071... *
>Cluster 7124
0	182aa, >Botbo-180165... *
>Cluster 7125
0	182aa, >Copci-8254... *
>Cluster 7126
0	182aa, >Copci-6143... *
>Cluster 7127
0	182aa, >Copci-2894... *
>Cluster 7128
0	182aa, >Crypa-28806... *
>Cluster 7129
0	182aa, >Crypa-261022... *
>Cluster 7130
0	182aa, >Dacsp-110157... *
>Cluster 7131
0	182aa, >Fomme-135712... *
>Cluster 7132
0	182aa, >Galma-133877... *
>Cluster 7133
0	182aa, >Galma-919597... *
>Cluster 7134
0	182aa, >Galma-143984... *
>Cluster 7135
0	182aa, >Gymlu-78369... *
>Cluster 7136
0	182aa, >Gymlu-365331... *
>Cluster 7137
0	182aa, >Hebcy-79224... *
>Cluster 7138
0	182aa, >Hetan-323457... *
>Cluster 7139
0	182aa, >Hydpi-112534... *
>Cluster 7140
0	182aa, >Hypsu-44930... *
>Cluster 7141
0	182aa, >Lacbi-321279... *
>Cluster 7142
0	182aa, >Lacbi-578232... *
>Cluster 7143
0	182aa, >Mellp-107865... *
>Cluster 7144
0	182aa, >Oidma-184783... *
>Cluster 7145
0	182aa, >Oidma-36144... *
>Cluster 7146
0	182aa, >Pilcr-75550... *
>Cluster 7147
0	182aa, >Punst-123315... *
>Cluster 7148
0	182aa, >Sphst-62970... *
>Cluster 7149
0	182aa, >Sphst-255170... *
>Cluster 7150
0	182aa, >Sphst-154258... *
>Cluster 7151
0	182aa, >Stano-10018... *
>Cluster 7152
0	182aa, >Stano-8355... *
>Cluster 7153
0	182aa, >Trave-103451... *
>Cluster 7154
0	182aa, >Trave-72802... *
>Cluster 7155
0	182aa, >Trave-46174... *
>Cluster 7156
0	182aa, >Treme-61446... *
>Cluster 7157
0	182aa, >Trire-105237... *
>Cluster 7158
0	182aa, >Ustma-5312... *
>Cluster 7159
0	182aa, >Aurde-159623... *
>Cluster 7160
0	182aa, >Aurde-159854... *
>Cluster 7161
0	182aa, >Fomme-148390... *
>Cluster 7162
0	182aa, >Gymlu-150728... *
>Cluster 7163
0	182aa, >Gymlu-36630... *
>Cluster 7164
0	182aa, >Hetan-27192... *
>Cluster 7165
0	182aa, >Mellp-123977... *
>Cluster 7166
0	182aa, >Paxru-481526... *
>Cluster 7167
0	182aa, >Phchr-3998... *
>Cluster 7168
0	182aa, >Plicr-33118... *
>Cluster 7169
0	182aa, >Sclci-1215786... *
>Cluster 7170
0	182aa, >Stano-11684... *
>Cluster 7171
0	182aa, >Tulca-32992... *
>Cluster 7172
0	182aa, >Tulca-245300... *
>Cluster 7173
0	181aa, >Amath-50519... *
>Cluster 7174
0	181aa, >Aspni-9725... *
>Cluster 7175
0	181aa, >Aurde-165802... *
>Cluster 7176
0	181aa, >Aurde-128195... *
>Cluster 7177
0	181aa, >Aurde-169328... *
>Cluster 7178
0	181aa, >Aurde-175897... *
>Cluster 7179
0	181aa, >Conpu-108661... *
>Cluster 7180
0	181aa, >Conpu-83267... *
>Cluster 7181
0	181aa, >Copci-7101... *
>Cluster 7182
0	181aa, >Crypa-333989... *
>Cluster 7183
0	181aa, >Dacsp-104969... *
>Cluster 7184
0	181aa, >Fomme-23013... *
>Cluster 7185
0	181aa, >Fomme-17634... *
>Cluster 7186
0	181aa, >Galma-142350... *
>Cluster 7187
0	181aa, >Galma-145915... *
>Cluster 7188
0	181aa, >Gymlu-242026... *
>Cluster 7189
0	181aa, >Hypsu-149061... *
>Cluster 7190
0	181aa, >Hypsu-209633... *
>Cluster 7191
0	181aa, >Hypsu-59542... *
>Cluster 7192
0	181aa, >Hypsu-213031... *
>Cluster 7193
0	181aa, >Hypsu-75617... *
>Cluster 7194
0	181aa, >Hypsu-803108... *
>Cluster 7195
0	181aa, >Jaaar-70559... *
>Cluster 7196
0	181aa, >Mellp-103900... *
>Cluster 7197
0	181aa, >Mellp-64807... *
>Cluster 7198
0	181aa, >Mellp-113412... *
>Cluster 7199
0	181aa, >Mellp-63823... *
>Cluster 7200
0	181aa, >Oidma-126310... *
>Cluster 7201
0	181aa, >Oidma-181776... *
>Cluster 7202
0	181aa, >Phchr-9006... *
>Cluster 7203
0	181aa, >Pleos-1110141... *
>Cluster 7204
0	181aa, >Pleos-1114219... *
>Cluster 7205
0	181aa, >Schco-1090316... *
>Cluster 7206
0	181aa, >Schco-1037942... *
>Cluster 7207
0	181aa, >Schco-86001... *
>Cluster 7208
0	181aa, >Sebve-121650... *
>Cluster 7209
0	181aa, >Sphst-273508... *
>Cluster 7210
0	181aa, >Treme-62230... *
>Cluster 7211
0	181aa, >Trire-119963... *
>Cluster 7212
0	181aa, >Tulca-28384... *
>Cluster 7213
0	181aa, >Tulca-28816... *
>Cluster 7214
0	181aa, >Ustma-6181... *
>Cluster 7215
0	181aa, >Amath-153119... *
>Cluster 7216
0	181aa, >Amath-10247... *
>Cluster 7217
0	181aa, >Aurde-115530... *
>Cluster 7218
0	181aa, >Aurde-180740... *
>Cluster 7219
0	181aa, >Fompi-1045479... *
>Cluster 7220
0	181aa, >Galma-144777... *
>Cluster 7221
0	181aa, >Lacbi-307590... *
>Cluster 7222
0	181aa, >Lacbi-292821... *
>Cluster 7223
0	181aa, >Schco-110106... *
>Cluster 7224
0	181aa, >Sclci-1057364... *
>Cluster 7225
0	181aa, >Sebve-333080... *
>Cluster 7226
0	181aa, >Sphst-224970... *
>Cluster 7227
0	181aa, >Treme-64639... *
>Cluster 7228
0	181aa, >Trire-45085... *
>Cluster 7229
0	181aa, >Tulca-33931... *
>Cluster 7230
0	180aa, >Amamu-423730... *
>Cluster 7231
0	180aa, >Amath-1400... *
>Cluster 7232
0	180aa, >Aspni-1363... *
>Cluster 7233
0	180aa, >Aurde-160428... *
>Cluster 7234
0	180aa, >Aurde-187498... *
>Cluster 7235
0	180aa, >Aurde-164214... *
>Cluster 7236
0	180aa, >Aurde-173977... *
>Cluster 7237
0	180aa, >Botbo-178165... *
>Cluster 7238
0	180aa, >Botbo-46648... *
>Cluster 7239
0	180aa, >Conpu-163427... *
>Cluster 7240
0	180aa, >Conpu-152215... *
>Cluster 7241
0	180aa, >Copci-2476... *
>Cluster 7242
0	180aa, >Copci-10567... *
>Cluster 7243
0	180aa, >Crypa-330424... *
>Cluster 7244
0	180aa, >Crypa-358649... *
>Cluster 7245
0	180aa, >Fompi-1109836... *
>Cluster 7246
0	180aa, >Galma-137487... *
>Cluster 7247
0	180aa, >Gymlu-433593... *
>Cluster 7248
0	180aa, >Gymlu-914235... *
>Cluster 7249
0	180aa, >Gymlu-78367... *
>Cluster 7250
0	180aa, >Hebcy-446740... *
>Cluster 7251
0	180aa, >Hebcy-22917... *
>Cluster 7252
0	180aa, >Hetan-473759... *
>Cluster 7253
0	180aa, >Hypsu-215912... *
>Cluster 7254
0	180aa, >Hypsu-132377... *
>Cluster 7255
0	180aa, >Hypsu-218209... *
>Cluster 7256
0	180aa, >Lacbi-709789... *
>Cluster 7257
0	180aa, >Lacbi-665060... *
>Cluster 7258
0	180aa, >Mellp-108549... *
>Cluster 7259
0	180aa, >Mellp-64159... *
>Cluster 7260
0	180aa, >Mellp-110947... *
>Cluster 7261
0	180aa, >Oidma-61305... *
>Cluster 7262
0	180aa, >Paxru-17878... *
>Cluster 7263
0	180aa, >Pilcr-615217... *
>Cluster 7264
0	180aa, >Pismi-124479... *
>Cluster 7265
0	180aa, >Pismi-101100... *
>Cluster 7266
0	180aa, >Pismi-674947... *
>Cluster 7267
0	180aa, >Pleos-1100692... *
>Cluster 7268
0	180aa, >Schco-1112807... *
>Cluster 7269
0	180aa, >Schco-1149615... *
>Cluster 7270
0	180aa, >Sebve-332577... *
>Cluster 7271
0	180aa, >Sebve-21749... *
>Cluster 7272
0	180aa, >Sebve-11532... *
>Cluster 7273
0	180aa, >Sphst-265442... *
>Cluster 7274
0	180aa, >Stano-6943... *
>Cluster 7275
0	180aa, >Stano-8267... *
>Cluster 7276
0	180aa, >Stano-1131... *
>Cluster 7277
0	180aa, >Tubme-5352... *
>Cluster 7278
0	180aa, >Tubme-1413... *
>Cluster 7279
0	180aa, >Tulca-142380... *
>Cluster 7280
0	180aa, >Tulca-28818... *
>Cluster 7281
0	180aa, >Agabi-138076... *
>Cluster 7282
0	180aa, >Amath-151023... *
>Cluster 7283
0	180aa, >Aurde-164492... *
>Cluster 7284
0	180aa, >Aurde-175102... *
>Cluster 7285
0	180aa, >Copci-1156... *
>Cluster 7286
0	180aa, >Copci-129... *
>Cluster 7287
0	180aa, >Dacsp-118319... *
>Cluster 7288
0	180aa, >Fomme-106054... *
>Cluster 7289
0	180aa, >Fomme-144982... *
>Cluster 7290
0	180aa, >Fompi-110401... *
>Cluster 7291
0	180aa, >Fompi-1032413... *
>Cluster 7292
0	180aa, >Galma-216991... *
>Cluster 7293
0	180aa, >Galma-145945... *
>Cluster 7294
0	180aa, >Galma-148361... *
>Cluster 7295
0	180aa, >Gymlu-100677... *
>Cluster 7296
0	180aa, >Hypsu-216288... *
>Cluster 7297
0	180aa, >Phybl-188114... *
>Cluster 7298
0	180aa, >Pleos-1109280... *
>Cluster 7299
0	180aa, >Schco-1166133... *
>Cluster 7300
0	180aa, >Sphst-80868... *
>Cluster 7301
0	180aa, >Treme-37462... *
>Cluster 7302
0	179aa, >Amamu-180263... *
>Cluster 7303
0	179aa, >Amamu-133182... *
>Cluster 7304
0	179aa, >Amamu-24317... *
>Cluster 7305
0	179aa, >Amamu-11811... *
>Cluster 7306
0	179aa, >Amath-76868... *
>Cluster 7307
0	179aa, >Aspni-9314... *
>Cluster 7308
0	179aa, >Aurde-115903... *
>Cluster 7309
0	179aa, >Aurde-176025... *
>Cluster 7310
0	179aa, >Aurde-165330... *
>Cluster 7311
0	179aa, >Aurde-115062... *
>Cluster 7312
0	179aa, >Batde-27970... *
>Cluster 7313
0	179aa, >Botbo-54560... *
>Cluster 7314
0	179aa, >Copci-8523... *
>Cluster 7315
0	179aa, >Copci-7729... *
>Cluster 7316
0	179aa, >Crypa-73340... *
>Cluster 7317
0	179aa, >Fomme-24806... *
>Cluster 7318
0	179aa, >Galma-96434... *
>Cluster 7319
0	179aa, >Glotr-141547... *
>Cluster 7320
0	179aa, >Gymlu-897744... *
>Cluster 7321
0	179aa, >Hebcy-443466... *
>Cluster 7322
0	179aa, >Hebcy-7553... *
>Cluster 7323
0	179aa, >Hydpi-115462... *
>Cluster 7324
0	179aa, >Hydpi-169209... *
>Cluster 7325
0	179aa, >Hypsu-929959... *
>Cluster 7326
0	179aa, >Hypsu-201361... *
>Cluster 7327
0	179aa, >Hypsu-168049... *
>Cluster 7328
0	179aa, >Hypsu-54294... *
>Cluster 7329
0	179aa, >Jaaar-212601... *
>Cluster 7330
0	179aa, >Lacbi-500719... *
>Cluster 7331
0	179aa, >Mellp-110663... *
>Cluster 7332
0	179aa, >Mellp-104071... *
>Cluster 7333
0	179aa, >Mellp-110823... *
>Cluster 7334
0	179aa, >Mellp-107091... *
>Cluster 7335
0	179aa, >Oidma-182898... *
>Cluster 7336
0	179aa, >Oidma-150480... *
>Cluster 7337
0	179aa, >Oidma-47749... *
>Cluster 7338
0	179aa, >Oidma-52273... *
>Cluster 7339
0	179aa, >Paxin-99074... *
>Cluster 7340
0	179aa, >Phchr-8644... *
>Cluster 7341
0	179aa, >Pilcr-452674... *
>Cluster 7342
0	179aa, >Pilcr-9750... *
>Cluster 7343
0	179aa, >Pirin-76311... *
>Cluster 7344
0	179aa, >Pirin-79030... *
>Cluster 7345
0	179aa, >Pleos-1073059... *
>Cluster 7346
0	179aa, >Pleos-156202... *
>Cluster 7347
0	179aa, >Schco-70427... *
>Cluster 7348
0	179aa, >Schco-1212400... *
>Cluster 7349
0	179aa, >Sebve-49170... *
>Cluster 7350
0	179aa, >Sebve-79877... *
>Cluster 7351
0	179aa, >Sebve-213839... *
>Cluster 7352
0	179aa, >Sebve-308057... *
>Cluster 7353
0	179aa, >Sphst-773824... *
>Cluster 7354
0	179aa, >Sphst-56980... *
>Cluster 7355
0	179aa, >Stano-10875... *
>Cluster 7356
0	179aa, >Stano-849... *
>Cluster 7357
0	179aa, >Suilu-805327... *
>Cluster 7358
0	179aa, >Trave-19466... *
>Cluster 7359
0	179aa, >Tulca-125227... *
>Cluster 7360
0	179aa, >Ustma-6178... *
>Cluster 7361
0	179aa, >Amath-4970... *
>Cluster 7362
0	179aa, >Aurde-165379... *
>Cluster 7363
0	179aa, >Aurde-141063... *
>Cluster 7364
0	179aa, >Botbo-26203... *
>Cluster 7365
0	179aa, >Galma-435941... *
>Cluster 7366
0	179aa, >Galma-1344283... *
>Cluster 7367
0	179aa, >Glotr-94857... *
>Cluster 7368
0	179aa, >Glotr-95418... *
>Cluster 7369
0	179aa, >Gymlu-243898... *
>Cluster 7370
0	179aa, >Lacbi-303799... *
>Cluster 7371
0	179aa, >Pirin-76904... *
>Cluster 7372
0	179aa, >Pleos-1089150... *
>Cluster 7373
0	179aa, >Sphst-248469... *
>Cluster 7374
0	179aa, >Stano-6605... *
>Cluster 7375
0	179aa, >Tulca-7323... *
>Cluster 7376
0	179aa, >Ustma-3807... *
>Cluster 7377
0	178aa, >Amamu-600947... *
>Cluster 7378
0	178aa, >Aspni-1897... *
>Cluster 7379
0	178aa, >Aspni-2824... *
>Cluster 7380
0	178aa, >Aurde-129757... *
>Cluster 7381
0	178aa, >Aurde-175821... *
>Cluster 7382
0	178aa, >Aurde-160420... *
>Cluster 7383
0	178aa, >Batde-28982... *
>Cluster 7384
0	178aa, >Batde-92983... *
>Cluster 7385
0	178aa, >Botbo-26998... *
>Cluster 7386
0	178aa, >Botbo-170215... *
>Cluster 7387
0	178aa, >Botbo-41644... *
>Cluster 7388
0	178aa, >Conpu-135816... *
>Cluster 7389
0	178aa, >Copci-8756... *
>Cluster 7390
0	178aa, >Copci-7836... *
>Cluster 7391
0	178aa, >Dacsp-23478... *
>Cluster 7392
0	178aa, >Dacsp-59118... *
>Cluster 7393
0	178aa, >Fompi-1055888... *
>Cluster 7394
0	178aa, >Gymlu-235902... *
>Cluster 7395
0	178aa, >Gymlu-983260... *
>Cluster 7396
0	178aa, >Hebcy-395416... *
>Cluster 7397
0	178aa, >Hetan-452993... *
>Cluster 7398
0	178aa, >Hypsu-204272... *
>Cluster 7399
0	178aa, >Hypsu-1088701... *
>Cluster 7400
0	178aa, >Hypsu-67227... *
>Cluster 7401
0	178aa, >Jaaar-56075... *
>Cluster 7402
0	178aa, >Lacbi-584969... *
>Cluster 7403
0	178aa, >Mellp-124123... *
>Cluster 7404
0	178aa, >Mellp-124547... *
>Cluster 7405
0	178aa, >Mellp-71126... *
>Cluster 7406
0	178aa, >Mellp-101617... *
>Cluster 7407
0	178aa, >Oidma-184552... *
>Cluster 7408
0	178aa, >Oidma-31359... *
>Cluster 7409
0	178aa, >Oidma-55983... *
>Cluster 7410
0	178aa, >Paxin-102734... *
>Cluster 7411
0	178aa, >Paxin-22382... *
>Cluster 7412
0	178aa, >Phybl-70816... *
>Cluster 7413
0	178aa, >Pilcr-155953... *
>Cluster 7414
0	178aa, >Pilcr-824510... *
>Cluster 7415
0	178aa, >Pirin-72164... *
>Cluster 7416
0	178aa, >Pirin-80407... *
>Cluster 7417
0	178aa, >Punst-97067... *
>Cluster 7418
0	178aa, >Schco-1029431... *
>Cluster 7419
0	178aa, >Sebve-31579... *
>Cluster 7420
0	178aa, >Sebve-326530... *
>Cluster 7421
0	178aa, >Sebve-7243... *
>Cluster 7422
0	178aa, >Sebve-332917... *
>Cluster 7423
0	178aa, >Serla-1126516... *
>Cluster 7424
0	178aa, >Sphst-68952... *
>Cluster 7425
0	178aa, >Stano-10214... *
>Cluster 7426
0	178aa, >Stano-8772... *
>Cluster 7427
0	178aa, >Suilu-804500... *
>Cluster 7428
0	178aa, >Trave-46156... *
>Cluster 7429
0	178aa, >Trave-63625... *
>Cluster 7430
0	178aa, >Treme-64803... *
>Cluster 7431
0	178aa, >Trire-123650... *
>Cluster 7432
0	178aa, >Tulca-9820... *
>Cluster 7433
0	178aa, >Ustma-5317... *
>Cluster 7434
0	178aa, >Ustma-1987... *
>Cluster 7435
0	178aa, >Ustma-6064... *
>Cluster 7436
0	178aa, >Amamu-811354... *
>Cluster 7437
0	178aa, >Aspni-8336... *
>Cluster 7438
0	178aa, >Copci-1923... *
>Cluster 7439
0	178aa, >Fomme-112184... *
>Cluster 7440
0	178aa, >Glotr-68638... *
>Cluster 7441
0	178aa, >Hypsu-776418... *
>Cluster 7442
0	178aa, >Hypsu-202923... *
>Cluster 7443
0	178aa, >Oidma-148852... *
>Cluster 7444
0	178aa, >Paxru-608678... *
>Cluster 7445
0	178aa, >Pleos-1088496... *
>Cluster 7446
0	178aa, >Punst-74748... *
>Cluster 7447
0	178aa, >Sclci-1208182... *
>Cluster 7448
0	178aa, >Stano-10410... *
>Cluster 7449
0	178aa, >Trire-102441... *
>Cluster 7450
0	178aa, >Tulca-13321... *
>Cluster 7451
0	178aa, >Tulca-34810... *
>Cluster 7452
0	177aa, >Agabi-189947... *
>Cluster 7453
0	177aa, >Agabi-189250... *
>Cluster 7454
0	177aa, >Amamu-155992... *
>Cluster 7455
0	177aa, >Amath-137375... *
>Cluster 7456
0	177aa, >Amath-45788... *
>Cluster 7457
0	177aa, >Aurde-158566... *
>Cluster 7458
0	177aa, >Batde-28185... *
>Cluster 7459
0	177aa, >Batde-86695... *
>Cluster 7460
0	177aa, >Botbo-40940... *
>Cluster 7461
0	177aa, >Copci-1315... *
>Cluster 7462
0	177aa, >Crypa-68116... *
>Cluster 7463
0	177aa, >Crypa-321001... *
>Cluster 7464
0	177aa, >Dacsp-19383... *
>Cluster 7465
0	177aa, >Galma-71211... *
>Cluster 7466
0	177aa, >Galma-244802... *
>Cluster 7467
0	177aa, >Galma-234933... *
>Cluster 7468
0	177aa, >Galma-131566... *
>Cluster 7469
0	177aa, >Glotr-58342... *
>Cluster 7470
0	177aa, >Glotr-134035... *
>Cluster 7471
0	177aa, >Glotr-96369... *
>Cluster 7472
0	177aa, >Gymlu-32318... *
>Cluster 7473
0	177aa, >Gymlu-891506... *
>Cluster 7474
0	177aa, >Gymlu-265805... *
>Cluster 7475
0	177aa, >Hypsu-937449... *
>Cluster 7476
0	177aa, >Jaaar-546924... *
>Cluster 7477
0	177aa, >Lacbi-435971... *
>Cluster 7478
0	177aa, >Lacbi-617315... *
>Cluster 7479
0	177aa, >Mellp-74588... *
>Cluster 7480
0	177aa, >Mellp-73889... *
>Cluster 7481
0	177aa, >Oidma-56765... *
>Cluster 7482
0	177aa, >Paxru-92474... *
>Cluster 7483
0	177aa, >Phchr-4565... *
>Cluster 7484
0	177aa, >Phchr-6731... *
>Cluster 7485
0	177aa, >Phybl-69753... *
>Cluster 7486
0	177aa, >Picst-54802... *
>Cluster 7487
0	177aa, >Pleos-1110902... *
>Cluster 7488
0	177aa, >Pleos-1090661... *
>Cluster 7489
0	177aa, >Pleos-1111844... *
>Cluster 7490
0	177aa, >Pleos-1114263... *
>Cluster 7491
0	177aa, >Punst-47213... *
>Cluster 7492
0	177aa, >Schco-1259929... *
>Cluster 7493
[truncated: 284,745 more chars]
