# Supplementary material for: Comparative Analysis of Secretomes from Ectomycorrhizal Fungi with an Emphasis on Small-Secreted Proteins
Source: Front Microbiol. 2015 Nov 18;6:1278. doi: 10.3389/fmicb.2015.01278 (PMC4649063; doi:10.3389/fmicb.2015.01278)
Supplement: Supplementary Data sheet 3 — Assessment of genome completeness using CEGMA score. [file DataSheet3.XLSX]

## Sheet: Feuil1
Species	CEGMA score
Agaricus bisporus	96.94
Amanita muscaria	99.56
Amanita thiersii	99.12
Aspergillus nidulans	99.34
Auricularia subglabra	98.69
Batrachochytrium dendrobatidis	98.69
Botryobasidium botryosum	99.78
Coniophora puteana	97.16
Coprinopsis cinerea	99.34
Cryphonectria parasitica	99.56
Dacryopinax sp	98.25
Fomitiporia mediterranea	98.25
Fomitopsis pinicola	99.78
Galerina marginata	100.00
Gloeophyllum trabeum	99.78
Gymnopus luxurians	99.78
Hebeloma cylindrosporum	100.00
Heterobasidion annosum	100.00
Hydnomerulius pinastri	99.56
Hypholoma sublateritium	99.78
Jaapia argillacea	100.00
Laccaria bicolor	99.78
Melampsora larici-populina	99.78
Oidiodendron maius	99.78
Paxillus involutus	98.90
Paxillus rubicondulus	99.78
Phanerochaete chrysosporium	99.56
Phycomyces blakesleeanus	99.78
Pichia stipitis	99.34
Piloderma croceum	99.78
Piriformospora indica	98.90
Pisolithus microcarpus	99.56
Pisolithus tinctorius	99.34
Pleurotus ostreatus	99.12
Plicaturopsis crispa	99.78
Punctularia strigosozonata	98.25
Schizophyllum commune	99.12
Scleroderma citrinum	99.78
Sebacina vermifera	99.78
Serpula lacrymans	99.78
Sphaerobolus stellatus	99.56
Stagonospora nodorum	98.90
Suillus luteus	99.56
Trametes versicolor	96.72
Tremella mesenterica	99.12
Trichoderma reesei	99.56
Tuber melanosporum	98.69
Tulasnella calospora	99.56
Ustilago maydis	96.94
